# Supplementary material for: Diphosphine-protected ultrasmall gold nanoclusters: opened icosahedral Au13 and heart-shaped Au8 clusters
Source: Chem Sci. 2017 Dec 4;9(5):1251–8. doi: 10.1039/c7sc03566g (PMC5885941; doi:10.1039/c7sc03566g)
Supplement: Supplementary file 2 [file SC-009-C7SC03566G-s002.cif]

# Electronic Supplementary Material (ESI) for Chemical Science.
# This journal is © The Royal Society of Chemistry 2017

####################################################################### 
# 
# This file contains crystal structure data downloaded from the 
# Cambridge Structural Database (CSD) hosted by the Cambridge 
# Crystallographic Data Centre (CCDC).
# 
# Full information about CCDC data access policies and citation 
# guidelines are available at http://www.ccdc.cam.ac.uk/access/V1 
# 
# Audit and citation data items may have been added by the CCDC. 
# Please retain this information to preserve the provenance of 
# this file and to allow appropriate attribution of the data. 
# 
#######################################################################

data_SD_Au1
_database_code_depnum_ccdc_archive 'CCDC 1562504'
_audit_update_record             
;
2017-10-02 deposited with the CCDC.
2017-12-04 downloaded from the CCDC.
;
_audit_creation_date             2017-01-18
_audit_creation_method           
;
Olex2 1.2
(compiled 2017.01.04 svn.r3372 for OlexSys, GUI svn.r5292)
;
_shelx_SHELXL_version_number     2014/7
_chemical_name_common            ?
_chemical_name_systematic        ?
_chemical_formula_moiety         'C150 H132 Au13 P12, 5(Cl)'
_chemical_formula_sum            'C150 H132 Au13 Cl5 P12'
_chemical_formula_weight         5044.00
_chemical_melting_point          ?
loop_
_atom_type_symbol
_atom_type_description
_atom_type_scat_dispersion_real
_atom_type_scat_dispersion_imag
_atom_type_scat_source
C C 0.0033 0.0016 'International Tables Vol C Tables 4.2.6.8 and 6.1.1.4'
H H 0.0000 0.0000 'International Tables Vol C Tables 4.2.6.8 and 6.1.1.4'
Au Au -2.0133 8.8022 'International Tables Vol C Tables 4.2.6.8 and 6.1.1.4'
Cl Cl 0.1484 0.1585 'International Tables Vol C Tables 4.2.6.8 and 6.1.1.4'
P P 0.1023 0.0942 'International Tables Vol C Tables 4.2.6.8 and 6.1.1.4'

_shelx_space_group_comment       
;
The symmetry employed for this shelxl refinement is uniquely defined
by the following loop, which should always be used as a source of
symmetry information in preference to the above space-group names.
They are only intended as comments.
;
_space_group_crystal_system      trigonal
_space_group_IT_number           163
_space_group_name_H-M_alt        'P -3 1 c'
_space_group_name_Hall           '-P 3 2c'
loop_
_space_group_symop_operation_xyz
'x, y, z'
'-y, x-y, z'
'-x+y, -x, z'
'-y, -x, -z+1/2'
'-x+y, y, -z+1/2'
'x, x-y, -z+1/2'
'-x, -y, -z'
'y, -x+y, -z'
'x-y, x, -z'
'y, x, z-1/2'
'x-y, -y, z-1/2'
'-x, -x+y, z-1/2'

_cell_length_a                   19.878(2)
_cell_length_b                   19.878(2)
_cell_length_c                   27.361(3)
_cell_angle_alpha                90
_cell_angle_beta                 90
_cell_angle_gamma                120
_cell_volume                     9362(2)
_cell_formula_units_Z            2
_cell_measurement_reflns_used    3414
_cell_measurement_temperature    173(2)
_cell_measurement_theta_max      23.837
_cell_measurement_theta_min      2.366
_shelx_estimated_absorpt_T_max   ?
_shelx_estimated_absorpt_T_min   ?
_exptl_absorpt_coefficient_mu    10.352
_exptl_absorpt_correction_T_max  0.7456
_exptl_absorpt_correction_T_min  0.6577
_exptl_absorpt_correction_type   multi-scan
_exptl_absorpt_process_details   
;
SADABS-2012/1 (Bruker,2012) was used for absorption correction.
wR2(int) was 0.0596 before and 0.0478 after correction.
The Ratio of minimum to maximum transmission is 0.8821.
The \l/2 correction factor is 0.0015.
;
_exptl_absorpt_special_details   ?
_exptl_crystal_colour            'metallic blackish black'
_exptl_crystal_colour_lustre     metallic
_exptl_crystal_colour_modifier   blackish
_exptl_crystal_colour_primary    black
_exptl_crystal_density_diffrn    1.789
_exptl_crystal_density_meas      ?
_exptl_crystal_density_method    ?
_exptl_crystal_description       block
_exptl_crystal_F_000             4648
_exptl_crystal_size_max          0.05
_exptl_crystal_size_mid          0.05
_exptl_crystal_size_min          0.04
_exptl_transmission_factor_max   ?
_exptl_transmission_factor_min   ?
_diffrn_reflns_av_R_equivalents  0.0890
_diffrn_reflns_av_unetI/netI     0.0823
_diffrn_reflns_Laue_measured_fraction_full 0.999
_diffrn_reflns_Laue_measured_fraction_max 0.998
_diffrn_reflns_limit_h_max       ?
_diffrn_reflns_limit_h_min       ?
_diffrn_reflns_limit_k_max       ?
_diffrn_reflns_limit_k_min       ?
_diffrn_reflns_limit_l_max       ?
_diffrn_reflns_limit_l_min       ?
_diffrn_reflns_number            7211
_diffrn_reflns_point_group_measured_fraction_full 0.999
_diffrn_reflns_point_group_measured_fraction_max 0.998
_diffrn_reflns_theta_full        25.242
_diffrn_reflns_theta_max         27.532
_diffrn_reflns_theta_min         1.901
_diffrn_ambient_temperature      173(2)
_diffrn_detector_area_resol_mean ?
_diffrn_measured_fraction_theta_full 0.999
_diffrn_measured_fraction_theta_max 0.998
_diffrn_measurement_device_type  'Bruker APEX-II'
_diffrn_measurement_method       '\w and \f scans'
_diffrn_radiation_monochromator  graphite
_diffrn_radiation_type           MoK\a
_diffrn_radiation_wavelength     0.71073
_diffrn_source                   'sealed tube'
_diffrn_special_details          ?
_reflns_Friedel_coverage         0.000
_reflns_Friedel_fraction_full    .
_reflns_Friedel_fraction_max     .
_reflns_number_gt                4680
_reflns_number_total             7211
_reflns_special_details          
;
 Reflections were merged by SHELXL according to the crystal
 class for the calculation of statistics and refinement.
 
 Structure factors included contributions from the .fab file.
 
 _reflns_Friedel_fraction is defined as the number of unique
 Friedel pairs measured divided by the number that would be
 possible theoretically, ignoring centric projections and
 systematic absences.
;
_reflns_threshold_expression     'I > 2\s(I)'
_computing_cell_refinement       'SAINT V8.30C (?, 2016)'
_computing_data_collection       ?
_computing_data_reduction        'SAINT V8.30C (?, 2016)'
_computing_molecular_graphics    'Olex2 (Dolomanov et al., 2009)'
_computing_publication_material  'Olex2 (Dolomanov et al., 2009)'
_computing_structure_refinement  'ShelXL (Sheldrick, 2015)'
_computing_structure_solution    ?
_refine_diff_density_max         2.204
_refine_diff_density_min         -1.500
_refine_diff_density_rms         0.222
_refine_ls_extinction_coef       .
_refine_ls_extinction_method     none
_refine_ls_goodness_of_fit_ref   0.970
_refine_ls_hydrogen_treatment    constr
_refine_ls_matrix_type           full
_refine_ls_number_parameters     272
_refine_ls_number_reflns         7211
_refine_ls_number_restraints     0
_refine_ls_R_factor_all          0.0840
_refine_ls_R_factor_gt           0.0406
_refine_ls_restrained_S_all      0.970
_refine_ls_shift/su_max          0.001
_refine_ls_shift/su_mean         0.000
_refine_ls_structure_factor_coef Fsqd
_refine_ls_weighting_details     
'w=1/[\s^2^(Fo^2^)+(0.0406P)^2^] where P=(Fo^2^+2Fc^2^)/3'
_refine_ls_weighting_scheme      calc
_refine_ls_wR_factor_gt          0.0815
_refine_ls_wR_factor_ref         0.0943
_refine_special_details          ?
_olex2_refinement_description    
;
1. Fixed Uiso
 At 1.2 times of:
  All C(H) groups, All C(H,H) groups
2.a Secondary CH2 refined with riding coordinates:
 C25(H25A,H25B)
2.b Aromatic/amide H refined with riding coordinates:
 C2(H2), C3(H3), C4(H4), C5(H5), C6(H6), C8(H8), C9(H9), C10(H10), C11(H11),
 C12(H12), C13(H13), C14(H14), C15(H15), C16(H16), C17(H17), C20(H20), C21(H21),
  C22(H22), C23(H23), C24(H24)
;
_atom_sites_solution_hydrogens   geom
_atom_sites_solution_primary     ?
_atom_sites_solution_secondary   ?
loop_
_atom_site_label
_atom_site_type_symbol
_atom_site_fract_x
_atom_site_fract_y
_atom_site_fract_z
_atom_site_U_iso_or_equiv
_atom_site_adp_type
_atom_site_occupancy
_atom_site_site_symmetry_order
_atom_site_calc_flag
_atom_site_refinement_flags_posn
_atom_site_refinement_flags_adp
_atom_site_refinement_flags_occupancy
_atom_site_disorder_assembly
_atom_site_disorder_group
Au1 Au 0.3333 0.6667 0.7500 0.01748(17) Uani 1 6 d S T P . .
Au2 Au 0.41719(2) 0.74807(2) 0.67159(2) 0.02304(9) Uani 1 1 d . . . . .
Au3 Au 0.46940(2) 0.65232(2) 0.72747(2) 0.02284(9) Uani 1 1 d . . . . .
P1 P 0.53023(13) 0.82523(13) 0.63069(8) 0.0253(5) Uani 1 1 d . . . . .
P2 P 0.58493(13) 0.72157(13) 0.68279(8) 0.0269(5) Uani 1 1 d . . . . .
C1 C 0.6698(5) 0.7381(6) 0.7161(3) 0.032(2) Uani 1 1 d . . . . .
C2 C 0.6607(6) 0.6820(6) 0.7489(4) 0.051(3) Uani 1 1 d . . . . .
H2 H 0.6114 0.6363 0.7521 0.061 Uiso 1 1 calc R . . . .
C3 C 0.7224(7) 0.6905(8) 0.7779(4) 0.064(4) Uani 1 1 d . . . . .
H3 H 0.7149 0.6506 0.8001 0.077 Uiso 1 1 calc R . . . .
C4 C 0.7919(7) 0.7545(8) 0.7744(4) 0.066(4) Uani 1 1 d . . . . .
H4 H 0.8335 0.7606 0.7946 0.079 Uiso 1 1 calc R . . . .
C5 C 0.8033(7) 0.8108(8) 0.7419(5) 0.077(4) Uani 1 1 d . . . . .
H5 H 0.8529 0.8563 0.7397 0.093 Uiso 1 1 calc R . . . .
C6 C 0.7427(6) 0.8029(6) 0.7114(4) 0.058(3) Uani 1 1 d . . . . .
H6 H 0.7517 0.8418 0.6880 0.070 Uiso 1 1 calc R . . . .
C7 C 0.5859(5) 0.6708(5) 0.6275(3) 0.035(2) Uani 1 1 d . . . . .
C8 C 0.5192(6) 0.6324(5) 0.5987(3) 0.039(2) Uani 1 1 d . . . . .
H8 H 0.4731 0.6317 0.6087 0.047 Uiso 1 1 calc R . . . .
C9 C 0.5189(6) 0.5957(5) 0.5561(4) 0.042(3) Uani 1 1 d . . . . .
H9 H 0.4726 0.5696 0.5373 0.051 Uiso 1 1 calc R . . . .
C10 C 0.5839(7) 0.5961(6) 0.5407(4) 0.061(3) Uani 1 1 d . . . . .
H10 H 0.5840 0.5708 0.5113 0.073 Uiso 1 1 calc R . . . .
C11 C 0.6491(8) 0.6340(9) 0.5686(5) 0.088(5) Uani 1 1 d . . . . .
H11 H 0.6950 0.6351 0.5575 0.106 Uiso 1 1 calc R . . . .
C12 C 0.6523(6) 0.6716(6) 0.6129(4) 0.059(3) Uani 1 1 d . . . . .
H12 H 0.6985 0.6964 0.6319 0.071 Uiso 1 1 calc R . . . .
C13 C 0.5957(5) 0.8103(5) 0.5419(4) 0.038(2) Uani 1 1 d . . . . .
H13 H 0.6434 0.8283 0.5589 0.045 Uiso 1 1 calc R . . . .
C14 C 0.5930(6) 0.7948(5) 0.4938(4) 0.047(3) Uani 1 1 d . . . . .
H14 H 0.6383 0.8017 0.4776 0.057 Uiso 1 1 calc R . . . .
C15 C 0.5250(6) 0.7692(5) 0.4679(4) 0.048(3) Uani 1 1 d . . . . .
H15 H 0.5238 0.7586 0.4339 0.058 Uiso 1 1 calc R . . . .
C16 C 0.4584(6) 0.7586(5) 0.4911(4) 0.048(3) Uani 1 1 d . . . . .
H16 H 0.4114 0.7416 0.4735 0.058 Uiso 1 1 calc R . . . .
C17 C 0.4627(6) 0.7737(5) 0.5410(3) 0.037(2) Uani 1 1 d . . . . .
H17 H 0.4173 0.7653 0.5578 0.044 Uiso 1 1 calc R . . . .
C18 C 0.5320(5) 0.8008(5) 0.5671(3) 0.029(2) Uani 1 1 d . . . . .
C19 C 0.5639(5) 0.9292(5) 0.6283(3) 0.029(2) Uani 1 1 d . . . . .
C20 C 0.6178(6) 0.9769(6) 0.5958(4) 0.057(3) Uani 1 1 d . . . . .
H20 H 0.6397 0.9560 0.5740 0.069 Uiso 1 1 calc R . . . .
C21 C 0.6422(7) 1.0554(7) 0.5932(5) 0.074(4) Uani 1 1 d . . . . .
H21 H 0.6818 1.0883 0.5710 0.089 Uiso 1 1 calc R . . . .
C22 C 0.6083(6) 1.0842(6) 0.6232(4) 0.059(3) Uani 1 1 d . . . . .
H22 H 0.6227 1.1374 0.6205 0.071 Uiso 1 1 calc R . . . .
C23 C 0.5541(6) 1.0389(5) 0.6569(4) 0.050(3) Uani 1 1 d . . . . .
H23 H 0.5325 1.0605 0.6785 0.059 Uiso 1 1 calc R . . . .
C24 C 0.5312(5) 0.9608(5) 0.6592(3) 0.038(2) Uani 1 1 d . . . . .
H24 H 0.4927 0.9283 0.6821 0.046 Uiso 1 1 calc R . . . .
C25 C 0.6086(5) 0.8184(4) 0.6619(3) 0.026(2) Uani 1 1 d . . . . .
H25A H 0.6536 0.8380 0.6395 0.032 Uiso 1 1 calc R . . . .
H25B H 0.6252 0.8535 0.6906 0.032 Uiso 1 1 calc R . . . .
Cl1 Cl 0.0000 0.0000 0.7012(3) 0.098(2) Uani 1 3 d S T P . .
Cl3 Cl 0.3333 0.6667 0.38009(17) 0.0653(14) Uani 1 3 d S T P . .
Cl2 Cl 0.0000 0.0000 0.5000 0.079(2) Uani 1 6 d S T P . .

loop_
_atom_site_aniso_label
_atom_site_aniso_U_11
_atom_site_aniso_U_22
_atom_site_aniso_U_33
_atom_site_aniso_U_23
_atom_site_aniso_U_13
_atom_site_aniso_U_12
Au1 0.0195(2) 0.0195(2) 0.0134(3) 0.000 0.000 0.00977(12)
Au2 0.02380(18) 0.02328(18) 0.02127(17) 0.00337(14) 0.00532(14) 0.01120(15)
Au3 0.02221(18) 0.02823(19) 0.01883(16) -0.00090(14) 0.00034(14) 0.01316(15)
P1 0.0241(12) 0.0266(12) 0.0212(11) 0.0014(10) 0.0049(10) 0.0096(10)
P2 0.0274(13) 0.0334(14) 0.0200(12) -0.0015(10) 0.0005(10) 0.0152(11)
C1 0.026(5) 0.054(6) 0.027(5) 0.004(5) 0.005(4) 0.028(5)
C2 0.033(6) 0.072(8) 0.050(7) 0.012(6) 0.006(5) 0.029(6)
C3 0.055(8) 0.101(10) 0.042(7) 0.018(7) -0.001(6) 0.044(8)
C4 0.056(8) 0.104(11) 0.053(8) 0.001(8) -0.008(7) 0.052(8)
C5 0.031(7) 0.090(10) 0.094(11) -0.015(9) -0.019(7) 0.018(7)
C6 0.031(6) 0.074(8) 0.053(7) 0.005(6) -0.010(5) 0.015(6)
C7 0.047(6) 0.045(6) 0.020(4) 0.007(4) 0.013(4) 0.028(5)
C8 0.050(6) 0.043(6) 0.027(5) -0.005(5) 0.009(5) 0.026(5)
C9 0.045(6) 0.043(6) 0.035(6) -0.012(5) -0.003(5) 0.018(5)
C10 0.071(9) 0.066(8) 0.054(8) -0.021(7) -0.007(7) 0.041(7)
C11 0.076(10) 0.159(14) 0.067(9) -0.041(9) 0.002(8) 0.086(10)
C12 0.046(7) 0.091(9) 0.050(7) -0.034(7) -0.003(6) 0.042(7)
C13 0.038(6) 0.029(5) 0.040(6) -0.011(5) 0.003(5) 0.012(5)
C14 0.052(7) 0.038(6) 0.037(6) -0.003(5) 0.012(5) 0.011(5)
C15 0.075(8) 0.038(6) 0.031(6) 0.005(5) 0.014(6) 0.028(6)
C16 0.050(7) 0.040(6) 0.039(6) -0.004(5) -0.013(6) 0.011(5)
C17 0.046(6) 0.037(6) 0.021(5) -0.001(4) 0.000(5) 0.016(5)
C18 0.038(5) 0.031(5) 0.018(4) 0.005(4) 0.006(4) 0.017(4)
C19 0.033(5) 0.024(5) 0.022(5) 0.001(4) 0.000(4) 0.007(4)
C20 0.070(8) 0.033(6) 0.056(7) -0.001(5) 0.032(6) 0.016(6)
C21 0.093(10) 0.044(7) 0.071(9) 0.013(7) 0.035(8) 0.023(7)
C22 0.071(8) 0.020(6) 0.072(9) 0.006(6) 0.005(7) 0.012(6)
C23 0.053(7) 0.022(5) 0.058(7) 0.000(5) 0.017(6) 0.007(5)
C24 0.047(6) 0.024(5) 0.038(6) 0.010(4) 0.016(5) 0.013(5)
C25 0.027(5) 0.024(5) 0.027(5) -0.001(4) 0.008(4) 0.011(4)
Cl1 0.082(3) 0.082(3) 0.128(6) 0.000 0.000 0.0411(13)
Cl3 0.083(2) 0.083(2) 0.030(2) 0.000 0.000 0.0415(12)
Cl2 0.075(3) 0.075(3) 0.087(6) 0.000 0.000 0.0373(17)

_geom_special_details            
;
 All esds (except the esd in the dihedral angle between two l.s. planes)
 are estimated using the full covariance matrix.  The cell esds are taken
 into account individually in the estimation of esds in distances, angles
 and torsion angles; correlations between esds in cell parameters are only
 used when they are defined by crystal symmetry.  An approximate (isotropic)
 treatment of cell esds is used for estimating esds involving l.s. planes.
;
loop_
_geom_bond_atom_site_label_1
_geom_bond_atom_site_label_2
_geom_bond_distance
_geom_bond_site_symmetry_2
_geom_bond_publ_flag
Au1 Au2 2.7024(4) 5_556 ?
Au1 Au2 2.7024(4) 6_566 ?
Au1 Au2 2.7024(4) 4_666 ?
Au1 Au2 2.7024(4) 2_665 ?
Au1 Au2 2.7023(4) . ?
Au1 Au2 2.7024(4) 3_565 ?
Au1 Au3 2.9236(4) 2_665 ?
Au1 Au3 2.9236(4) . ?
Au1 Au3 2.9236(4) 4_666 ?
Au1 Au3 2.9236(4) 5_556 ?
Au1 Au3 2.9236(4) 3_565 ?
Au1 Au3 2.9236(4) 6_566 ?
Au2 Au2 2.8457(6) 2_665 ?
Au2 Au2 2.8458(6) 3_565 ?
Au2 Au3 3.0271(5) 6_566 ?
Au2 Au3 2.8326(5) 2_665 ?
Au2 Au3 3.0021(5) . ?
Au2 P1 2.282(2) . ?
Au3 Au2 2.8326(5) 3_565 ?
Au3 Au2 3.0272(5) 6_566 ?
Au3 Au3 2.7155(7) 4_666 ?
Au3 P2 2.346(2) . ?
P1 C18 1.810(9) . ?
P1 C19 1.828(9) . ?
P1 C25 1.841(8) . ?
P2 C1 1.798(8) . ?
P2 C7 1.824(9) . ?
P2 C25 1.830(8) . ?
C1 C2 1.371(13) . ?
C1 C6 1.382(12) . ?
C2 C3 1.398(14) . ?
C3 C4 1.334(15) . ?
C4 C5 1.357(16) . ?
C5 C6 1.408(14) . ?
C7 C8 1.397(12) . ?
C7 C12 1.371(12) . ?
C8 C9 1.372(12) . ?
C9 C10 1.356(13) . ?
C10 C11 1.361(15) . ?
C11 C12 1.410(14) . ?
C13 C14 1.346(13) . ?
C13 C18 1.371(11) . ?
C14 C15 1.380(14) . ?
C15 C16 1.386(13) . ?
C16 C17 1.393(12) . ?
C17 C18 1.399(12) . ?
C19 C20 1.348(12) . ?
C19 C24 1.392(12) . ?
C20 C21 1.384(14) . ?
C21 C22 1.356(14) . ?
C22 C23 1.361(13) . ?
C23 C24 1.383(11) . ?

loop_
_geom_angle_atom_site_label_1
_geom_angle_atom_site_label_2
_geom_angle_atom_site_label_3
_geom_angle
_geom_angle_site_symmetry_1
_geom_angle_site_symmetry_3
_geom_angle_publ_flag
Au2 Au1 Au2 115.425(15) 5_556 2_665 ?
Au2 Au1 Au2 115.425(16) . 6_566 ?
Au2 Au1 Au2 63.543(13) . 3_565 ?
Au2 Au1 Au2 117.529(15) 5_556 . ?
Au2 Au1 Au2 178.210(13) 5_556 3_565 ?
Au2 Au1 Au2 63.543(13) 2_665 . ?
Au2 Au1 Au2 178.210(13) 2_665 6_566 ?
Au2 Au1 Au2 63.543(13) 5_556 4_666 ?
Au2 Au1 Au2 63.543(13) 4_666 6_566 ?
Au2 Au1 Au2 117.530(15) 2_665 4_666 ?
Au2 Au1 Au2 63.543(13) 2_665 3_565 ?
Au2 Au1 Au2 178.211(13) . 4_666 ?
Au2 Au1 Au2 115.425(15) 4_666 3_565 ?
Au2 Au1 Au2 63.543(13) 5_556 6_566 ?
Au2 Au1 Au2 117.530(15) 6_566 3_565 ?
Au2 Au1 Au3 115.201(11) 4_666 6_566 ?
Au2 Au1 Au3 64.359(9) . . ?
Au2 Au1 Au3 60.310(9) 5_556 6_566 ?
Au2 Au1 Au3 113.896(9) 5_556 3_565 ?
Au2 Au1 Au3 115.201(11) 6_566 5_556 ?
Au2 Au1 Au3 115.202(11) . 3_565 ?
Au2 Au1 Au3 64.965(11) . 6_566 ?
Au2 Au1 Au3 121.355(9) 6_566 3_565 ?
Au2 Au1 Au3 64.966(11) 6_566 . ?
Au2 Au1 Au3 115.201(11) 5_556 4_666 ?
Au2 Au1 Au3 113.896(9) 3_565 5_556 ?
Au2 Au1 Au3 113.896(9) . 4_666 ?
Au2 Au1 Au3 113.896(9) 2_665 6_566 ?
Au2 Au1 Au3 60.310(9) 6_566 4_666 ?
Au2 Au1 Au3 121.355(9) 5_556 . ?
Au2 Au1 Au3 64.359(9) 6_566 6_566 ?
Au2 Au1 Au3 64.966(11) 5_556 2_665 ?
Au2 Au1 Au3 60.310(9) 2_665 3_565 ?
Au2 Au1 Au3 64.359(9) 2_665 2_665 ?
Au2 Au1 Au3 64.966(11) 4_666 3_565 ?
Au2 Au1 Au3 60.309(9) . 2_665 ?
Au2 Au1 Au3 64.359(9) 3_565 3_565 ?
Au2 Au1 Au3 121.355(9) 4_666 2_665 ?
Au2 Au1 Au3 121.354(9) 2_665 4_666 ?
Au2 Au1 Au3 113.896(9) 6_566 2_665 ?
Au2 Au1 Au3 64.359(9) 4_666 4_666 ?
Au2 Au1 Au3 115.201(12) 3_565 2_665 ?
Au2 Au1 Au3 64.966(11) 3_565 4_666 ?
Au2 Au1 Au3 64.359(9) 5_556 5_556 ?
Au2 Au1 Au3 115.201(11) 2_665 . ?
Au2 Au1 Au3 64.966(11) 2_665 5_556 ?
Au2 Au1 Au3 113.896(9) 4_666 . ?
Au2 Au1 Au3 121.355(9) . 5_556 ?
Au2 Au1 Au3 60.310(9) 3_565 . ?
Au2 Au1 Au3 60.310(9) 4_666 5_556 ?
Au2 Au1 Au3 121.355(9) 3_565 6_566 ?
Au3 Au1 Au3 170.310(13) 2_665 4_666 ?
Au3 Au1 Au3 115.677(5) 2_665 3_565 ?
Au3 Au1 Au3 115.677(5) 3_565 . ?
Au3 Au1 Au3 115.677(5) 5_556 4_666 ?
Au3 Au1 Au3 170.310(13) 5_556 . ?
Au3 Au1 Au3 115.677(4) 6_566 4_666 ?
Au3 Au1 Au3 55.345(13) 5_556 3_565 ?
Au3 Au1 Au3 73.519(12) 3_565 4_666 ?
Au3 Au1 Au3 115.678(5) 2_665 . ?
Au3 Au1 Au3 170.310(12) 6_566 3_565 ?
Au3 Au1 Au3 73.519(13) 6_566 . ?
Au3 Au1 Au3 55.345(13) 2_665 6_566 ?
Au3 Au1 Au3 55.345(13) 4_666 . ?
Au3 Au1 Au3 115.677(5) 5_556 6_566 ?
Au3 Au1 Au3 73.519(12) 2_665 5_556 ?
Au1 Au2 Au2 58.229(7) . 2_665 ?
Au1 Au2 Au2 58.229(7) . 3_565 ?
Au1 Au2 Au3 63.719(11) . 2_665 ?
Au1 Au2 Au3 61.053(12) . 6_566 ?
Au1 Au2 Au3 61.398(10) . . ?
Au2 Au2 Au2 60.0 2_665 3_565 ?
Au2 Au2 Au3 57.871(13) 3_565 . ?
Au2 Au2 Au3 113.284(10) 3_565 6_566 ?
Au2 Au2 Au3 108.664(12) 2_665 . ?
Au2 Au2 Au3 106.833(10) 2_665 6_566 ?
Au3 Au2 Au2 113.609(12) 2_665 3_565 ?
Au3 Au2 Au2 63.833(13) 2_665 2_665 ?
Au3 Au2 Au3 116.042(18) 2_665 . ?
Au3 Au2 Au3 55.096(13) 2_665 6_566 ?
Au3 Au2 Au3 70.956(14) . 6_566 ?
P1 Au2 Au1 153.77(6) . . ?
P1 Au2 Au2 126.76(6) . 3_565 ?
P1 Au2 Au2 147.98(6) . 2_665 ?
P1 Au2 Au3 98.02(6) . . ?
P1 Au2 Au3 98.26(6) . 6_566 ?
P1 Au2 Au3 119.61(6) . 2_665 ?
Au1 Au3 Au2 53.982(8) . 6_566 ?
Au1 Au3 Au2 54.243(9) . . ?
Au2 Au3 Au1 55.972(10) 3_565 . ?
Au2 Au3 Au2 58.296(14) 3_565 . ?
Au2 Au3 Au2 104.069(15) 3_565 6_566 ?
Au2 Au3 Au2 98.541(14) . 6_566 ?
Au3 Au3 Au1 62.327(6) 4_666 . ?
Au3 Au3 Au2 111.079(11) 4_666 . ?
Au3 Au3 Au2 58.810(13) 4_666 6_566 ?
Au3 Au3 Au2 66.094(15) 4_666 3_565 ?
P2 Au3 Au1 137.28(6) . . ?
P2 Au3 Au2 84.83(6) . . ?
P2 Au3 Au2 134.42(6) . 6_566 ?
P2 Au3 Au2 115.63(6) . 3_565 ?
P2 Au3 Au3 159.10(6) . 4_666 ?
C18 P1 Au2 115.8(3) . . ?
C18 P1 C19 102.9(4) . . ?
C18 P1 C25 107.2(4) . . ?
C19 P1 Au2 117.3(3) . . ?
C19 P1 C25 104.8(4) . . ?
C25 P1 Au2 107.9(3) . . ?
C1 P2 Au3 113.4(3) . . ?
C1 P2 C7 104.6(4) . . ?
C1 P2 C25 104.0(4) . . ?
C7 P2 Au3 112.7(3) . . ?
C7 P2 C25 104.8(4) . . ?
C25 P2 Au3 116.2(3) . . ?
C2 C1 P2 117.0(7) . . ?
C2 C1 C6 118.0(9) . . ?
C6 C1 P2 125.0(8) . . ?
C1 C2 C3 121.4(10) . . ?
C4 C3 C2 120.2(11) . . ?
C3 C4 C5 120.0(11) . . ?
C4 C5 C6 121.0(12) . . ?
C1 C6 C5 119.3(11) . . ?
C8 C7 P2 120.0(7) . . ?
C12 C7 P2 120.8(8) . . ?
C12 C7 C8 119.2(9) . . ?
C9 C8 C7 121.3(9) . . ?
C10 C9 C8 120.7(10) . . ?
C9 C10 C11 118.0(10) . . ?
C10 C11 C12 123.6(10) . . ?
C7 C12 C11 117.1(10) . . ?
C14 C13 C18 122.1(10) . . ?
C13 C14 C15 120.5(10) . . ?
C14 C15 C16 120.4(10) . . ?
C15 C16 C17 117.7(10) . . ?
C16 C17 C18 121.8(9) . . ?
C13 C18 P1 125.9(7) . . ?
C13 C18 C17 117.4(8) . . ?
C17 C18 P1 116.5(7) . . ?
C20 C19 P1 122.1(7) . . ?
C20 C19 C24 117.9(8) . . ?
C24 C19 P1 119.9(7) . . ?
C19 C20 C21 122.3(10) . . ?
C22 C21 C20 118.4(11) . . ?
C21 C22 C23 121.8(10) . . ?
C22 C23 C24 118.7(10) . . ?
C23 C24 C19 120.9(9) . . ?
P2 C25 P1 116.1(4) . . ?

_shelx_res_file                  
;

    P_sq_s.res created by SHELXL-2014/7

TITL P in P-31c
CELL 0.71073 19.8777 19.8777 27.3608 90 90 120
ZERR 2 0.0022 0.0022 0.0032 0 0 0
LATT 1
SYMM -Y,+X-Y,+Z
SYMM +Y-X,-X,+Z
SYMM -Y,-X,0.5-Z
SYMM +Y-X,+Y,0.5-Z
SYMM +X,+X-Y,0.5-Z
SFAC C H Au Cl P
UNIT 300 264 26 10 24

L.S. 13
PLAN  50
TEMP -100(2)
BOND
ABIN
fmap 2
acta
REM <olex2.extras>
REM <HklSrc "%.\\P_sq_s.hkl">
REM </olex2.extras>

WGHT    0.040600
FVAR       8.06594
AU1   3    0.333333    0.666667    0.750000    10.16667    0.01954    0.01954 =
         0.01335    0.00000    0.00000    0.00977
AU2   3    0.417186    0.748069    0.671586    11.00000    0.02380    0.02328 =
         0.02127    0.00337    0.00532    0.01120
AU3   3    0.469397    0.652322    0.727468    11.00000    0.02221    0.02823 =
         0.01883   -0.00090    0.00034    0.01316
P1    5    0.530226    0.825225    0.630687    11.00000    0.02406    0.02657 =
         0.02118    0.00138    0.00486    0.00962
P2    5    0.584927    0.721568    0.682788    11.00000    0.02738    0.03343 =
         0.02000   -0.00154    0.00045    0.01518
C1    1    0.669801    0.738055    0.716118    11.00000    0.02592    0.05417 =
         0.02741    0.00376    0.00516    0.02812
C2    1    0.660691    0.681967    0.748940    11.00000    0.03332    0.07212 =
         0.05038    0.01223    0.00564    0.02870
AFIX  43
H2    2    0.611353    0.636326    0.752075    11.00000   -1.20000
AFIX   0
C3    1    0.722430    0.690494    0.777884    11.00000    0.05548    0.10126 =
         0.04157    0.01840   -0.00114    0.04387
AFIX  43
H3    2    0.714857    0.650593    0.800121    11.00000   -1.20000
AFIX   0
C4    1    0.791948    0.754496    0.774370    11.00000    0.05596    0.10382 =
         0.05293    0.00144   -0.00755    0.05210
AFIX  43
H4    2    0.833501    0.760640    0.794595    11.00000   -1.20000
AFIX   0
C5    1    0.803301    0.810824    0.741901    11.00000    0.03096    0.09045 =
         0.09360   -0.01545   -0.01861    0.01781
AFIX  43
H5    2    0.852939    0.856303    0.739681    11.00000   -1.20000
AFIX   0
C6    1    0.742665    0.802926    0.711448    11.00000    0.03119    0.07416 =
         0.05348    0.00472   -0.00961    0.01495
AFIX  43
H6    2    0.751748    0.841764    0.687953    11.00000   -1.20000
AFIX   0
C7    1    0.585925    0.670790    0.627514    11.00000    0.04666    0.04492 =
         0.01974    0.00748    0.01271    0.02790
C8    1    0.519177    0.632400    0.598671    11.00000    0.04979    0.04315 =
         0.02708   -0.00478    0.00897    0.02592
AFIX  43
H8    2    0.473089    0.631717    0.608710    11.00000   -1.20000
AFIX   0
C9    1    0.518879    0.595672    0.556142    11.00000    0.04487    0.04269 =
         0.03481   -0.01242   -0.00259    0.01850
AFIX  43
H9    2    0.472616    0.569644    0.537329    11.00000   -1.20000
AFIX   0
C10   1    0.583919    0.596136    0.540683    11.00000    0.07136    0.06645 =
         0.05359   -0.02074   -0.00711    0.04089
AFIX  43
H10   2    0.583979    0.570799    0.511256    11.00000   -1.20000
AFIX   0
C11   1    0.649107    0.633964    0.568561    11.00000    0.07567    0.15915 =
         0.06715   -0.04063    0.00150    0.08649
AFIX  43
H11   2    0.694979    0.635102    0.557527    11.00000   -1.20000
AFIX   0
C12   1    0.652315    0.671567    0.612926    11.00000    0.04636    0.09053 =
         0.05049   -0.03408   -0.00311    0.04236
AFIX  43
H12   2    0.698492    0.696377    0.631898    11.00000   -1.20000
AFIX   0
C13   1    0.595720    0.810264    0.541912    11.00000    0.03770    0.02889 =
         0.03988   -0.01059    0.00277    0.01186
AFIX  43
H13   2    0.643350    0.828280    0.558934    11.00000   -1.20000
AFIX   0
C14   1    0.593031    0.794841    0.493829    11.00000    0.05204    0.03772 =
         0.03724   -0.00284    0.01249    0.01114
AFIX  43
H14   2    0.638310    0.801691    0.477630    11.00000   -1.20000
AFIX   0
C15   1    0.524979    0.769155    0.467900    11.00000    0.07523    0.03827 =
         0.03083    0.00516    0.01415    0.02812
AFIX  43
H15   2    0.523758    0.758633    0.433942    11.00000   -1.20000
AFIX   0
C16   1    0.458373    0.758600    0.491079    11.00000    0.05043    0.03997 =
         0.03878   -0.00392   -0.01256    0.01105
AFIX  43
H16   2    0.411396    0.741648    0.473488    11.00000   -1.20000
AFIX   0
C17   1    0.462653    0.773687    0.541025    11.00000    0.04632    0.03681 =
         0.02082   -0.00104   -0.00043    0.01612
AFIX  43
H17   2    0.417274    0.765324    0.557820    11.00000   -1.20000
AFIX   0
C18   1    0.531965    0.800822    0.567126    11.00000    0.03777    0.03087 =
         0.01760    0.00467    0.00568    0.01697
C19   1    0.563912    0.929236    0.628276    11.00000    0.03266    0.02357 =
         0.02163    0.00107    0.00030    0.00749
C20   1    0.617757    0.976939    0.595834    11.00000    0.07017    0.03279 =
         0.05617   -0.00055    0.03190    0.01650
AFIX  43
H20   2    0.639696    0.955957    0.574012    11.00000   -1.20000
AFIX   0
C21   1    0.642207    1.055411    0.593196    11.00000    0.09275    0.04353 =
         0.07123    0.01270    0.03502    0.02251
AFIX  43
H21   2    0.681786    1.088307    0.570952    11.00000   -1.20000
AFIX   0
C22   1    0.608262    1.084173    0.623152    11.00000    0.07085    0.01998 =
         0.07192    0.00572    0.00503    0.01165
AFIX  43
H22   2    0.622661    1.137364    0.620494    11.00000   -1.20000
AFIX   0
C23   1    0.554120    1.038902    0.656925    11.00000    0.05322    0.02178 =
         0.05837   -0.00004    0.01670    0.00722
AFIX  43
H23   2    0.532492    1.060496    0.678512    11.00000   -1.20000
AFIX   0
C24   1    0.531238    0.960824    0.659172    11.00000    0.04742    0.02392 =
         0.03817    0.00988    0.01590    0.01342
AFIX  43
H24   2    0.492718    0.928324    0.682100    11.00000   -1.20000
AFIX   0
C25   1    0.608627    0.818448    0.661943    11.00000    0.02652    0.02354 =
         0.02733   -0.00120    0.00833    0.01108
AFIX  23
H25A  2    0.653553    0.837971    0.639456    11.00000   -1.20000
H25B  2    0.625231    0.853495    0.690624    11.00000   -1.20000
AFIX   0

CL1   4    0.000000    0.000000    0.701225    10.33333    0.08218    0.08218 =
         0.12816    0.00000    0.00000    0.04109
CL3   4    0.333333    0.666667    0.380090    10.33333    0.08297    0.08297 =
         0.02987    0.00000    0.00000    0.04149
CL2   4    0.000000    0.000000    0.500000    10.16667    0.07459    0.07459 =
         0.08666    0.00000    0.00000    0.03729
HKLF 4

REM  P in P-31c
REM R1 =  0.0406 for    4680 Fo > 4sig(Fo)  and  0.0840 for all    7211 data
REM    272 parameters refined using      0 restraints

END

WGHT      0.0385      0.0000

REM Highest difference peak  2.204,  deepest hole -1.500,  1-sigma level  0.222
Q1    1   0.4133  0.7113  0.6864  11.00000  0.05    1.41
Q2    1   0.5034  0.6525  0.7058  11.00000  0.05    1.41
Q3    1   0.3881  0.7139  0.6519  11.00000  0.05    1.40
Q4    1   0.3482  0.7049  0.6781  11.00000  0.05    1.38
Q5    1   0.3878  0.7559  0.6943  11.00000  0.05    1.34
Q6    1   0.4520  0.7525  0.6516  11.00000  0.05    1.32
Q7    1  -0.0535 -0.0026  0.6699  11.00000  0.05    1.25
Q8    1   0.0000  0.0000  0.6491  10.33333  0.05    1.25
Q9    1   0.3296  0.7017  0.7216  11.00000  0.05    1.23
Q10   1   0.4328  0.6186  0.7022  11.00000  0.05    1.17
Q11   1   0.5431  0.8672  0.6200  11.00000  0.05    1.08
Q12   1   0.3384  0.6955  0.6221  11.00000  0.05    1.05
Q13   1   0.4123  0.7811  0.6516  11.00000  0.05    1.03
Q14   1  -0.0414 -0.0610  0.6623  11.00000  0.05    1.01
Q15   1   0.4590  0.7277  0.5706  11.00000  0.05    1.01
Q16   1   0.3152  0.6760  0.3626  11.00000  0.05    1.00
Q17   1   0.4530  0.5848  0.7174  11.00000  0.05    0.95
Q18   1   0.4368  0.6496  0.7501  11.00000  0.05    0.92
Q19   1   0.5123  0.9008  0.7275  11.00000  0.05    0.92
Q20   1   0.4096  0.5929  0.7294  11.00000  0.05    0.92
Q21   1   0.4716  0.6212  0.7481  11.00000  0.05    0.92
Q22   1   0.4600  0.6810  0.6994  11.00000  0.05    0.92
Q23   1   0.4103  0.6615  0.5972  11.00000  0.05    0.90
Q24   1   0.4387  0.8245  0.6893  11.00000  0.05    0.90
Q25   1   0.4299  0.5739  0.6196  11.00000  0.05    0.89
Q26   1   0.4136  0.7326  0.3581  11.00000  0.05    0.89
Q27   1   0.6253  0.6772  0.6116  11.00000  0.05    0.89
Q28   1   0.3333  0.6667  0.5162  10.33333  0.05    0.88
Q29   1   0.5591  0.6757  0.7704  11.00000  0.05    0.86
Q30   1   0.7469  0.8121  0.6594  11.00000  0.05    0.82
Q31   1   0.4422  0.6989  0.6603  11.00000  0.05    0.81
Q32   1   0.4530  0.9060  0.7500  10.50000  0.05    0.81
Q33   1   0.4976  0.7488  0.7500  10.50000  0.05    0.81
Q34   1   0.5376  0.7570  0.6790  11.00000  0.05    0.80
Q35   1   0.4138  0.6171  0.6264  11.00000  0.05    0.80
Q36   1   0.3989  0.8835  0.6811  11.00000  0.05    0.80
Q37   1   0.4208  0.7335  0.7284  11.00000  0.05    0.80
Q38   1   0.5251  0.9967  0.6483  11.00000  0.05    0.79
Q39   1   0.7784  0.7938  0.8206  11.00000  0.05    0.78
Q40   1   0.4307  0.6914  0.7288  11.00000  0.05    0.78
Q41   1   0.5217  0.7514  0.7174  11.00000  0.05    0.78
Q42   1   0.3470  0.7358  0.6509  11.00000  0.05    0.78
Q43   1   0.4813  0.7997  0.5082  11.00000  0.05    0.78
Q44   1   0.4562  0.7889  0.6954  11.00000  0.05    0.77
Q45   1   0.5104  0.6936  0.5715  11.00000  0.05    0.77
Q46   1   0.5693  0.9631  0.6464  11.00000  0.05    0.77
Q47   1   0.5924  0.7510  0.7215  11.00000  0.05    0.74
Q48   1   0.6906  0.7264  0.6281  11.00000  0.05    0.74
Q49   1   0.5242  0.6992  0.7397  11.00000  0.05    0.73
Q50   1   0.3077  0.6923  0.7500  10.50000  0.05    0.73
;
_shelx_res_checksum              69546

_shelx_fab_file                  
;
   -1    2    0     93.24     -0.09
    0    2    0   -150.39      0.19
   -1    3    0    -53.22      0.11
    0    3    0   -246.93      0.18
   -2    4    0   -104.11     -0.16
   -1    4    0    -69.07     -0.65
    0    4    0      8.78     -0.14
   -2    5    0     27.79      0.65
   -1    5    0     30.36      0.24
    0    5    0     70.56     -1.16
   -3    6    0     42.80      0.74
   -2    6    0     42.53      1.47
   -1    6    0      0.34      0.42
    0    6    0     49.85     -0.76
   -3    7    0     60.88      0.36
   -2    7    0    -11.28      0.68
   -1    7    0    -55.25      0.32
    0    7    0    -51.45      0.50
   -4    8    0    -16.28     -0.12
   -3    8    0     -4.23     -0.03
   -2    8    0    -39.35      0.52
   -1    8    0     11.04      0.24
    0    8    0    -29.14      0.11
   -4    9    0     -3.58      0.59
   -3    9    0    -30.40      0.27
   -2    9    0    -24.80     -0.24
   -1    9    0      4.86      0.03
    0    9    0     30.86     -0.58
   -5   10    0     -2.32      0.24
   -4   10    0     -0.08      0.05
   -3   10    0    -25.85     -0.29
   -2   10    0     11.21     -0.28
   -1   10    0     33.13     -0.20
    0   10    0     21.54     -0.46
   -5   11    0      8.35      0.41
   -4   11    0     -0.75      0.36
   -3   11    0      3.93     -0.01
   -2   11    0     20.42     -0.02
   -1   11    0     -0.74     -0.01
    0   11    0     -7.37     -0.20
   -6   12    0      1.16      0.16
   -5   12    0      4.31      0.39
   -4   12    0     11.83      0.50
   -3   12    0     -0.06      0.21
   -2   12    0     -0.17      0.05
   -1   12    0    -19.77     -0.06
    0   12    0     -5.13      0.33
   -6   13    0      2.59     -0.16
   -5   13    0      0.51      0.25
   -4   13    0      3.33      0.77
   -3   13    0     17.85      0.57
   -2   13    0     -8.68      0.13
   -1   13    0    -15.15      0.37
    0   13    0    -11.71      0.53
   -7   14    0     -9.44     -0.02
   -6   14    0     -1.77     -0.41
   -5   14    0     13.46      0.17
   -4   14    0     10.84      0.53
   -3   14    0      7.51      0.39
   -2   14    0    -15.31      0.09
   -1   14    0     -7.95      0.15
    0   14    0      1.59      0.53
   -7   15    0     -3.08     -0.38
   -6   15    0      0.96      0.17
   -5   15    0     -4.11      0.39
   -4   15    0      0.43     -0.01
   -3   15    0     -1.27      0.05
   -2   15    0      4.17      0.17
   -1   15    0      1.47     -0.48
    0   15    0     -8.83     -0.50
   -8   16    0      7.46      0.11
   -7   16    0      6.04      0.01
   -6   16    0    -16.53      0.08
   -5   16    0     -9.57      0.07
   -4   16    0     -1.88     -0.23
   -3   16    0     -2.96     -0.20
   -2   16    0      8.27      0.02
   -1   16    0      2.71      0.02
    0   16    0     -4.98     -0.31
   -8   17    0      0.85     -0.20
   -7   17    0     -0.41     -0.04
   -6   17    0    -10.16     -0.24
   -5   17    0      3.11     -0.15
   -4   17    0      3.68      0.14
   -3   17    0     -5.97      0.36
   -2   17    0      2.04      0.06
   -1   17    0      5.49     -0.38
    0   17    0      6.08      0.08
   -9   18    0      0.34     -0.37
   -8   18    0      1.74     -0.15
   -7   18    0     -1.44     -0.03
   -6   18    0      2.46     -0.18
   -5   18    0      0.09     -0.17
   -4   18    0     -5.90     -0.06
   -3   18    0      7.10     -0.05
   -2   18    0     -1.83     -0.45
   -1   18    0     -1.35      0.16
    0   18    0     -2.93      0.53
   -9   19    0     -7.92      0.09
   -8   19    0      2.10     -0.14
   -7   19    0      2.94     -0.01
   -6   19    0     12.69      0.17
   -5   19    0     -7.51      0.19
   -4   19    0     -5.01     -0.10
   -3   19    0     -4.02     -0.22
   -2   19    0     -0.89     -0.39
   -1   19    0     -4.94     -0.19
    0   19    0    -16.64      0.06
  -10   20    0    -11.33      0.06
   -9   20    0     -6.49     -0.14
   -8   20    0     -5.07     -0.10
   -7   20    0      5.03     -0.30
   -6   20    0     15.17     -0.14
   -5   20    0     -4.76     -0.10
   -4   20    0     -6.62     -0.06
   -3   20    0     -4.48     -0.32
   -2   20    0     -0.02     -0.21
   -1   20    0     -4.02      0.35
    0   20    0      1.90      0.20
  -10   21    0    -13.42     -0.14
   -9   21    0      4.69     -0.49
   -8   21    0      4.30     -0.26
   -7   21    0     15.88     -0.42
   -6   21    0     -3.53     -0.22
   -5   21    0      5.81     -0.31
   -4   21    0    -12.75     -0.08
   -3   21    0      3.68      0.14
   -2   21    0      7.97      0.39
   -1   21    0      1.83      0.17
    0   21    0     -6.24      0.39
  -11   22    0     -2.27      0.10
  -10   22    0      5.27     -0.05
   -9   22    0     -0.52     -0.23
   -8   22    0      4.58      0.00
   -7   22    0      3.05      0.30
   -6   22    0     -2.87      0.07
   -5   22    0      3.51     -0.25
   -4   22    0      3.16      0.03
   -3   22    0      5.88     -0.09
   -2   22    0      2.07      0.18
   -1   22    0      0.16      0.21
    0   22    0      6.06      0.06
  -11   23    0     16.77      0.03
  -10   23    0      5.16     -0.23
   -9   23    0    -17.46     -0.18
   -8   23    0    -10.13     -0.15
   -7   23    0    -10.61      0.59
   -6   23    0     10.42      0.07
   -5   23    0      5.24     -0.26
   -4   23    0      8.57      0.06
   -3   23    0     -5.42      0.42
   -2   23    0      1.43     -0.09
  -12   24    0      2.70     -0.28
  -11   24    0      1.30     -0.52
  -10   24    0     -4.23     -0.09
   -9   24    0     -9.83     -0.21
   -8   24    0     -6.08      0.15
   -7   24    0     -1.44     -0.20
   -6   24    0      5.54     -0.27
   -5   24    0      1.03      0.14
   -4   24    0     -5.30      0.13
  -12   25    0     -5.56     -0.11
  -11   25    0     -2.91     -0.17
  -10   25    0     -2.90     -0.22
   -9   25    0     -3.43     -0.50
   -8   25    0      1.97     -0.02
   -7   25    0      0.11     -0.06
    0    2    1     98.60     -0.09
    1    2    1     26.23     -0.48
   -1    3    1    -61.53      0.31
    0    3    1    -82.13     -0.40
    1    3    1     33.61     -0.62
    2    3    1     33.10      0.21
   -1    4    1     55.51      0.34
    0    4    1    -61.08      1.10
    1    4    1    -14.23     -0.38
    2    4    1     39.56     -0.28
    3    4    1     12.92      0.04
   -2    5    1    -30.97     -0.46
   -1    5    1     14.70     -0.01
    0    5    1    -52.28      0.39
    1    5    1     12.41     -0.02
    2    5    1     16.01      0.19
    3    5    1     61.76      0.41
    4    5    1     13.59      0.52
   -2    6    1     -5.20     -0.04
   -1    6    1      1.87     -0.17
    0    6    1      3.18     -0.52
    1    6    1     -8.79      0.35
    2    6    1     34.28      0.37
    3    6    1     26.44      0.09
    4    6    1     17.01     -0.27
    5    6    1     -7.74     -0.64
   -3    7    1    -34.23     -0.26
   -2    7    1     -5.13      0.28
   -1    7    1    -38.49     -0.22
    0    7    1     56.81     -0.51
    1    7    1      9.10     -0.27
    2    7    1    -14.23     -0.28
    3    7    1    -14.82      0.03
    4    7    1    -19.02      0.07
    5    7    1     -2.24     -0.04
    6    7    1      3.55      0.14
   -3    8    1     18.62     -0.08
   -2    8    1     23.49      0.14
   -1    8    1    -10.29     -0.38
    0    8    1    -22.05      0.42
    1    8    1      2.88      0.02
    2    8    1    -24.12     -0.02
    3    8    1    -27.95     -0.12
    4    8    1    -27.08     -0.65
    5    8    1     -4.58     -0.22
    6    8    1     10.58     -0.52
    7    8    1      6.68     -0.40
   -4    9    1    -13.86     -0.17
   -3    9    1     23.18     -0.46
   -2    9    1     -1.82     -0.13
   -1    9    1      9.91      0.06
    0    9    1    -10.68      0.26
    1    9    1    -28.83      0.35
    2    9    1    -23.63      0.38
    3    9    1    -15.32     -0.46
    4    9    1      9.08     -0.50
    5    9    1      9.74     -0.09
    6    9    1      9.48     -0.15
    7    9    1      3.65     -0.29
    8    9    1      1.08      0.15
   -4   10    1     -5.82      0.15
   -3   10    1      9.31      0.11
   -2   10    1      4.81      0.01
   -1   10    1      9.77      0.31
    0   10    1    -21.41      0.14
    1   10    1    -13.30      0.32
    2   10    1     18.30      0.40
    3   10    1     15.37     -0.20
    4   10    1      7.89      0.00
    5   10    1     -3.89      0.02
    6   10    1      1.03      0.39
    7   10    1      7.44     -0.29
    8   10    1     -0.86     -0.01
    9   10    1     -0.47      0.37
   -5   11    1      0.39      0.32
   -4   11    1      7.60      0.10
   -3   11    1     -3.21      0.11
   -2   11    1    -16.70     -0.10
   -1   11    1     17.48     -0.35
    0   11    1      3.38     -0.45
    1   11    1     18.75      0.32
    2   11    1     11.32      0.10
    3   11    1      6.11      0.17
    4   11    1      4.02      0.46
    5   11    1     -6.17      0.50
    6   11    1     -7.24      0.18
    7   11    1     -3.89      0.36
    8   11    1     -1.57     -0.28
    9   11    1     -5.94      0.02
   10   11    1      2.15      0.00
   -5   12    1     -1.39     -0.39
   -4   12    1      2.34     -0.20
   -3   12    1    -24.61     -0.14
   -2   12    1      8.02     -0.25
   -1   12    1     19.32     -0.17
    0   12    1     16.27     -0.15
    1   12    1      1.69      0.23
    2   12    1     -4.97      0.09
    3   12    1      0.84      0.45
    4   12    1     -9.62      0.34
    5   12    1     -2.59      0.11
    6   12    1    -10.97     -0.27
    7   12    1     -8.30      0.34
    8   12    1     -3.22      0.16
    9   12    1      8.85     -0.14
   10   12    1     -1.75     -0.21
   11   12    1     -8.58     -0.47
   -6   13    1     -7.55     -0.05
   -5   13    1    -17.19     -0.25
   -4   13    1      0.49     -0.08
   -3   13    1    -13.86     -0.33
   -2   13    1     15.08     -0.18
   -1   13    1     -1.32     -0.32
    0   13    1      3.75     -0.22
    1   13    1     -3.57      0.43
    2   13    1    -11.61      0.02
    3   13    1     -0.37      0.08
    4   13    1     -5.38      0.54
    5   13    1      4.04     -0.01
    6   13    1     -6.32     -0.06
    7   13    1      1.04     -0.21
    8   13    1     -3.20     -0.29
    9   13    1      5.19     -0.42
   10   13    1     -5.52     -0.17
   11   13    1      1.46     -0.04
   12   13    1      1.31     -0.11
   -6   14    1      0.48     -0.17
   -5   14    1      1.54     -0.23
   -4   14    1    -20.57      0.10
   -3   14    1     -4.04      0.02
   -2   14    1     -3.11     -0.42
   -1   14    1      2.53     -0.25
    0   14    1      1.76      0.09
    1   14    1     -8.57     -0.06
    2   14    1      1.46      0.36
    3   14    1     -3.41      0.37
    4   14    1     10.37      0.12
    5   14    1     12.43      0.05
    6   14    1     12.82     -0.24
    7   14    1     -5.45     -0.46
    8   14    1     -6.04     -0.03
    9   14    1     -2.33     -0.39
   10   14    1     10.88     -0.22
   11   14    1     -1.24      0.02
   -7   15    1     -6.54      0.44
   -6   15    1      4.48      0.04
   -5   15    1      3.17     -0.16
   -4   15    1     -9.20      0.17
   -3   15    1      6.78      0.31
   -2   15    1     -3.74     -0.50
   -1   15    1     -8.69     -0.32
    0   15    1      4.28      0.52
    1   15    1      3.36     -0.02
    2   15    1     17.07      0.37
    3   15    1     -0.64      0.36
    4   15    1      2.10      0.00
    5   15    1     -7.93      0.08
    6   15    1      3.36      0.08
    7   15    1      8.29     -0.39
    8   15    1      7.94     -0.12
    9   15    1      2.29      0.13
   10   15    1      1.63      0.03
   -7   16    1    -15.07      0.04
   -6   16    1     -1.63      0.02
   -5   16    1     -1.27     -0.03
   -4   16    1      7.39      0.16
   -3   16    1      4.28      0.28
   -2   16    1     -0.57      0.22
   -1   16    1      2.18     -0.12
    0   16    1      0.89     -0.49
    1   16    1      4.99      0.03
    2   16    1     -1.40      0.34
    3   16    1     -4.72      0.13
    4   16    1     -0.45      0.47
    5   16    1     -9.47      0.33
    6   16    1     -3.05     -0.09
    7   16    1      7.89      0.15
    8   16    1      5.32      0.29
    9   16    1      8.28      0.20
   -8   17    1     -7.06     -0.01
   -7   17    1      0.40      0.00
   -6   17    1      0.37      0.18
   -5   17    1      1.06      0.50
   -4   17    1     -0.86      0.47
   -3   17    1     -3.16     -0.04
   -2   17    1     10.82     -0.42
   -1   17    1     10.23     -0.65
    0   17    1     -5.67     -0.13
    1   17    1     -6.90      0.18
    2   17    1    -15.72      0.04
    3   17    1     -9.66      0.36
    4   17    1     -4.63     -0.01
    5   17    1      9.15     -0.01
    6   17    1      7.21      0.41
    7   17    1     -7.79      0.47
    8   17    1      4.10      0.40
   -8   18    1     -9.03      0.03
   -7   18    1      6.12     -0.10
   -6   18    1     -5.08      0.09
   -5   18    1      0.19      0.03
   -4   18    1      2.36     -0.03
   -3   18    1      4.36     -0.14
   -2   18    1      5.26      0.25
   -1   18    1      1.41      0.12
    0   18    1     -5.11      0.19
    1   18    1     -9.32      0.09
    2   18    1     -9.42     -0.11
    3   18    1     -0.61      0.07
    4   18    1     -9.62     -0.36
    5   18    1      5.31     -0.22
    6   18    1     -2.08      0.03
    7   18    1     -6.76      0.19
   -9   19    1     -0.52     -0.06
   -8   19    1      5.87     -0.08
   -7   19    1      6.27      0.12
   -6   19    1     -3.50     -0.11
   -5   19    1     -5.52     -0.07
   -4   19    1     -5.85     -0.31
   -3   19    1      9.20      0.06
   -2   19    1      6.12      0.24
   -1   19    1     -7.29      0.10
    0   19    1     -9.56      0.11
    1   19    1      0.01      0.11
    2   19    1      5.56      0.17
    3   19    1      6.05     -0.22
    4   19    1     -6.37     -0.10
    5   19    1     -4.80     -0.07
   -9   20    1      2.50      0.12
   -8   20    1     13.99     -0.23
   -7   20    1      1.32      0.17
   -6   20    1      6.35      0.16
   -5   20    1     -9.02      0.05
   -4   20    1      6.04     -0.33
   -3   20    1      0.54      0.00
   -2   20    1      2.43      0.29
   -1   20    1     -0.39     -0.08
    0   20    1     -6.73     -0.38
    1   20    1     -0.95      0.10
    2   20    1      5.77      0.02
    3   20    1     -4.70     -0.47
    4   20    1      5.80      0.07
  -10   21    1      4.62      0.01
   -9   21    1     14.31     -0.18
   -8   21    1      1.51      0.05
   -7   21    1     -2.50      0.08
   -6   21    1      4.01      0.41
   -5   21    1     -2.30      0.25
   -4   21    1     -1.79     -0.07
   -3   21    1     -0.57      0.19
   -2   21    1     -2.64     -0.51
   -1   21    1     -8.92     -0.33
    0   21    1      1.49     -0.17
    1   21    1     12.99     -0.18
    2   21    1      7.89     -0.21
  -10   22    1      3.31     -0.02
   -9   22    1      9.25      0.17
   -8   22    1     -5.29      0.43
   -7   22    1      1.38     -0.10
   -6   22    1     -6.86     -0.05
   -5   22    1     -0.45     -0.12
   -4   22    1    -11.69     -0.05
   -3   22    1     -5.85     -0.29
   -2   22    1     -6.36     -0.06
   -1   22    1      3.91     -0.06
    0   22    1      1.97     -0.13
  -11   23    1     -6.22     -0.21
  -10   23    1    -10.29     -0.30
   -9   23    1     -9.21      0.11
   -8   23    1     -1.93      0.13
   -7   23    1      7.40      0.22
   -6   23    1     -5.12     -0.04
   -5   23    1    -13.47     -0.14
   -4   23    1    -10.17      0.33
   -3   23    1     -0.53     -0.28
   -2   23    1      1.00     -0.08
  -11   24    1     -4.85     -0.01
  -10   24    1     -8.73      0.04
   -9   24    1     -1.65     -0.12
   -8   24    1      2.07     -0.29
   -7   24    1      1.13      0.35
   -6   24    1     -8.40      0.35
   -5   24    1    -13.01      0.00
   -4   24    1     -4.31     -0.12
  -12   25    1      4.80      0.11
  -11   25    1      1.17     -0.05
  -10   25    1      8.62      0.16
   -9   25    1      1.39     -0.21
   -8   25    1      2.81      0.31
   -7   25    1     -2.34      0.19
    0    1    2    262.98     -0.67
    1    1    2    -70.31      0.19
   -1    2    2    -13.97     -0.13
    0    2    2      9.09     -0.61
    1    2    2    -77.03      0.22
    2    2    2    -68.88     -0.20
   -1    3    2   -212.71     -0.69
    0    3    2     -1.27     -0.97
    1    3    2     51.14      0.30
    2    3    2      6.22      0.37
    3    3    2     -9.12     -0.20
   -2    4    2     18.78      0.24
   -1    4    2   -100.23      0.48
    0    4    2     16.07     -0.54
    1    4    2     48.49     -0.86
    2    4    2     42.36      0.03
    3    4    2    -20.12      0.01
    4    4    2      4.27     -0.08
   -2    5    2     -6.08      0.51
   -1    5    2     34.17      0.73
    0    5    2     34.36      0.06
    1    5    2     13.00     -0.82
    2    5    2     10.05      0.09
    3    5    2     10.42      0.17
    4    5    2     -3.27     -0.11
    5    5    2     17.75     -0.17
   -3    6    2     62.60      0.24
   -2    6    2    -10.47      0.39
   -1    6    2     53.93      0.22
    0    6    2    -34.75     -0.05
    1    6    2    -10.10     -0.16
    2    6    2    -16.72      0.16
    3    6    2      8.64     -0.12
    4    6    2      9.68     -0.58
    5    6    2    -13.06     -0.28
    6    6    2     -9.64      0.25
   -3    7    2     15.62      0.41
   -2    7    2    -18.09      0.26
   -1    7    2     11.47      0.00
    0    7    2     -3.85     -0.50
    1    7    2    -41.77      0.40
    2    7    2    -12.06      0.67
    3    7    2    -13.26      0.47
    4    7    2     11.02      0.07
    5    7    2     -0.59     -0.32
    6    7    2      1.02      0.02
    7    7    2    -16.48      0.18
   -4    8    2     57.98     -0.02
   -3    8    2    -17.49      0.55
   -2    8    2    -17.71      0.67
   -1    8    2    -48.01      0.07
    0    8    2     12.84     -0.06
    1    8    2     22.66      0.11
    2    8    2    -14.61     -0.19
    3    8    2    -13.33     -0.02
    4    8    2     -9.30      0.23
    5    8    2     12.22      0.24
    6    8    2      9.10      0.40
    7    8    2    -12.94      0.49
    8    8    2     -8.09      0.07
   -4    9    2      4.92     -0.22
   -3    9    2    -22.61      0.40
   -2    9    2     -2.82      0.42
   -1    9    2     -4.20     -0.22
    0    9    2     17.55      0.07
    1    9    2     16.99     -0.30
    2    9    2     -9.80     -0.26
    3    9    2      2.09      0.19
    4    9    2      2.01      0.18
    5    9    2     16.31      0.63
    6    9    2      3.76      0.08
    7    9    2     -7.22      0.00
    8    9    2     -0.13     -0.14
    9    9    2      3.56      0.00
   -5   10    2      4.66      0.16
   -4   10    2    -16.43      0.28
   -3   10    2      6.42     -0.24
   -2   10    2     21.81     -0.09
   -1   10    2     -3.54      0.02
    0   10    2     17.72     -0.18
    1   10    2     -1.47     -0.34
    2   10    2      1.71      0.40
    3   10    2     -3.11      0.03
    4   10    2      4.79     -0.21
    5   10    2      7.01     -0.09
    6   10    2      3.17     -0.25
    7   10    2      3.56     -0.62
    8   10    2      1.05      0.41
    9   10    2      2.83      0.10
   10   10    2     -1.90     -0.21
   -5   11    2      8.06      0.24
   -4   11    2    -15.63     -0.16
   -3   11    2     15.49     -0.62
   -2   11    2      9.53     -0.45
   -1   11    2     20.86     -0.27
    0   11    2     -7.90      0.06
    1   11    2    -22.10      0.26
    2   11    2     -4.69      0.39
    3   11    2      8.69     -0.11
    4   11    2     10.03     -0.15
    5   11    2    -12.94     -0.36
    6   11    2     -0.73     -0.05
    7   11    2      7.59     -0.30
    8   11    2      3.20     -0.06
    9   11    2     -0.31      0.31
   10   11    2      2.22     -0.05
   11   11    2     -1.25     -0.03
   -6   12    2     -4.39     -0.35
   -5   12    2      2.56      0.17
   -4   12    2     -6.31     -0.05
   -3   12    2     21.22      0.11
   -2   12    2     -7.12      0.01
   -1   12    2     13.90     -0.22
    0   12    2    -21.89     -0.15
    1   12    2     -4.34      0.37
    2   12    2      3.89     -0.02
    3   12    2     -3.47     -0.34
    4   12    2      2.25     -0.24
    5   12    2     -7.52      0.13
    6   12    2      0.31      0.18
    7   12    2      1.32      0.61
    8   12    2     10.37     -0.09
    9   12    2     -0.42     -0.22
   10   12    2     -1.76     -0.37
   11   12    2     -2.41     -0.19
   12   12    2      5.11      0.28
   -6   13    2    -11.88      0.14
   -5   13    2     -6.81     -0.08
   -4   13    2     30.23      0.23
   -3   13    2     -4.58      0.25
   -2   13    2     -9.26     -0.35
   -1   13    2     -6.44     -0.34
    0   13    2      4.00     -0.13
    1   13    2      7.16      0.35
    2   13    2      0.78     -0.24
    3   13    2      4.75     -0.13
    4   13    2     -9.17      0.19
    5   13    2     -3.22      0.11
    6   13    2     -0.11      0.19
    7   13    2      7.19      0.29
    8   13    2      0.75     -0.02
    9   13    2      6.46     -0.04
   10   13    2      0.04     -0.23
   11   13    2      1.47     -0.38
   12   13    2     -9.70      0.19
   -7   14    2     12.60     -0.07
   -6   14    2     -4.19     -0.27
   -5   14    2    -14.44      0.10
   -4   14    2      8.92      0.38
   -3   14    2    -13.90     -0.66
   -2   14    2      5.49     -0.50
   -1   14    2      4.07     -0.13
    0   14    2     -3.32     -0.18
    1   14    2      8.02      0.26
    2   14    2      0.38     -0.13
    3   14    2     12.76     -0.15
    4   14    2     -8.14      0.17
    5   14    2     -4.65      0.14
    6   14    2    -16.02      0.10
    7   14    2     -2.58      0.41
    8   14    2      3.51      0.08
    9   14    2      7.73     -0.17
   10   14    2     -2.96     -0.25
   11   14    2     -5.42      0.09
   -7   15    2     18.22      0.15
   -6   15    2     -8.95     -0.07
   -5   15    2    -11.36      0.20
   -4   15    2    -18.27     -0.09
   -3   15    2     -2.32     -0.51
   -2   15    2     -2.89     -0.21
   -1   15    2      1.19      0.13
    0   15    2      6.04      0.03
    1   15    2      2.15     -0.37
    2   15    2      4.58     -0.04
    3   15    2     -7.04     -0.04
    4   15    2    -16.16     -0.06
    5   15    2     -7.07      0.33
    6   15    2      0.41      0.24
    7   15    2      4.80      0.43
    8   15    2     -6.23      0.35
    9   15    2    -17.25     -0.02
   10   15    2      3.48      0.09
   -8   16    2     19.70      0.19
   -7   16    2     -9.73      0.27
   -6   16    2    -12.41      0.12
   -5   16    2     -1.51     -0.05
   -4   16    2     -3.44      0.15
   -3   16    2      1.24      0.69
   -2   16    2      1.71      0.15
   -1   16    2     -8.70     -0.40
    0   16    2      5.83     -0.14
    1   16    2     -3.37     -0.25
    2   16    2      7.73      0.18
    3   16    2     -7.72      0.27
    4   16    2     -3.79      0.23
    5   16    2     -5.60     -0.03
    6   16    2      3.53      0.17
    7   16    2      8.48      0.26
    8   16    2     -8.25      0.19
    9   16    2     -2.65      0.21
   -8   17    2     11.87      0.11
   -7   17    2    -15.88      0.55
   -6   17    2     -7.15      0.50
   -5   17    2     -3.43      0.16
   -4   17    2      8.52     -0.03
   -3   17    2     13.99     -0.07
   -2   17    2      3.49     -0.52
   -1   17    2     -5.06     -0.11
    0   17    2     -6.03      0.16
    1   17    2     -3.11      0.40
    2   17    2      7.60      0.50
    3   17    2      2.69      0.07
    4   17    2     18.95      0.02
    5   17    2     -0.96     -0.08
    6   17    2      1.73     -0.25
    7   17    2      0.53     -0.53
    8   17    2     -4.26      0.05
   -9   18    2      2.28     -0.06
   -8   18    2     -3.47      0.30
   -7   18    2     -3.28      0.43
   -6   18    2      0.98      0.37
   -5   18    2      9.27     -0.04
   -4   18    2     10.89      0.09
   -3   18    2      3.31     -0.07
   -2   18    2     -1.92     -0.36
   -1   18    2      1.58     -0.45
    0   18    2     -4.66      0.11
    1   18    2     -3.21      0.19
    2   18    2     -0.35      0.04
    3   18    2      6.99      0.03
    4   18    2     10.21     -0.21
    5   18    2      5.36     -0.24
    6   18    2      9.33     -0.38
    7   18    2     -7.21     -0.25
   -9   19    2     -3.65     -0.03
   -8   19    2     -8.61      0.32
   -7   19    2      5.13      0.04
   -6   19    2     -4.08      0.23
   -5   19    2      2.80     -0.15
   -4   19    2      6.66     -0.03
   -3   19    2      8.13     -0.03
   -2   19    2     -3.79     -0.31
   -1   19    2     -1.48     -0.34
    0   19    2      0.91      0.20
    1   19    2      0.78      0.61
    2   19    2     -0.59      0.25
    3   19    2      3.78     -0.02
    4   19    2    -12.70     -0.45
    5   19    2      7.20     -0.34
  -10   20    2     -9.21      0.08
   -9   20    2     -8.82      0.02
   -8   20    2     -0.16     -0.12
   -7   20    2      3.79      0.45
   -6   20    2      3.36     -0.17
   -5   20    2      4.83     -0.26
   -4   20    2     -4.90     -0.01
   -3   20    2     -5.09      0.07
   -2   20    2      5.65      0.23
   -1   20    2      5.25     -0.28
    0   20    2     -5.78      0.28
    1   20    2     -5.88      0.56
    2   20    2     -5.95      0.23
    3   20    2      3.90     -0.04
    4   20    2     -2.73      0.02
  -10   21    2     -7.43     -0.04
   -9   21    2     -8.91     -0.15
   -8   21    2      5.19      0.08
   -7   21    2      7.51      0.51
   -6   21    2     12.41      0.17
   -5   21    2     -6.09     -0.05
   -4   21    2     -8.60     -0.11
   -3   21    2     -5.04     -0.18
   -2   21    2     11.40     -0.21
   -1   21    2     11.40     -0.04
    0   21    2     -0.27      0.16
    1   21    2     -9.18      0.19
    2   21    2     -5.80      0.14
  -11   22    2      4.63      0.11
  -10   22    2      2.77      0.42
   -9   22    2      0.29      0.19
   -8   22    2     -2.21     -0.10
   -7   22    2      0.59     -0.38
   -6   22    2      4.35      0.13
   -5   22    2     -6.45      0.45
   -4   22    2     -9.28     -0.37
   -3   22    2      0.41      0.07
   -2   22    2     14.68     -0.50
   -1   22    2      6.23     -0.34
    0   22    2     -5.87      0.21
  -11   23    2      6.60      0.41
  -10   23    2      0.69      0.60
   -9   23    2     -4.00      0.54
   -8   23    2      2.77     -0.06
   -7   23    2     -0.17     -0.41
   -6   23    2     -2.48      0.05
   -5   23    2     -1.91      0.21
   -4   23    2     -2.56     -0.09
   -3   23    2     -4.40     -0.47
   -2   23    2    -10.16     -0.35
  -12   24    2      2.49      0.29
  -11   24    2      1.15      0.57
  -10   24    2     -8.26      0.28
   -9   24    2      4.45      0.12
   -8   24    2     -1.01     -0.17
   -7   24    2      2.49      0.13
   -6   24    2     -0.06      0.03
   -5   24    2     -2.60     -0.31
   -4   24    2     -4.55      0.18
  -12   25    2      4.92      0.01
  -11   25    2      0.35      0.10
  -10   25    2    -10.39     -0.02
   -9   25    2      3.61     -0.52
   -8   25    2     -3.20     -0.53
   -7   25    2      7.66     -0.25
    0    1    3    -76.67      0.55
    0    2    3     49.18      0.00
    1    2    3    -53.06     -0.73
   -1    3    3    114.86     -0.57
    0    3    3     12.24     -0.05
    1    3    3    -21.08      0.60
    2    3    3    -48.14     -0.53
   -1    4    3    -54.15     -0.55
    0    4    3    -33.77     -0.01
    1    4    3     -1.30      0.66
    2    4    3    -23.79      0.09
    3    4    3     -7.38     -0.17
   -2    5    3     75.35     -0.42
   -1    5    3    -59.69      0.19
    0    5    3    -23.13      0.08
    1    5    3    -21.00     -0.12
    2    5    3     33.25     -0.09
    3    5    3     22.60     -0.18
    4    5    3     16.28      0.14
   -2    6    3     40.38     -0.29
   -1    6    3    -14.76      0.15
    0    6    3    -12.60     -0.14
    1    6    3      9.91     -0.72
    2    6    3     35.60     -0.28
    3    6    3     55.95     -0.24
    4    6    3     -6.88      0.01
    5    6    3      1.10      0.49
   -3    7    3     51.57     -0.34
   -2    7    3     14.04      0.01
   -1    7    3     49.69      0.03
    0    7    3    -10.51      0.05
    1    7    3     -5.50      0.16
    2    7    3     17.08      0.16
    3    7    3     10.98     -0.05
    4    7    3      7.94     -0.54
    5    7    3    -20.56     -0.52
    6    7    3    -23.31     -0.05
   -3    8    3     35.27      0.32
   -2    8    3      4.29     -0.05
   -1    8    3     33.44     -0.04
    0    8    3     16.93     -0.11
    1    8    3    -26.14      0.15
    2    8    3    -22.24      0.38
    3    8    3    -31.24      0.41
    4    8    3     -8.31     -0.13
    5    8    3    -14.23     -0.63
    6    8    3      5.86     -0.03
    7    8    3      2.43     -0.16
   -4    9    3     32.35     -0.05
   -3    9    3     14.09      0.11
   -2    9    3      5.54      0.05
   -1    9    3     -1.03     -0.26
    0    9    3    -29.01      0.00
    1    9    3    -14.79      0.58
    2    9    3    -25.00      0.54
    3    9    3     -6.66      0.35
    4    9    3     -5.46      0.08
    5    9    3      6.01     -0.15
    6    9    3     10.90     -0.27
    7    9    3     -3.98      0.16
    8    9    3      2.89      0.12
   -4   10    3     16.42     -0.36
   -3   10    3    -18.09      0.21
   -2   10    3    -20.50      0.05
   -1   10    3    -38.46     -0.29
    0   10    3     -4.93     -0.03
    1   10    3     10.30      0.31
    2   10    3      7.20      0.22
    3   10    3     13.58      0.09
    4   10    3      0.59     -0.10
    5   10    3     11.75      0.31
    6   10    3      2.60      0.13
    7   10    3     -5.54      0.66
    8   10    3     -1.67      0.39
    9   10    3      2.11     -0.50
   -5   11    3     -9.49     -0.26
   -4   11    3    -18.80     -0.23
   -3   11    3    -42.68     -0.43
   -2   11    3      2.57     -0.08
   -1   11    3    -22.53      0.39
    0   11    3     23.93      0.37
    1   11    3     20.35     -0.21
    2   11    3     30.46      0.03
    3   11    3     12.96      0.24
    4   11    3    -10.21      0.13
    5   11    3     -3.20      0.10
    6   11    3     -0.36      0.31
    7   11    3     -0.14     -0.20
    8   11    3     -3.89      0.48
    9   11    3      4.90      0.16
   10   11    3      2.76     -0.13
   -5   12    3     -0.80      0.26
   -4   12    3    -42.66     -0.40
   -3   12    3     -3.59     -0.44
   -2   12    3      9.95      0.16
   -1   12    3     27.60     -0.07
    0   12    3     19.45     -0.05
    1   12    3      6.49     -0.43
    2   12    3     -5.37      0.13
    3   12    3     -3.24      0.30
    4   12    3      4.85      0.14
    5   12    3    -13.14     -0.03
    6   12    3     -5.35      0.06
    7   12    3      1.84      0.11
    8   12    3      3.88      0.05
    9   12    3      1.92      0.17
   10   12    3      5.40      0.10
   11   12    3     -1.50      0.08
   -6   13    3      6.48      0.21
   -5   13    3     22.15     -0.20
   -4   13    3    -16.07     -0.72
   -3   13    3      5.41     -0.17
   -2   13    3      1.82     -0.07
   -1   13    3     28.97     -0.39
    0   13    3      0.46     -0.32
    1   13    3    -21.28      0.07
    2   13    3     -8.10      0.14
    3   13    3     -9.33     -0.11
    4   13    3      7.01     -0.16
    5   13    3     -2.40     -0.18
    6   13    3      4.95      0.12
    7   13    3    -11.05      0.32
    8   13    3     -3.59      0.33
    9   13    3      1.67      0.32
   10   13    3     -2.26      0.16
   11   13    3    -10.58     -0.42
   12   13    3      0.58     -0.20
   -6   14    3     19.77      0.12
   -5   14    3      7.85     -0.50
   -4   14    3     20.18     -0.48
   -3   14    3     -2.04      0.10
   -2   14    3     -2.44     -0.09
   -1   14    3    -13.27     -0.14
    0   14    3    -14.02     -0.12
    1   14    3     -4.07      0.50
    2   14    3      3.13     -0.03
    3   14    3      7.62     -0.26
    4   14    3     -0.83     -0.10
    5   14    3     -6.85     -0.33
    6   14    3     -3.19      0.17
    7   14    3     -5.27      0.18
    8   14    3     -2.58      0.28
    9   14    3      1.87      0.42
   10   14    3     -8.50      0.20
   11   14    3      3.17     -0.30
   -7   15    3     16.51      0.09
   -6   15    3      5.19     -0.04
   -5   15    3     -3.63     -0.21
   -4   15    3     11.54      0.38
   -3   15    3     -5.21      0.17
   -2   15    3    -10.97      0.11
   -1   15    3      3.09      0.18
    0   15    3    -14.38      0.00
    1   15    3      8.31      0.48
    2   15    3      0.08      0.01
    3   15    3     14.54      0.00
    4   15    3     -2.00     -0.11
    5   15    3      2.16      0.00
    6   15    3     -3.15     -0.05
    7   15    3     -5.25      0.16
    8   15    3      0.86     -0.01
    9   15    3      8.74      0.35
   10   15    3     14.44     -0.09
   -7   16    3     11.98     -0.25
   -6   16    3      6.37     -0.10
   -5   16    3      4.31      0.85
   -4   16    3     -9.91      1.30
   -3   16    3     -7.33      0.38
   -2   16    3      1.31     -0.19
   -1   16    3      9.36     -0.30
    0   16    3      7.28     -0.09
    1   16    3      4.28      0.19
    2   16    3      2.72      0.56
    3   16    3      8.90      0.14
    4   16    3     -7.43     -0.08
    5   16    3      7.91      0.15
    6   16    3     -0.02     -0.11
    7   16    3     12.53      0.10
    8   16    3     10.77     -0.20
    9   16    3      1.04     -0.17
   -8   17    3      3.24      0.03
   -7   17    3     -8.33      0.20
   -6   17    3     -5.65      0.14
   -5   17    3      1.75      0.52
   -4   17    3      2.62      0.44
   -3   17    3     -2.57      0.13
   -2   17    3     12.52      0.20
   -1   17    3      2.68      0.29
    0   17    3      6.99      0.29
    1   17    3     -2.25      0.18
    2   17    3      3.63      0.04
    3   17    3      0.26      0.01
    4   17    3     -2.83     -0.08
    5   17    3     -2.80     -0.27
    6   17    3      1.11     -0.19
    7   17    3     14.53      0.16
    8   17    3     -5.83      0.33
   -8   18    3      2.23      0.22
   -7   18    3    -14.14      0.06
   -6   18    3     -4.06     -0.02
   -5   18    3     -1.99      0.42
   -4   18    3     -6.94      0.05
   -3   18    3      1.67     -0.08
   -2   18    3      9.61      0.11
   -1   18    3      1.39      0.39
    0   18    3    -10.59      0.05
    1   18    3    -17.66     -0.21
    2   18    3      1.12      0.45
    3   18    3     -3.60      0.29
    4   18    3      5.22     -0.15
    5   18    3    -13.10     -0.28
    6   18    3     -5.11      0.04
   -9   19    3      0.18      0.17
   -8   19    3     -0.33     -0.04
   -7   19    3     -5.46     -0.36
   -6   19    3     -5.27      0.36
   -5   19    3      5.11      0.09
   -4   19    3      5.95      0.13
   -3   19    3     -2.49      0.39
   -2   19    3     -9.53      0.14
   -1   19    3     -9.33      0.07
    0   19    3    -13.53      0.06
    1   19    3    -13.27      0.11
    2   19    3     -2.60      0.20
    3   19    3    -12.27     -0.29
    4   19    3    -10.47     -0.48
    5   19    3    -14.29     -0.01
   -9   20    3      8.30      0.06
   -8   20    3      2.79     -0.12
   -7   20    3      4.04     -0.25
   -6   20    3      5.08      0.07
   -5   20    3      1.51      0.11
   -4   20    3     -5.59      0.36
   -3   20    3     -3.50      0.82
   -2   20    3     -8.21     -0.01
   -1   20    3    -11.36     -0.59
    0   20    3     -9.95     -0.34
    1   20    3     -1.52      0.36
    2   20    3      6.58      0.09
    3   20    3     -1.38     -0.43
    4   20    3    -24.31     -0.34
  -10   21    3      7.11      0.03
   -9   21    3     13.31      0.37
   -8   21    3      8.46      0.15
   -7   21    3      4.88      0.29
   -6   21    3      1.88     -0.20
   -5   21    3     -3.07     -0.26
   -4   21    3     -8.65      0.43
   -3   21    3     -2.23     -0.36
   -2   21    3     -0.44     -0.19
   -1   21    3     -1.46     -0.67
    0   21    3     -4.44     -0.22
    1   21    3     10.93      0.14
    2   21    3      6.57      0.04
  -10   22    3      0.83      0.09
   -9   22    3     -5.15     -0.24
   -8   22    3     -8.92     -0.04
   -7   22    3      6.67      0.22
   -6   22    3      3.93      0.45
   -5   22    3     -4.81      0.03
   -4   22    3     -6.94     -0.35
   -3   22    3      3.55     -0.58
   -2   22    3     10.04     -0.38
   -1   22    3      0.20      0.08
    0   22    3      3.85      0.08
  -11   23    3    -11.12     -0.35
  -10   23    3    -15.00     -0.19
   -9   23    3    -15.29     -0.17
   -8   23    3      3.54     -0.26
   -7   23    3      3.52     -0.09
   -6   23    3     -2.58      0.35
   -5   23    3    -11.26      0.44
   -4   23    3    -10.18     -0.65
   -3   23    3     -1.55      0.09
   -2   23    3     13.75      0.32
  -11   24    3    -14.99     -0.21
  -10   24    3     -4.68     -0.05
   -9   24    3     -6.14      0.29
   -8   24    3     10.35     -0.19
   -7   24    3     -5.53     -0.30
   -6   24    3    -12.85     -0.20
   -5   24    3    -10.02      0.03
   -4   24    3      1.29     -0.14
  -12   25    3     -9.17      0.02
  -11   25    3     -8.28      0.01
  -10   25    3    -10.83     -0.02
   -9   25    3     10.77      0.07
   -8   25    3      6.22     -0.15
    0    0    4   -201.21     -0.14
    0    1    4   -144.61     -0.17
    1    1    4     56.72     -0.22
   -1    2    4    -78.01     -0.53
    0    2    4     21.03     -1.30
    1    2    4    -14.15     -1.01
    2    2    4     43.57      0.21
   -1    3    4     -0.68     -0.51
    0    3    4     71.98     -0.51
    1    3    4     15.74     -0.36
    2    3    4    -16.29     -0.31
    3    3    4    -56.25     -0.25
   -2    4    4   -153.94      0.46
   -1    4    4     88.79     -0.02
    0    4    4     67.70     -0.09
    1    4    4     31.80      0.26
    2    4    4    -57.76     -0.08
    3    4    4    -40.19      0.14
    4    4    4     17.87      0.27
   -2    5    4    -40.62      0.07
   -1    5    4     16.04     -0.10
    0    5    4     19.52     -0.09
    1    5    4     26.78      0.12
    2    5    4     -7.25      0.49
    3    5    4     -5.73      0.22
    4    5    4     43.56     -0.01
    5    5    4      6.84     -0.05
   -3    6    4    -94.48     -0.13
   -2    6    4      7.19     -0.72
   -1    6    4    -33.21     -0.20
    0    6    4     18.16     -0.32
    1    6    4     18.06      0.41
    2    6    4     24.41      0.69
    3    6    4     15.46     -0.17
    4    6    4     -1.33     -0.08
    5    6    4      4.62      0.11
    6    6    4      0.81     -0.28
   -3    7    4    -35.76     -0.30
   -2    7    4     19.68     -0.18
   -1    7    4    -16.01      0.03
    0    7    4     -9.43      0.11
    1    7    4     10.79      0.08
    2    7    4     10.26     -0.03
    3    7    4     25.84     -0.50
    4    7    4    -24.65     -0.39
    5    7    4    -18.03      0.38
    6    7    4     -6.83      0.10
    7    7    4     25.77     -0.20
   -4    8    4    -11.00      0.12
   -3    8    4     20.29     -0.10
   -2    8    4     -1.08      0.15
   -1    8    4     11.83      0.25
    0    8    4      4.95     -0.18
    1    8    4    -22.03      0.03
    2    8    4     -9.39     -0.03
    3    8    4    -21.55     -0.32
    4    8    4      3.62     -0.27
    5    8    4     13.50      0.19
    6    8    4      3.71      0.57
    7    8    4     -1.14      0.02
    8    8    4    -23.13     -0.18
   -4    9    4     25.59     -0.19
   -3    9    4     26.05      0.37
   -2    9    4    -13.77      0.27
   -1    9    4      2.62      0.07
    0    9    4      1.49      0.24
    1    9    4     -9.83     -0.17
    2    9    4    -14.48     -0.43
    3    9    4    -15.09     -0.15
    4    9    4     15.30     -0.09
    5    9    4      1.99     -0.27
    6    9    4     -3.29      0.52
    7    9    4     -7.61      0.16
    8    9    4     -6.84     -0.18
    9    9    4     -6.84      0.17
   -5   10    4      8.54     -0.37
   -4   10    4     12.92      0.21
   -3   10    4     15.86     -0.11
   -2   10    4    -26.43     -0.43
   -1   10    4     22.05     -0.38
    0   10    4     -2.48     -0.31
    1   10    4      4.39     -0.13
    2   10    4    -12.91      0.13
    3   10    4     -0.96     -0.22
    4   10    4     -1.44     -0.21
    5   10    4     -2.43      0.23
    6   10    4      0.75      0.16
    7   10    4     -3.94      0.12
    8   10    4      5.79     -0.27
    9   10    4      7.20      0.38
   10   10    4      8.85     -0.09
   -5   11    4    -19.34     -0.02
   -4   11    4     10.89     -0.55
   -3   11    4     -2.30     -0.53
   -2   11    4      5.28     -0.11
   -1   11    4     -6.08      0.18
    0   11    4     11.13     -0.45
    1   11    4      4.58     -0.15
    2   11    4     -0.56      0.06
    3   11    4     -9.56     -0.03
    4   11    4    -14.20     -0.26
    5   11    4      7.10     -0.02
    6   11    4      4.30     -0.29
    7   11    4      1.63      0.22
    8   11    4      7.72      0.92
    9   11    4     10.50     -0.01
   10   11    4      5.40     -0.29
   11   11    4      1.65     -0.12
   -6   12    4    -18.91      0.07
   -5   12    4    -29.46     -0.10
   -4   12    4     18.64     -0.32
   -3   12    4     -1.50     -0.24
   -2   12    4     15.25      0.07
   -1   12    4    -19.72     -0.05
    0   12    4      4.79     -0.25
    1   12    4      4.34     -0.09
    2   12    4      4.99      0.17
    3   12    4      5.47      0.30
    4   12    4    -13.47     -0.27
    5   12    4     -0.95     -0.14
    6   12    4      5.93      0.34
    7   12    4     11.96      0.34
    8   12    4      1.99      0.49
    9   12    4     -0.36      0.23
   10   12    4     -3.72     -0.02
   11   12    4     -6.42     -0.04
   12   12    4    -13.00     -0.04
   -6   13    4     -9.40     -0.24
   -5   13    4      9.27      0.06
   -4   13    4    -19.75     -0.19
   -3   13    4      2.15     -0.18
   -2   13    4      5.93      0.04
   -1   13    4     13.83     -0.52
    0   13    4      5.60     -0.05
    1   13    4      7.04     -0.31
    2   13    4      0.87      0.24
    3   13    4      3.82      0.35
    4   13    4      9.69     -0.04
    5   13    4     -1.62      0.35
    6   13    4    -13.69      0.11
    7   13    4     -7.96      0.16
    8   13    4     -1.95      0.30
    9   13    4     -1.27      0.27
   10   13    4     -4.27     -0.17
   11   13    4    -10.71      0.22
   12   13    4     -1.25     -0.10
   -7   14    4      8.37     -0.22
   -6   14    4      9.09     -0.06
   -5   14    4      8.44     -0.01
   -4   14    4    -18.11     -0.38
   -3   14    4    -10.89     -0.23
   -2   14    4      2.43     -0.12
   -1   14    4     16.03     -0.48
    0   14    4     28.36     -0.24
    1   14    4     -2.65     -0.01
    2   14    4      6.60      0.16
    3   14    4     -3.21     -0.27
    4   14    4      5.21      0.20
    5   14    4    -15.65     -0.02
    6   14    4    -14.95     -0.01
    7   14    4    -14.43      0.02
    8   14    4     -0.76      0.52
    9   14    4      6.08      0.03
   10   14    4     -1.46      0.17
   11   14    4     -9.49     -0.09
   -7   15    4      2.31      0.07
   -6   15    4     -1.44     -0.07
   -5   15    4     -4.37     -0.38
   -4   15    4      4.56     -0.48
   -3   15    4     -4.68      0.17
   -2   15    4      2.31      0.22
   -1   15    4     -2.19      0.02
    0   15    4     -0.93     -0.25
    1   15    4      4.97     -0.01
    2   15    4     12.56     -0.23
    3   15    4      4.90      0.00
    4   15    4     -1.12      0.19
    5   15    4    -19.61     -0.16
    6   15    4     -3.63      0.09
    7   15    4     -4.55      0.04
    8   15    4     13.45      0.43
    9   15    4     14.71      0.16
   10   15    4     -6.73     -0.13
   -8   16    4     -4.02     -0.11
   -7   16    4      6.77      0.09
   -6   16    4     -9.65      0.68
   -5   16    4    -12.67      0.31
   -4   16    4      1.82      0.07
   -3   16    4     11.37      0.15
   -2   16    4    -10.00     -0.28
   -1   16    4     -0.38     -0.19
    0   16    4    -16.67     -0.10
    1   16    4      7.62      0.39
    2   16    4      5.04     -0.07
    3   16    4      8.91      0.22
    4   16    4      3.16      0.48
    5   16    4     -0.86     -0.09
    6   16    4      7.51     -0.17
    7   16    4     13.89     -0.11
    8   16    4     12.91     -0.29
    9   16    4     -4.87      0.40
   -8   17    4     -1.92     -0.02
   -7   17    4     -1.75      0.26
   -6   17    4     -0.16      0.13
   -5   17    4      3.21      0.14
   -4   17    4      6.07      0.53
   -3   17    4      1.50      0.18
   -2   17    4     -5.55     -0.07
   -1   17    4     -9.93     -0.26
    0   17    4     -4.74     -0.53
    1   17    4      2.90     -0.42
    2   17    4     -1.92     -0.07
    3   17    4     15.25      0.22
    4   17    4     -0.35      0.38
    5   17    4     12.79      0.20
    6   17    4      5.71     -0.19
    7   17    4      9.86     -0.17
    8   17    4      1.97     -0.09
   -9   18    4      1.99     -0.22
   -8   18    4     -1.34     -0.15
   -7   18    4     -1.07      0.05
   -6   18    4     -2.08     -0.36
   -5   18    4     -5.86     -0.17
   -4   18    4      9.56     -0.18
   -3   18    4      8.23     -0.21
   -2   18    4      4.37      0.21
   -1   18    4     -9.94     -0.25
    0   18    4     -6.09     -0.46
    1   18    4      7.13      0.20
    2   18    4      8.70      0.04
    3   18    4     13.32      0.04
    4   18    4     -1.48     -0.03
    5   18    4     -5.54     -0.21
    6   18    4     -7.93     -0.40
   -9   19    4     -0.52     -0.27
   -8   19    4      4.46      0.10
   -7   19    4     -4.28      0.18
   -6   19    4     -8.66     -0.15
   -5   19    4      4.36     -0.12
   -4   19    4      1.17     -0.06
   -3   19    4     -1.37     -0.11
   -2   19    4     -0.53      0.25
   -1   19    4      4.88      0.27
    0   19    4     10.79      0.39
    1   19    4      4.82     -0.27
    2   19    4      0.29     -0.11
    3   19    4     -5.77     -0.03
    4   19    4     -5.23     -0.06
    5   19    4    -11.86     -0.21
  -10   20    4     -0.21      0.07
   -9   20    4     -0.97     -0.18
   -8   20    4      4.41      0.23
   -7   20    4      0.23      0.19
   -6   20    4     -7.60      0.51
   -5   20    4     -1.90      0.35
   -4   20    4      2.42      0.60
   -3   20    4     -1.97      0.97
   -2   20    4      4.71     -0.34
   -1   20    4     10.18     -0.10
    0   20    4     12.19      0.20
    1   20    4     -3.81      0.11
    2   20    4     -1.59     -0.36
    3   20    4    -17.37     -0.40
  -10   21    4      5.46     -0.15
   -9   21    4      0.66      0.21
   -8   21    4      3.92     -0.02
   -7   21    4     -5.17      0.08
   -6   21    4      1.22     -0.01
   -5   21    4     -4.09      0.50
   -4   21    4     -2.54      0.47
   -3   21    4      0.02      0.40
   -2   21    4      3.81     -0.45
   -1   21    4     10.17     -0.48
    0   21    4      5.82     -0.06
    1   21    4     -4.70      0.22
    2   21    4     -2.05     -0.05
  -11   22    4      6.50     -0.13
  -10   22    4     -4.11      0.09
   -9   22    4     -0.95      0.18
   -8   22    4      1.40     -0.11
   -7   22    4      8.15     -0.14
   -6   22    4      1.92     -0.19
   -5   22    4     -6.77     -0.60
   -4   22    4     -8.75      0.09
   -3   22    4     -0.35     -0.57
   -2   22    4     -2.98     -0.13
   -1   22    4      2.81     -0.18
    0   22    4     -5.46     -0.06
  -11   23    4     -3.37      0.18
  -10   23    4     -3.66      0.88
   -9   23    4     10.41      0.22
   -8   23    4     -2.70     -0.31
   -7   23    4      3.35     -0.30
   -6   23    4     -8.19      0.29
   -5   23    4    -11.00     -0.25
   -4   23    4     -6.80     -0.24
   -3   23    4     -1.58     -0.28
   -2   23    4      4.81     -0.47
  -12   24    4      9.83      0.07
  -11   24    4      0.83      0.63
  -10   24    4      8.91      0.63
   -9   24    4     -6.28     -0.18
   -8   24    4     -1.86     -0.63
   -7   24    4     -5.62     -0.39
   -6   24    4     -3.55      0.11
   -5   24    4      2.72      0.29
  -12   25    4      0.12      0.00
  -11   25    4     -2.98      0.06
  -10   25    4     10.17      0.03
   -9   25    4      0.68      0.02
   -8   25    4      5.04     -0.45
    0    1    5    -46.58      0.36
    0    2    5    -87.93     -0.20
    1    2    5     26.76      0.12
   -1    3    5    -62.74     -0.90
    0    3    5     56.45     -0.14
    1    3    5    -38.62      0.00
    2    3    5    -21.32     -0.19
   -1    4    5     11.41     -0.60
    0    4    5      7.41      0.12
    1    4    5    -50.18      0.42
    2    4    5    -23.36     -0.22
    3    4    5      2.41      0.52
   -2    5    5    -61.13      0.28
   -1    5    5     34.88      0.11
    0    5    5     -4.23      0.33
    1    5    5     -6.44      0.03
    2    5    5    -23.48     -0.05
    3    5    5     -8.08     -0.09
    4    5    5      4.79     -0.28
   -2    6    5      2.37     -0.09
   -1    6    5     35.79      0.49
    0    6    5      5.21      0.46
    1    6    5     -2.16     -0.21
    2    6    5     -4.07     -0.43
    3    6    5    -15.66     -0.19
    4    6    5     29.12      0.30
    5    6    5      3.19      0.02
   -3    7    5      1.12     -0.40
   -2    7    5     42.21     -0.21
   -1    7    5     -0.55      0.47
    0    7    5      0.35     -0.11
    1    7    5     13.67     -0.33
    2    7    5     12.39      0.31
    3    7    5     15.87      0.32
    4    7    5    -16.27      0.19
    5    7    5     -7.75     -0.04
    6    7    5     13.72     -0.32
   -3    8    5     -4.14     -0.21
   -2    8    5     36.45      0.32
   -1    8    5     11.45      0.02
    0    8    5    -15.04     -0.10
    1    8    5    -12.93      0.36
    2    8    5      0.24      0.44
    3    8    5     29.81      0.19
    4    8    5      5.65      0.07
    5    8    5     -7.96      0.33
    6    8    5    -19.71     -0.24
    7    8    5      1.25     -0.04
   -4    9    5     -6.97      0.40
   -3    9    5    -16.35      0.60
   -2    9    5     10.40      0.16
   -1    9    5     -9.18      0.12
    0    9    5      3.02     -0.45
    1    9    5    -18.44     -0.24
    2    9    5     11.86      0.13
    3    9    5      8.57      0.50
    4    9    5      3.60      0.24
    5    9    5     -7.19      0.05
    6    9    5      0.36      0.32
    7    9    5     11.00      0.33
    8    9    5     -7.00      0.50
   -4   10    5     -8.72      0.00
   -3   10    5    -13.68     -0.12
   -2   10    5    -19.22     -0.31
   -1   10    5      2.09     -0.58
    0   10    5     -3.41      0.32
    1   10    5      9.48      0.56
    2   10    5      4.84      0.16
    3   10    5      0.28      0.20
    4   10    5      8.71      0.52
    5   10    5      5.22     -0.03
    6   10    5      4.40      0.24
    7   10    5      2.74      0.38
    8   10    5      3.61     -0.01
    9   10    5     -2.11     -0.14
   -5   11    5      5.04     -0.56
   -4   11    5    -27.58     -0.14
   -3   11    5      5.79      0.10
   -2   11    5    -25.42     -0.07
   -1   11    5     16.07      0.07
    0   11    5     -0.18      0.20
    1   11    5      3.40      0.01
    2   11    5     -2.44      0.62
    3   11    5      6.72      0.25
    4   11    5     13.55     -0.04
    5   11    5      4.35     -0.45
    6   11    5     -0.42      0.17
    7   11    5      0.64      0.88
    8   11    5      7.12     -0.15
    9   11    5      5.87     -0.32
   10   11    5      5.63      0.01
   -5   12    5     -2.36      0.10
   -4   12    5     14.88      0.14
   -3   12    5     -6.71      0.07
   -2   12    5     -6.23      0.11
   -1   12    5     -8.65      0.49
    0   12    5     11.50     -0.26
    1   12    5     -3.44     -0.05
    2   12    5      4.87      0.08
    3   12    5      0.30     -0.27
    4   12    5     -1.50     -0.54
    5   12    5      8.91     -0.10
    6   12    5      9.00      0.44
    7   12    5     -3.14      0.10
    8   12    5     -1.91      0.29
    9   12    5      2.05      0.12
   10   12    5     10.37     -0.01
   11   12    5      5.50     -0.35
   -6   13    5     17.55      0.23
   -5   13    5      2.60      0.19
   -4   13    5     18.84      0.12
   -3   13    5     11.12      0.18
   -2   13    5      6.07     -0.04
   -1   13    5     -8.42     -0.23
    0   13    5    -15.69     -0.55
    1   13    5     -4.35     -0.24
    2   13    5     -2.02     -0.34
    3   13    5     14.78     -0.19
    4   13    5     -4.19     -0.54
    5   13    5     -5.09      0.06
    6   13    5     -5.84      0.10
    7   13    5      0.38      0.33
    8   13    5     -4.42      0.26
    9   13    5     -3.24      0.03
   10   13    5     -0.80     -0.30
   11   13    5      4.18     -0.22
   12   13    5     -6.41     -0.46
   -6   14    5     10.48      0.20
   -5   14    5     14.11      0.09
   -4   14    5     -0.83      0.01
   -3   14    5     12.35     -0.08
   -2   14    5      7.57     -0.13
   -1   14    5      4.43     -0.55
    0   14    5    -19.33      0.13
    1   14    5    -19.20     -0.46
    2   14    5     -6.42     -0.54
    3   14    5      4.67      0.01
    4   14    5     -4.88     -0.19
    5   14    5     -3.30      0.04
    6   14    5    -12.04      0.03
    7   14    5     -1.01      0.26
    8   14    5     -7.06      0.04
    9   14    5     -4.05      0.12
   10   14    5     -5.88      0.00
   11   14    5     -7.64     -0.06
   -7   15    5      6.48     -0.46
   -6   15    5     21.67     -0.47
   -5   15    5     13.82      0.12
   -4   15    5      0.86      0.55
   -3   15    5    -16.06      0.22
   -2   15    5      0.37      0.30
   -1   15    5     -7.64     -0.11
    0   15    5      9.24      0.18
    1   15    5    -12.90     -0.10
    2   15    5     -0.05      0.39
    3   15    5     -8.03     -0.33
    4   15    5     -3.49     -0.51
    5   15    5      0.25     -0.07
    6   15    5     -4.66      0.04
    7   15    5     -9.05     -0.02
    8   15    5     -0.60      0.27
    9   15    5     -0.10     -0.32
   10   15    5     -6.62      0.08
   -7   16    5     10.12      0.02
   -6   16    5     -1.21      0.19
   -5   16    5      7.15      0.19
   -4   16    5      2.04     -0.04
   -3   16    5    -10.80      0.08
   -2   16    5     -3.36      0.12
   -1   16    5      5.15      0.67
    0   16    5      2.82      0.79
    1   16    5     -0.32      0.40
    2   16    5      6.57     -0.01
    3   16    5      2.15     -0.41
    4   16    5      8.52     -1.02
    5   16    5     -8.45     -0.42
    6   16    5      8.54      0.29
    7   16    5     -1.48     -0.08
    8   16    5     -1.41      0.01
    9   16    5     -0.22      0.08
   -8   17    5      0.31      0.10
   -7   17    5      0.50     -0.17
   -6   17    5     -3.75      0.43
   -5   17    5     -0.09      0.48
   -4   17    5    -10.97     -0.18
   -3   17    5     -1.33     -0.22
   -2   17    5      0.04     -0.46
   -1   17    5     16.93     -0.02
    0   17    5      1.87     -0.07
    1   17    5     -1.48      0.30
    2   17    5     11.32      0.18
    3   17    5      8.65     -0.34
    4   17    5     12.62      0.08
    5   17    5      3.80     -0.15
    6   17    5      4.15      0.02
    7   17    5      4.21     -0.15
    8   17    5      7.61     -0.30
   -8   18    5     -2.16     -0.15
   -7   18    5    -11.01     -0.11
   -6   18    5     -1.36      0.06
   -5   18    5      0.46      0.28
   -4   18    5      5.60      0.10
   -3   18    5     -0.52     -0.53
   -2   18    5      1.96     -0.54
   -1   18    5     -2.14     -0.28
    0   18    5      0.10     -0.35
    1   18    5      6.50      0.19
    2   18    5      4.53     -0.18
    3   18    5     12.76     -0.05
    4   18    5     -2.07      0.14
    5   18    5     -7.97      0.04
    6   18    5     -3.49      0.12
   -9   19    5      4.75      0.26
   -8   19    5     -9.27     -0.09
   -7   19    5     -9.83     -0.19
   -6   19    5      7.80     -0.31
   -5   19    5      1.84      0.25
   -4   19    5     -0.79     -0.22
   -3   19    5     -1.45     -0.59
   -2   19    5     -0.51      0.45
   -1   19    5      2.01     -0.07
    0   19    5    -11.57     -0.68
    1   19    5     -4.78     -0.01
    2   19    5     -7.95      0.23
    3   19    5      6.03     -0.04
    4   19    5     -9.68     -0.25
    5   19    5     -9.43     -0.13
   -9   20    5      5.03     -0.13
   -8   20    5     -4.32      0.34
   -7   20    5      0.86     -0.23
   -6   20    5     -1.53     -0.06
   -5   20    5      8.67      0.38
   -4   20    5     -4.51      0.39
   -3   20    5     -4.58     -0.70
   -2   20    5     -0.22     -0.54
   -1   20    5     -7.09     -0.40
    0   20    5     -9.86      0.22
    1   20    5     -4.39     -0.20
    2   20    5     -5.89     -0.15
    3   20    5     -0.84     -0.03
  -10   21    5      4.75      0.08
   -9   21    5     -2.61      0.16
   -8   21    5     -2.38      0.20
   -7   21    5     -1.78     -0.34
   -6   21    5      0.37      0.07
   -5   21    5      1.92      0.62
   -4   21    5     -1.29     -0.07
   -3   21    5     -3.77     -0.35
   -2   21    5      8.41     -1.00
   -1   21    5      1.25      0.07
    0   21    5      2.49      0.19
    1   21    5     -5.46      0.19
    2   21    5      4.97     -0.12
  -10   22    5     -1.39     -0.11
   -9   22    5    -11.06      0.05
   -8   22    5      5.52     -0.40
   -7   22    5     -4.43     -0.29
   -6   22    5     -2.01     -0.25
   -5   22    5     -8.57      0.45
   -4   22    5     -2.47      0.10
   -3   22    5     10.40      0.39
   -2   22    5      8.46      0.54
   -1   22    5      9.11      0.01
    0   22    5      2.79     -0.29
  -11   23    5      4.74      0.32
  -10   23    5     -9.73      0.11
   -9   23    5     -0.23     -0.22
   -8   23    5     -4.26     -0.46
   -7   23    5     -2.29      0.13
   -6   23    5     -8.90      0.25
   -5   23    5     -6.42     -0.34
   -4   23    5      6.78     -0.06
   -3   23    5     15.18      0.30
   -2   23    5      3.61      0.46
  -11   24    5     -8.78     -0.22
  -10   24    5    -16.52     -0.02
   -9   24    5      3.23      0.17
   -8   24    5     -1.57      0.02
   -7   24    5     -2.96     -0.13
   -6   24    5     -2.84      0.50
   -5   24    5     -1.66     -0.11
  -12   25    5     -0.18     -0.10
  -11   25    5     -8.84     -0.11
  -10   25    5     10.37      0.58
   -9   25    5      2.91      0.04
   -8   25    5      0.01     -0.04
    0    0    6    -44.32      0.07
    0    1    6   -117.16      0.16
    1    1    6    -54.48      0.55
   -1    2    6     -5.99      0.15
    0    2    6    -38.85     -0.10
    1    2    6     95.58     -0.02
    2    2    6     -0.99      0.04
   -1    3    6    105.80      0.27
    0    3    6     37.39     -0.27
    1    3    6      4.61     -0.68
    2    3    6    -55.94      0.09
    3    3    6    -49.87     -0.18
   -2    4    6     80.85     -0.24
   -1    4    6     -2.86     -0.55
    0    4    6     68.82     -0.37
    1    4    6     -8.45     -0.04
    2    4    6    -43.28      0.22
    3    4    6    -26.11     -0.04
    4    4    6      3.66      0.09
   -2    5    6    -55.72     -0.17
   -1    5    6      2.97     -1.00
    0    5    6     34.28     -0.37
    1    5    6    -11.00      0.67
    2    5    6    -20.56      0.10
    3    5    6     12.78      0.36
    4    5    6     14.82      0.23
    5    5    6     22.55      0.61
   -3    6    6    -51.78      0.20
   -2    6    6    -67.59     -0.15
   -1    6    6     -7.37     -0.20
    0    6    6     -5.50      0.22
    1    6    6      8.66     -0.25
    2    6    6     14.08      0.06
    3    6    6     18.72      0.21
    4    6    6     19.61      0.34
    5    6    6    -14.17      0.42
    6    6    6    -14.58      0.20
   -3    7    6    -30.21     -0.28
   -2    7    6    -40.26     -0.12
   -1    7    6     -1.38      0.71
    0    7    6     25.38      0.25
    1    7    6     24.34      0.10
    2    7    6     12.86     -0.19
    3    7    6    -28.52     -0.68
    4    7    6     -6.76     -0.25
    5    7    6     11.68     -0.01
    6    7    6     21.03      0.13
    7    7    6     -6.58     -0.22
   -4    8    6     -4.54     -0.23
   -3    8    6     19.07     -0.53
   -2    8    6     13.63      0.21
   -1    8    6     -1.58      0.82
    0    8    6    -10.41      0.73
    1    8    6     15.82     -0.31
    2    8    6      0.31     -0.46
    3    8    6      4.74     -0.33
    4    8    6    -13.43     -0.07
    5    8    6     -6.51     -0.25
    6    8    6      8.86     -0.37
    7    8    6      4.62      0.50
    8    8    6      0.27     -0.25
   -4    9    6     26.36      0.21
   -3    9    6     22.64     -0.43
   -2    9    6     14.28      0.23
   -1    9    6     -1.06      0.22
    0    9    6     -5.36     -0.49
    1    9    6     -8.36     -0.13
    2    9    6      0.37      0.67
    3    9    6      4.65      0.54
    4    9    6     -0.67     -0.37
    5    9    6     -2.92      0.13
    6    9    6     -5.41      0.44
    7    9    6     -7.90      0.14
    8    9    6    -14.10     -0.04
    9    9    6      2.96      0.26
   -5   10    6     22.32      0.20
   -4   10    6     33.59     -0.18
   -3   10    6    -21.64     -0.39
   -2   10    6      9.66     -0.28
   -1   10    6     -4.76      0.38
    0   10    6     13.49      0.05
    1   10    6     -7.66      0.09
    2   10    6     -2.99      0.01
    3   10    6      0.13      0.64
    4   10    6      0.33      0.18
    5   10    6    -13.92      0.32
    6   10    6     -5.84      0.27
    7   10    6      4.48     -0.36
    8   10    6     -3.17     -0.24
    9   10    6      2.26     -0.36
   10   10    6      6.94     -0.05
   -5   11    6    -11.42      0.33
   -4   11    6      3.95      0.10
   -3   11    6     -2.93     -0.40
   -2   11    6    -14.01     -0.18
   -1   11    6      0.60     -0.58
    0   11    6    -11.09     -0.25
    1   11    6     15.91      0.64
    2   11    6      6.18      0.76
    3   11    6      0.38      0.09
    4   11    6    -13.05     -0.18
    5   11    6     -5.83      0.00
    6   11    6      6.90      0.23
    7   11    6     14.73     -0.03
    8   11    6     10.37     -0.50
    9   11    6      8.21      0.14
   10   11    6      3.45      0.16
   11   11    6      4.78     -0.22
   -6   12    6    -38.84      0.30
   -5   12    6      3.71      0.22
   -4   12    6    -15.64     -0.12
   -3   12    6    -11.10     -0.12
   -2   12    6    -20.32     -0.14
   -1   12    6      4.01     -0.36
    0   12    6     14.95     -0.01
    1   12    6     10.21      0.08
    2   12    6     -0.70      0.66
    3   12    6    -11.08     -0.17
    4   12    6      4.65      0.11
    5   12    6     11.37     -0.13
    6   12    6      8.34     -0.14
    7   12    6      8.70      0.05
    8   12    6     10.19      0.22
    9   12    6      7.15      0.58
   10   12    6      5.63      0.08
   11   12    6     -4.59     -0.35
   12   12    6     -0.72     -0.12
   -6   13    6     -2.19      0.24
   -5   13    6      0.43      0.11
   -4   13    6      3.36      0.14
   -3   13    6    -12.23     -0.07
   -2   13    6     -5.39     -0.31
   -1   13    6     -2.03      0.26
    0   13    6     25.95     -0.16
    1   13    6      8.38      0.23
    2   13    6     -1.95      0.35
    3   13    6    -10.24     -0.25
    4   13    6     -2.10     -0.12
    5   13    6      0.68     -0.25
    6   13    6      9.56     -0.40
    7   13    6     -4.59     -0.60
    8   13    6     -4.16      0.08
    9   13    6     -7.47      0.37
   10   13    6      5.83     -0.02
   11   13    6     -2.02     -0.10
   12   13    6     -4.65      0.19
   -7   14    6    -10.01      0.53
   -6   14    6      9.26     -0.28
   -5   14    6     12.44     -0.42
   -4   14    6      8.98     -0.42
   -3   14    6     19.83      0.02
   -2   14    6     -4.08     -0.08
   -1   14    6      2.20      0.22
    0   14    6     -9.28     -0.47
    1   14    6      5.56      0.17
    2   14    6     -1.90      0.06
    3   14    6      6.10      0.15
    4   14    6     -3.83     -0.32
    5   14    6     -9.53     -0.62
    6   14    6    -11.47     -1.21
    7   14    6    -12.63     -0.76
    8   14    6    -11.74      0.04
    9   14    6     -0.10      0.21
   10   14    6     -4.52     -0.27
   11   14    6     -1.32      0.03
   -7   15    6     -3.26     -0.40
   -6   15    6     14.25     -0.23
   -5   15    6      1.73     -0.07
   -4   15    6      1.33     -0.16
   -3   15    6      7.97     -0.24
   -2   15    6      2.53     -0.09
   -1   15    6      1.07     -0.65
    0   15    6     -6.40      0.32
    1   15    6     -7.20      0.32
    2   15    6      0.83     -0.45
    3   15    6      6.91     -0.14
    4   15    6     -5.76      0.21
    5   15    6    -10.49     -0.75
    6   15    6    -27.33     -1.14
    7   15    6      0.24     -0.22
    8   15    6     10.96     -0.08
    9   15    6      8.19     -0.32
   10   15    6     -7.06      0.07
   -8   16    6    -11.42      0.08
   -7   16    6     -1.67     -0.01
   -6   16    6     12.00     -0.20
   -5   16    6     -1.00     -0.33
   -4   16    6      3.81      0.18
   -3   16    6    -13.51     -0.06
   -2   16    6     -4.07      0.16
   -1   16    6    -12.09     -0.22
    0   16    6      1.50      0.51
    1   16    6     -0.49     -0.49
    2   16    6      5.02     -0.34
    3   16    6      0.39      0.00
    4   16    6    -19.68     -0.17
    5   16    6     -4.03      0.58
    6   16    6      7.90     -0.12
    7   16    6      8.80     -0.47
    8   16    6     16.40     -0.29
    9   16    6     12.99     -0.21
   -8   17    6     -6.58     -0.13
   -7   17    6     14.13      0.07
   -6   17    6     -6.29      0.27
   -5   17    6     -0.95     -0.29
   -4   17    6     -4.85     -0.31
   -3   17    6     -5.11      0.17
   -2   17    6     -3.68     -0.64
   -1   17    6     -1.19     -0.17
    0   17    6     -8.04      0.56
    1   17    6     -1.40     -0.10
    2   17    6      5.34      0.07
    3   17    6     -3.00      0.29
    4   17    6      4.77      0.02
    5   17    6      3.60      0.22
    6   17    6     12.07     -0.10
    7   17    6      9.39     -0.50
   -9   18    6     -6.56     -0.09
   -8   18    6      7.19     -0.21
   -7   18    6      5.82     -0.13
   -6   18    6     -6.62      0.23
   -5   18    6      0.29     -0.14
   -4   18    6     -8.25     -0.43
   -3   18    6     -2.46     -0.20
   -2   18    6     -0.80     -0.43
   -1   18    6      2.29     -0.10
    0   18    6      8.51      0.12
    1   18    6     -2.52     -0.09
    2   18    6     11.80      0.07
    3   18    6     -4.86      0.07
    4   18    6     -4.19      0.54
    5   18    6     -5.31      0.13
    6   18    6      4.15     -0.06
   -9   19    6     -4.66     -0.09
   -8   19    6      5.58     -0.73
   -7   19    6     -3.88     -0.03
   -6   19    6     -1.88     -0.04
   -5   19    6     -9.79      0.01
   -4   19    6      2.71      0.32
   -3   19    6      5.19      0.70
   -2   19    6      8.39      0.43
   -1   19    6      3.75     -0.01
    0   19    6      0.40     -0.76
    1   19    6      7.50      0.04
    2   19    6      8.88     -0.45
    3   19    6     -0.67      0.02
    4   19    6     -5.88      0.21
    5   19    6    -11.36      0.20
  -10   20    6     -5.89     -0.19
   -9   20    6      6.39     -0.02
   -8   20    6      0.54     -0.29
   -7   20    6     -4.75     -0.02
   -6   20    6      1.66     -0.02
   -5   20    6     -4.46      0.60
   -4   20    6      4.93      0.23
   -3   20    6     11.64     -0.02
   -2   20    6     -3.99      0.74
   -1   20    6      2.29      0.30
    0   20    6      4.82     -0.49
    1   20    6     17.12     -0.55
    2   20    6      3.01      0.15
    3   20    6      5.31      0.25
  -10   21    6      5.19      0.03
   -9   21    6     11.53     -0.32
   -8   21    6     -3.88     -0.17
   -7   21    6      4.05     -0.54
   -6   21    6     -1.02     -0.15
   -5   21    6      6.00     -0.37
   -4   21    6      2.05     -0.46
   -3   21    6     -1.74     -0.61
   -2   21    6      0.92      0.56
   -1   21    6     -3.78      0.53
    0   21    6      5.25      0.15
    1   21    6      9.45     -0.07
    2   21    6      0.49      0.10
  -11   22    6     -2.93     -0.28
  -10   22    6      7.31     -0.30
   -9   22    6     -1.62     -0.54
   -8   22    6      3.27     -0.12
   -7   22    6     -5.46     -0.25
   -6   22    6     -5.01     -0.11
   -5   22    6      0.90     -0.25
   -4   22    6      2.60     -0.15
   -3   22    6     -3.86      0.03
   -2   22    6     -0.99     -0.55
   -1   22    6     -4.84     -0.33
    0   22    6      3.86      0.02
  -11   23    6     -1.82      0.00
  -10   23    6      1.28     -0.59
   -9   23    6     -9.35     -0.45
   -8   23    6     -4.10      0.61
   -7   23    6    -12.97      0.86
   -6   23    6     -9.13     -0.48
   -5   23    6      1.18     -0.29
   -4   23    6     -2.05      0.26
   -3   23    6      2.33      0.25
   -2   23    6     -4.26      0.05
  -12   24    6    -14.89     -0.31
  -11   24    6      1.79     -0.03
  -10   24    6     -2.91      0.08
   -9   24    6      5.23      0.66
   -8   24    6     -8.72      0.29
   -7   24    6     -2.15      0.89
   -6   24    6     -2.70      0.16
   -5   24    6     -4.51      0.03
  -12   25    6     -1.40     -0.14
  -11   25    6     11.09     -0.26
  -10   25    6      7.37      0.04
   -9   25    6     -2.91      0.59
    0    1    7     40.06     -0.02
    0    2    7     16.45     -0.03
    1    2    7    -12.04      0.84
   -1    3    7    -13.06     -0.10
    0    3    7    -90.14     -0.24
    1    3    7     24.29     -0.07
    2    3    7     30.28     -0.17
   -1    4    7     10.96      0.29
    0    4    7     28.26      0.24
    1    4    7      4.14     -0.18
    2    4    7     -9.52      0.41
    3    4    7     -1.25      0.14
   -2    5    7     36.28     -0.06
   -1    5    7     31.84      0.28
    0    5    7     39.89      0.67
    1    5    7    -10.39      0.58
    2    5    7    -27.79     -0.03
    3    5    7    -20.77     -0.31
    4    5    7     -6.09     -1.06
   -2    6    7    -16.50      0.18
   -1    6    7      9.75      0.05
    0    6    7     23.95      0.17
    1    6    7      4.61      0.22
    2    6    7    -30.07      0.06
    3    6    7    -17.33      0.09
    4    6    7    -21.12     -0.40
    5    6    7      0.72     -0.33
   -3    7    7    -27.08     -0.14
   -2    7    7    -11.03      0.02
   -1    7    7     15.45     -0.08
    0    7    7      1.59      0.09
    1    7    7    -23.11     -0.13
    2    7    7    -23.33     -0.20
    3    7    7     -8.45     -0.23
    4    7    7     37.27      0.03
    5    7    7     16.43      0.40
    6    7    7    -16.58      0.24
   -3    8    7    -18.53      0.18
   -2    8    7    -25.31      0.08
   -1    8    7    -19.32      0.58
    0    8    7      4.68     -0.22
    1    8    7      6.81     -0.25
    2    8    7     15.15     -0.12
    3    8    7     16.31     -0.39
    4    8    7      9.59     -0.10
    5    8    7      5.39     -0.09
    6    8    7      0.03      0.18
    7    8    7     -8.17      0.23
   -4    9    7    -33.69     -0.08
   -3    9    7     -6.08     -0.02
   -2    9    7    -12.27      0.10
   -1    9    7      6.38     -0.29
    0    9    7      1.97      0.46
    1    9    7     23.83      0.38
    2    9    7     19.24      0.09
    3    9    7     17.06     -0.86
    4    9    7     -4.91      0.11
    5    9    7    -11.47      0.28
    6    9    7    -11.28     -0.35
    7    9    7      2.42      0.37
    8    9    7     12.30      0.28
   -4   10    7    -40.35      0.01
   -3   10    7      1.99      0.02
   -2   10    7     31.27      0.25
   -1   10    7     21.96      0.29
    0   10    7      7.67     -0.28
    1   10    7    -22.59     -0.55
    2   10    7      1.67      0.17
    3   10    7      2.57      0.94
    4   10    7     -0.23      0.49
    5   10    7    -10.70     -0.46
    6   10    7      8.12     -0.51
    7   10    7      8.66     -0.12
    8   10    7      0.69     -0.25
    9   10    7      3.21     -0.38
   -5   11    7    -10.50      0.05
   -4   11    7     32.19      0.16
   -3   11    7      5.54      0.04
   -2   11    7     11.66     -0.16
   -1   11    7     -3.94      0.15
    0   11    7    -10.92      0.47
    1   11    7    -16.97      0.81
    2   11    7    -13.67     -0.27
    3   11    7     -4.13      0.28
    4   11    7      4.87     -0.34
    5   11    7      2.79     -0.21
    6   11    7      8.58      0.09
    7   11    7      4.08     -0.16
    8   11    7      1.21     -0.10
    9   11    7      4.25     -0.22
   10   11    7      5.33      0.13
   -5   12    7     13.00      0.38
   -4   12    7     23.43      0.46
   -3   12    7      5.69      0.09
   -2   12    7    -10.20      0.03
   -1   12    7     -3.25     -0.14
    0   12    7    -33.84      0.26
    1   12    7    -13.53      0.29
    2   12    7     -4.45     -0.29
    3   12    7     17.12     -0.29
    4   12    7      4.71     -0.42
    5   12    7     -0.40      0.01
    6   12    7     -5.99      0.41
    7   12    7      5.68      0.31
    8   12    7      0.85     -0.16
    9   12    7      8.38     -0.28
   10   12    7     -0.17     -0.09
   11   12    7      9.91     -0.20
   -6   13    7    -16.31      0.63
   -5   13    7      5.39      0.54
   -4   13    7      6.47      0.28
   -3   13    7     -8.22     -0.16
   -2   13    7      5.40     -0.08
   -1   13    7     -6.40     -0.29
    0   13    7     -7.28     -0.03
    1   13    7    -15.95     -0.82
    2   13    7     -0.24     -0.35
    3   13    7      2.50     -0.46
    4   13    7      3.32      0.22
    5   13    7      1.60      0.28
    6   13    7     -2.94      0.08
    7   13    7     -0.46     -0.13
    8   13    7      0.49     -0.40
    9   13    7      4.02      0.00
   10   13    7     14.86     -0.18
   11   13    7      2.11     -0.23
   12   13    7      3.36      0.13
   -6   14    7     -5.25     -0.16
   -5   14    7      7.17      0.02
   -4   14    7     -3.59      0.30
   -3   14    7     -7.34      0.13
   -2   14    7      3.72     -0.48
   -1   14    7     -1.16      0.15
    0   14    7      6.18     -0.55
    1   14    7      4.16     -0.20
    2   14    7     -3.55      0.33
    3   14    7     -8.09     -0.02
    4   14    7     -2.25      0.14
    5   14    7     -4.20      0.21
    6   14    7      5.38     -0.22
    7   14    7     -6.08     -0.47
    8   14    7     -2.59     -0.37
    9   14    7     -6.84      0.03
   10   14    7      5.20     -0.39
   11   14    7      0.46     -0.06
   -7   15    7     -6.61      0.22
   -6   15    7     -5.49     -0.10
   -5   15    7      3.32      0.01
   -4   15    7     -9.20     -0.32
   -3   15    7     19.65     -0.07
   -2   15    7      1.86      0.07
   -1   15    7      5.48      1.09
    0   15    7     -5.14     -0.43
    1   15    7      0.02      0.27
    2   15    7     -5.86      0.54
    3   15    7     -3.47      0.47
    4   15    7      0.97     -0.13
    5   15    7    -11.43     -0.70
    6   15    7     -3.17      0.16
    7   15    7      3.74      0.15
    8   15    7    -13.33     -0.13
    9   15    7    -12.30     -0.11
   10   15    7    -11.40      0.09
   -7   16    7    -10.57     -0.32
   -6   16    7      8.45     -0.42
   -5   16    7     -7.51      0.04
   -4   16    7      1.72     -0.02
   -3   16    7      0.10     -0.21
   -2   16    7     -0.18      1.00
   -1   16    7      3.14      0.04
    0   16    7      3.93     -0.25
    1   16    7     -6.30      0.26
    2   16    7     -5.73      0.16
    3   16    7     -5.02     -0.14
    4   16    7     -0.13      0.24
    5   16    7     11.04      0.01
    6   16    7     -6.30     -0.17
    7   16    7     -5.06      0.10
    8   16    7     -1.00      0.22
    9   16    7     -6.10      0.03
   -8   17    7     -9.08      0.04
   -7   17    7     -5.57     -0.08
   -6   17    7     11.62     -0.13
   -5   17    7      1.37     -0.25
   -4   17    7      5.07      0.10
   -3   17    7     -9.64     -0.22
   -2   17    7     -4.21     -0.24
   -1   17    7     -3.35     -0.39
    0   17    7     -1.33      0.14
    1   17    7      8.56      0.07
    2   17    7      4.73     -0.09
    3   17    7     20.64     -0.13
    4   17    7      3.02     -0.53
    5   17    7     -0.65      0.55
    6   17    7     -5.25      0.14
    7   17    7     -6.00      0.23
   -8   18    7    -10.51      0.02
   -7   18    7     13.27     -0.13
   -6   18    7      4.52      0.27
   -5   18    7      4.50     -0.35
   -4   18    7     -6.73     -0.51
   -3   18    7     -6.96     -0.10
   -2   18    7      0.60     -1.35
   -1   18    7      9.04     -0.70
    0   18    7      6.08      1.09
    1   18    7      7.21     -0.05
    2   18    7     10.85      0.01
    3   18    7      3.57     -0.18
    4   18    7      3.60     -0.02
    5   18    7      7.85      0.28
    6   18    7      1.51     -0.04
   -9   19    7     -7.87     -0.26
   -8   19    7      1.70      0.18
   -7   19    7      7.29      0.01
   -6   19    7     -1.63      0.32
   -5   19    7      6.08     -0.05
   -4   19    7     -5.31     -0.13
   -3   19    7     -1.31     -1.02
   -2   19    7      9.29     -1.03
   -1   19    7      3.45     -1.06
    0   19    7     10.00      0.11
    1   19    7     -4.16      0.01
    2   19    7      4.38     -0.04
    3   19    7      0.03      0.05
    4   19    7      9.07      0.29
    5   19    7     -0.90      0.09
   -9   20    7     -4.68      0.59
   -8   20    7      2.80     -0.19
   -7   20    7     -4.45      0.06
   -6   20    7      1.41      0.15
   -5   20    7     -0.08      0.19
   -4   20    7      4.73     -0.73
   -3   20    7     -1.55     -0.97
   -2   20    7      0.13     -1.15
   -1   20    7     16.21     -0.63
    0   20    7      3.82     -0.68
    1   20    7     -8.57      0.18
    2   20    7     -8.21     -0.03
    3   20    7     -2.67      0.16
  -10   21    7     -5.04      0.25
   -9   21    7     -0.93      0.29
   -8   21    7    -11.58     -0.62
   -7   21    7     -4.73     -0.33
   -6   21    7      2.43     -0.37
   -5   21    7     -5.98      0.33
   -4   21    7     -3.72     -0.49
   -3   21    7      8.28      0.16
   -2   21    7      7.94      0.57
   -1   21    7     11.33     -0.16
    0   21    7     -4.81     -0.95
    1   21    7    -13.66     -0.55
  -10   22    7     -1.09      0.29
   -9   22    7      5.20     -0.03
   -8   22    7     -5.77     -0.21
   -7   22    7     -4.67     -0.33
   -6   22    7     -6.96      0.35
   -5   22    7     -5.03      0.44
   -4   22    7      4.45     -0.05
   -3   22    7      4.59     -0.41
   -2   22    7     10.96      0.30
   -1   22    7      1.96      0.44
  -11   23    7     -3.15     -0.29
  -10   23    7     10.60     -0.17
   -9   23    7      1.20     -0.01
   -8   23    7      5.22      0.58
   -7   23    7    -13.93     -0.67
   -6   23    7     -4.94      0.45
   -5   23    7      4.86      0.47
   -4   23    7      9.46      0.22
   -3   23    7      3.02      0.11
  -11   24    7      8.49      0.43
  -10   24    7     12.66     -0.15
   -9   24    7     12.79     -0.56
   -8   24    7      0.03      0.06
   -7   24    7    -11.44      0.92
   -6   24    7    -11.35      0.55
   -5   24    7      9.39     -0.10
  -12   25    7      1.92     -0.09
  -11   25    7     12.02      0.32
  -10   25    7      3.71      0.24
   -9   25    7     10.80      0.92
    0    0    8     17.24      0.10
    0    1    8     36.20      0.18
    1    1    8    -24.80      0.07
   -1    2    8     25.35      0.16
    0    2    8     13.49      0.78
    1    2    8    -54.44     -0.01
    2    2    8    -28.97     -0.12
   -1    3    8    -14.29     -0.15
    0    3    8      5.43     -0.21
    1    3    8     35.44     -0.09
    2    3    8     -7.13      0.00
    3    3    8    -24.60      0.13
   -2    4    8     40.27     -0.15
   -1    4    8     33.99     -0.20
    0    4    8    -20.15     -0.50
    1    4    8      1.26     -0.01
    2    4    8     19.42      0.16
    3    4    8     12.77     -0.36
    4    4    8     -2.52     -0.21
   -2    5    8     37.17     -0.42
   -1    5    8    -17.43     -0.14
    0    5    8     -5.03      0.16
    1    5    8    -18.92     -0.19
    2    5    8      2.29     -0.49
    3    5    8     13.95     -0.30
    4    5    8      4.67      0.85
    5    5    8    -18.52      0.40
   -3    6    8    -23.94     -0.18
   -2    6    8    -28.80     -0.05
   -1    6    8      9.27      0.45
    0    6    8     18.78      0.37
    1    6    8    -15.77     -0.06
    2    6    8    -20.83     -0.32
    3    6    8    -10.99      0.50
    4    6    8    -11.96     -0.24
    5    6    8      8.15     -0.25
    6    6    8     18.62      0.42
   -3    7    8     -3.11     -0.57
   -2    7    8    -19.12      0.37
   -1    7    8     -7.14      0.59
    0    7    8     -9.05      0.34
    1    7    8     10.45     -0.61
    2    7    8      0.40     -0.31
    3    7    8      6.63      0.25
    4    7    8     -0.60     -0.13
    5    7    8     -9.40     -0.53
    6    7    8      0.04     -0.46
    7    7    8      6.36     -0.14
   -4    8    8     44.80     -0.04
   -3    8    8    -22.88     -0.30
   -2    8    8    -16.99      0.33
   -1    8    8      5.83      0.37
    0    8    8     21.50     -0.30
    1    8    8     19.83     -0.29
    2    8    8     11.21     -0.15
    3    8    8    -12.89      0.31
    4    8    8      5.95     -0.72
    5    8    8      5.94     -0.52
    6    8    8    -10.94      0.20
    7    8    8    -10.83     -0.27
    8    8    8      5.49      0.45
   -4    9    8     25.30     -0.22
   -3    9    8     -6.33     -0.02
   -2    9    8     -3.21      0.00
   -1    9    8      1.25      0.91
    0    9    8     23.69      0.45
    1    9    8     24.64      0.05
    2    9    8    -10.79      0.41
    3    9    8     -4.53      0.36
    4    9    8     -7.65     -0.13
    5    9    8      1.53     -0.25
    6    9    8     -5.93      0.15
    7    9    8      7.46     -0.01
    8    9    8     10.95     -0.23
    9    9    8     -2.24      0.01
   -5   10    8     16.75      0.48
   -4   10    8    -12.17      0.16
   -3   10    8     28.82      0.19
   -2   10    8      6.09      0.33
   -1   10    8     -7.66     -0.36
    0   10    8    -10.28     -0.19
    1   10    8     -0.49      1.00
    2   10    8      9.23      2.85
    3   10    8      9.54      0.60
    4   10    8     -7.33     -0.48
    5   10    8     -3.89     -0.27
    6   10    8     -3.46     -0.33
    7   10    8      5.84     -0.45
    8   10    8      5.71     -0.78
    9   10    8     -0.46     -0.27
   10   10    8      0.67      0.09
   -5   11    8     19.36      0.20
   -4   11    8    -20.45      0.17
   -3   11    8    -13.73      0.02
   -2   11    8     -8.37     -0.17
   -1   11    8    -11.22     -0.14
    0   11    8     10.27      0.22
    1   11    8     -7.74      0.73
    2   11    8     13.15      0.89
    3   11    8      4.31      0.16
    4   11    8      4.06      0.15
    5   11    8    -12.02     -0.19
    6   11    8      9.45     -0.39
    7   11    8      8.42     -0.54
    8   11    8      8.05     -0.73
    9   11    8     -0.14     -0.38
   10   11    8      7.08     -0.29
   11   11    8     -4.66      0.09
   -6   12    8     21.60     -0.05
   -5   12    8    -15.00      0.29
   -4   12    8    -11.56      0.16
   -3   12    8    -16.95     -0.14
   -2   12    8    -22.17     -0.46
   -1   12    8     -0.80     -0.19
    0   12    8      5.91      0.29
    1   12    8     14.99      0.79
    2   12    8     10.02     -0.47
    3   12    8     -2.91     -0.01
    4   12    8    -11.52     -0.31
    5   12    8     -5.88     -0.26
    6   12    8     18.66      0.33
    7   12    8     14.16     -0.10
    8   12    8      4.80     -0.02
    9   12    8      0.71     -0.38
   10   12    8      4.92      0.14
   11   12    8      7.53     -0.08
   12   12    8     -5.55     -0.09
   -6   13    8    -17.35     -0.02
   -5   13    8     -3.05      0.10
   -4   13    8     20.83      0.17
   -3   13    8      2.08     -0.15
   -2   13    8    -14.95      0.08
   -1   13    8     -1.88     -0.26
    0   13    8     -9.45      0.30
    1   13    8      1.25      0.11
    2   13    8      3.42     -0.34
    3   13    8      0.99     -0.21
    4   13    8    -10.98     -0.44
    5   13    8      4.64      0.17
    6   13    8     11.65      0.70
    7   13    8     11.57      0.31
    8   13    8     -3.12      0.54
    9   13    8     10.30     -0.20
   10   13    8      0.51     -0.25
   11   13    8      2.38     -0.47
   12   13    8     -1.67      0.14
   -7   14    8     -3.12     -0.36
   -6   14    8     -6.33     -0.03
   -5   14    8      6.49      0.15
   -4   14    8     23.33      0.27
   -3   14    8     -3.46     -0.40
   -2   14    8     11.68     -0.17
   -1   14    8     -4.61     -0.36
    0   14    8     -4.23      0.78
    1   14    8    -14.35     -0.04
    2   14    8     -7.35     -0.32
    3   14    8     -3.75     -0.70
    4   14    8     -4.18      0.20
    5   14    8      5.09      0.62
    6   14    8     -2.00     -0.04
    7   14    8    -11.18      0.33
    8   14    8     -5.42      0.25
    9   14    8      1.54     -0.08
   10   14    8     10.26     -0.42
   11   14    8     -5.24     -0.01
   -7   15    8     -0.46      0.02
   -6   15    8     -6.55     -0.49
   -5   15    8     18.67     -0.52
   -4   15    8      8.58     -0.50
   -3   15    8      4.38     -0.10
   -2   15    8     -2.24     -0.66
   -1   15    8     -7.68      0.26
    0   15    8     -9.64      0.18
    1   15    8     -0.30      0.58
    2   15    8     -2.85     -0.26
    3   15    8     -4.10     -0.71
    4   15    8    -13.64      0.02
    5   15    8    -17.87      1.00
    6   15    8     -5.54      0.81
    7   15    8    -11.62     -0.01
    8   15    8     -6.03     -0.68
    9   15    8      2.09      0.08
   10   15    8      5.91      0.19
   -8   16    8      2.40     -0.32
   -7   16    8     -1.40     -0.27
   -6   16    8     -3.18     -0.16
   -5   16    8     11.94      0.05
   -4   16    8    -11.44     -0.30
   -3   16    8      1.36     -0.22
   -2   16    8     -4.82     -0.38
   -1   16    8     -1.93      0.45
    0   16    8     -4.90     -0.22
    1   16    8     -4.30      0.12
    2   16    8     -2.52      0.06
    3   16    8    -11.02      0.10
    4   16    8      3.93      0.75
    5   16    8     -6.80      0.19
    6   16    8     -6.08      0.45
    7   16    8      3.81     -0.23
    8   16    8     -6.49     -0.24
   -8   17    8      3.04      0.06
   -7   17    8      0.77      0.41
   -6   17    8     16.05      0.16
   -5   17    8     -6.90      0.34
   -4   17    8     -8.30      0.15
   -3   17    8    -10.39     -0.81
   -2   17    8     -9.06      0.32
   -1   17    8     -0.54     -0.05
    0   17    8      7.13     -0.12
    1   17    8      3.18      0.70
    2   17    8      1.22     -0.03
    3   17    8     -4.30     -0.36
    4   17    8     -8.76      0.14
    5   17    8      2.23      0.35
    6   17    8      3.01     -0.02
    7   17    8     -0.45     -0.29
   -9   18    8      8.64     -0.09
   -8   18    8      3.75     -0.01
   -7   18    8      0.40      0.59
   -6   18    8      2.96      0.34
   -5   18    8     -6.88      0.11
   -4   18    8      1.45      0.16
   -3   18    8     -4.82      0.05
   -2   18    8      2.37     -0.80
   -1   18    8      7.02      1.38
    0   18    8     -3.58      0.02
    1   18    8      2.85     -0.65
    2   18    8     -7.89     -0.79
    3   18    8      5.45     -0.17
    4   18    8      4.47      0.05
    5   18    8      9.39      0.20
    6   18    8     -3.01     -0.30
   -9   19    8     -3.70     -0.07
   -8   19    8    -10.27      0.40
   -7   19    8      2.31      0.10
   -6   19    8      2.41      0.38
   -5   19    8      4.43     -0.26
   -4   19    8      3.87      0.12
   -3   19    8     10.35      0.89
   -2   19    8      9.83     -0.27
   -1   19    8     -8.95     -0.96
    0   19    8     -9.62      0.40
    1   19    8     -2.57     -0.65
    2   19    8     14.55     -0.32
    3   19    8     11.92      0.07
    4   19    8      0.69      0.31
  -10   20    8      0.31      0.13
   -9   20    8     -6.74     -0.38
   -8   20    8      0.77     -0.02
   -7   20    8      3.42     -0.27
   -6   20    8      2.99      0.25
   -5   20    8     11.87     -0.82
   -4   20    8      1.25      0.04
   -3   20    8      0.99     -0.92
   -2   20    8      5.97      0.65
   -1   20    8    -11.35      0.09
    0   20    8    -10.11      0.46
    1   20    8      2.77     -0.50
    2   20    8     12.22     -0.19
    3   20    8      2.62      0.15
  -10   21    8      4.97     -0.22
   -9   21    8     -1.11     -0.46
   -8   21    8      6.05     -0.87
   -7   21    8      8.74     -0.36
   -6   21    8      2.92     -0.19
   -5   21    8     -2.24      0.01
   -4   21    8      6.24     -0.08
   -3   21    8      6.96      0.42
   -2   21    8    -12.66     -0.35
   -1   21    8    -12.87     -1.02
    0   21    8     -8.39     -0.37
    1   21    8     11.67      0.04
  -11   22    8      5.34      0.00
  -10   22    8      0.98     -0.64
   -9   22    8      7.80     -0.68
   -8   22    8     -9.29     -0.86
   -7   22    8      0.60      0.39
   -6   22    8     -4.34     -0.69
   -5   22    8     -1.51     -0.18
   -4   22    8      4.15     -0.83
   -3   22    8      6.08      0.21
   -2   22    8     -6.82      0.26
   -1   22    8     -3.64      0.05
  -11   23    8     -7.80     -0.50
  -10   23    8     -3.31     -0.04
   -9   23    8    -10.21      0.18
   -8   23    8     -7.74      0.65
   -7   23    8     -2.42      0.79
   -6   23    8      2.37      0.23
   -5   23    8     -5.83     -0.09
   -4   23    8      5.43     -0.08
   -3   23    8      4.19      0.26
  -12   24    8     -7.25      0.10
  -11   24    8     -7.70     -0.54
  -10   24    8     -0.08     -0.28
   -9   24    8    -12.41      0.93
   -8   24    8      1.20      3.56
   -7   24    8     -9.70      1.17
   -6   24    8      3.16     -0.15
  -12   25    8      3.92     -0.06
  -11   25    8      7.94      0.23
  -10   25    8     -5.30      0.33
    0    1    9      5.99     -0.38
    0    2    9     -1.21      0.27
    1    2    9    -19.01      0.12
   -1    3    9     21.38      0.09
    0    3    9     27.35      0.14
    1    3    9      0.35     -0.32
    2    3    9     -8.59     -0.04
   -1    4    9      5.68     -0.26
    0    4    9    -11.95     -0.05
    1    4    9     61.42      0.18
    2    4    9     16.37      0.20
    3    4    9    -21.35     -0.33
   -2    5    9      0.52     -0.48
   -1    5    9    -10.73      0.19
    0    5    9     12.31      0.56
    1    5    9     27.09      0.36
    2    5    9     17.21      0.32
    3    5    9     -4.28     -0.09
    4    5    9    -23.36      0.04
   -2    6    9     35.99      0.00
   -1    6    9     -2.72      0.22
    0    6    9     -2.13      0.29
    1    6    9    -33.10      0.49
    2    6    9    -15.55      0.13
    3    6    9     -7.60     -0.73
    4    6    9      3.67     -0.14
    5    6    9      1.79      0.38
   -3    7    9      1.37      0.18
   -2    7    9    -50.46      0.13
   -1    7    9    -20.72      0.03
    0    7    9     10.34     -0.08
    1    7    9    -17.36      0.08
    2    7    9    -21.97     -0.05
    3    7    9     -4.94     -0.10
    4    7    9     -7.43     -0.01
    5    7    9      7.55     -0.46
    6    7    9     10.53     -0.04
   -3    8    9    -34.74     -0.44
   -2    8    9    -36.33     -0.01
   -1    8    9      7.07     -0.28
    0    8    9     -0.32      0.25
    1    8    9      2.99      0.08
    2    8    9     -1.04     -0.13
    3    8    9     -3.03     -0.32
    4    8    9     16.45     -0.26
    5    8    9     -8.36     -0.03
    6    8    9     -4.40     -0.04
    7    8    9      1.84      0.02
   -4    9    9      7.72     -0.15
   -3    9    9    -38.27     -0.38
   -2    9    9     -5.08      0.16
   -1    9    9     27.94      0.24
    0    9    9     18.79     -0.50
    1    9    9      3.01     -0.43
    2    9    9      1.67     -0.90
    3    9    9      3.82      0.22
    4    9    9      9.59     -0.15
    5    9    9     -3.54     -0.04
    6    9    9     -4.20      0.04
    7    9    9     -3.25     -0.60
    8    9    9      1.35     -0.09
   -4   10    9     26.55     -0.33
   -3   10    9     11.92      0.03
   -2   10    9     16.19     -0.44
   -1   10    9      6.31     -0.25
    0   10    9     -1.50      0.42
    1   10    9     19.11      0.61
    2   10    9     -3.66     -0.18
    3   10    9      1.68     -0.53
    4   10    9    -11.56     -0.34
    5   10    9      3.85     -0.03
    6   10    9     -7.44     -0.49
    7   10    9      8.32     -0.62
    8   10    9      5.04     -0.29
    9   10    9      6.31     -0.01
   -5   11    9     10.57     -0.14
   -4   11    9     -3.58      0.02
   -3   11    9     28.91      0.18
   -2   11    9     25.43     -0.12
   -1   11    9     -4.81     -0.14
    0   11    9    -10.58      0.06
    1   11    9    -12.56     -0.27
    2   11    9     -4.37      0.68
    3   11    9      4.00      0.03
    4   11    9     -3.75     -0.04
    5   11    9      0.61     -0.10
    6   11    9     -5.72     -0.59
    7   11    9      4.45      0.00
    8   11    9      5.53     -0.41
    9   11    9      4.09      0.06
   10   11    9     -4.01     -0.28
   -5   12    9      1.97      0.23
   -4   12    9     -7.29      0.00
   -3   12    9      7.80     -0.01
   -2   12    9     11.35     -0.18
   -1   12    9     -4.13      0.15
    0   12    9     -6.61     -0.19
    1   12    9    -24.10     -0.55
    2   12    9     -8.84     -0.22
    3   12    9     -4.17     -0.23
    4   12    9      6.05     -0.20
    5   12    9     -9.39     -0.26
    6   12    9     -1.61      0.20
    7   12    9     -3.41      0.22
    8   12    9      4.41     -0.52
    9   12    9     -6.76      0.46
   10   12    9      8.68      0.36
   11   12    9      1.16      0.65
   -6   13    9     16.67      0.18
   -5   13    9     11.23      0.26
   -4   13    9    -14.27     -0.29
   -3   13    9    -10.31     -0.19
   -2   13    9    -15.79     -0.28
   -1   13    9      3.03     -0.04
    0   13    9     -4.29     -0.35
    1   13    9     -0.46     -0.13
    2   13    9     -1.23     -0.46
    3   13    9     -5.01      0.02
    4   13    9     -6.87     -0.31
    5   13    9     -6.96     -0.20
    6   13    9      2.82      0.31
    7   13    9      0.07     -0.23
    8   13    9     -1.24     -0.05
    9   13    9     -0.63     -0.15
   10   13    9      5.85      0.55
   11   13    9     13.03      0.50
   12   13    9      1.91      0.34
   -6   14    9     -3.85      0.34
   -5   14    9    -18.74      0.02
   -4   14    9     -0.67     -0.16
   -3   14    9      2.54     -0.55
   -2   14    9      2.35      0.54
   -1   14    9     -0.53      0.26
    0   14    9     -3.10      0.39
    1   14    9     -2.63     -0.34
    2   14    9      5.57      0.38
    3   14    9      1.98      0.61
    4   14    9     -4.35     -0.16
    5   14    9     -3.65     -0.32
    6   14    9     -1.74      0.19
    7   14    9      2.30     -0.08
    8   14    9      0.40      0.48
    9   14    9      8.84     -0.12
   10   14    9      1.49      0.09
   -7   15    9    -10.56     -0.26
   -6   15    9    -14.41     -0.63
   -5   15    9    -15.72     -0.20
   -4   15    9     13.26      0.29
   -3   15    9      0.60      0.27
   -2   15    9      8.77      1.08
   -1   15    9     -2.38      0.32
    0   15    9      2.91      0.09
    1   15    9     -1.50     -0.56
    2   15    9     -3.43      0.13
    3   15    9     -3.68      0.39
    4   15    9    -11.83      0.80
    5   15    9      4.09      0.74
    6   15    9     10.64     -0.49
    7   15    9      2.00     -0.47
    8   15    9      3.94      0.31
    9   15    9     -4.03      0.32
   -7   16    9     -8.94     -0.14
   -6   16    9    -12.65     -0.07
   -5   16    9      6.44      0.12
   -4   16    9      2.66     -0.42
   -3   16    9      9.05      0.33
   -2   16    9      2.68      0.06
   -1   16    9     -6.22     -0.88
    0   16    9    -11.19     -1.83
    1   16    9     -3.55     -0.06
    2   16    9     -1.36      0.38
    3   16    9      7.06      0.58
    4   16    9      4.79      0.48
    5   16    9     -4.69     -0.16
    6   16    9     -0.18     -0.36
    7   16    9     -9.19     -0.17
    8   16    9    -13.78      0.02
   -8   17    9      2.84      0.08
   -7   17    9      9.69     -0.17
   -6   17    9      2.69     -0.05
   -5   17    9      6.76     -0.15
   -4   17    9     -9.25     -0.70
   -3   17    9     -2.56     -0.66
   -2   17    9     -4.24      0.27
   -1   17    9      1.02     -0.80
    0   17    9      3.66      0.46
    1   17    9      0.06     -0.59
    2   17    9      3.12     -0.55
    3   17    9    -11.54     -0.27
    4   17    9      3.18      0.12
    5   17    9      3.18      0.06
    6   17    9      2.92      0.19
    7   17    9      1.86     -0.34
   -8   18    9     -0.58     -0.04
   -7   18    9      4.99      0.55
   -6   18    9     17.10     -0.03
   -5   18    9      1.87     -0.21
   -4   18    9     -9.35     -0.52
   -3   18    9     -6.94     -0.01
   -2   18    9     -1.08      3.00
   -1   18    9     11.08      2.26
    0   18    9      8.52     -1.22
    1   18    9      2.84     -0.53
    2   18    9     -9.00      0.48
    3   18    9      0.42      0.42
    4   18    9      9.27     -0.06
    5   18    9     13.79      0.02
    6   18    9      7.41      0.12
   -9   19    9      0.72      0.47
   -8   19    9      7.68     -0.09
   -7   19    9     14.10      0.41
   -6   19    9      5.46     -0.18
   -5   19    9     -4.56     -0.14
   -4   19    9      5.86      0.35
   -3   19    9     -3.92      2.79
   -2   19    9     -6.37      0.08
   -1   19    9      8.72      3.03
    0   19    9     13.81      0.18
    1   19    9      5.02      0.15
    2   19    9     -9.28      0.59
    3   19    9     -3.60      0.30
    4   19    9      1.51      0.02
   -9   20    9      3.01      0.03
   -8   20    9     -1.52     -0.07
   -7   20    9     -7.41     -0.26
   -6   20    9     -1.33     -0.56
   -5   20    9      4.97     -1.84
   -4   20    9     -3.49     -0.25
   -3   20    9     -2.77      2.69
   -2   20    9     12.04      3.15
   -1   20    9      5.36     -0.05
    0   20    9      1.08     -1.91
    1   20    9    -18.54     -0.71
    2   20    9    -11.34      0.48
    3   20    9     -0.44      0.08
  -10   21    9     -3.16      0.54
   -9   21    9    -10.11     -0.32
   -8   21    9     -1.83      0.01
   -7   21    9    -11.98     -0.34
   -6   21    9     -1.13     -0.05
   -5   21    9      7.89     -1.98
   -4   21    9     -0.45      0.13
   -3   21    9     -7.74     -0.57
   -2   21    9      5.21     -0.26
   -1   21    9      3.89     -1.77
    0   21    9     -7.97     -0.59
    1   21    9     -5.97     -0.32
  -10   22    9     -1.23     -0.34
   -9   22    9     -0.05     -0.08
   -8   22    9     -6.27      0.10
   -7   22    9      4.25      0.04
   -6   22    9      4.60     -0.08
   -5   22    9      5.85     -0.32
   -4   22    9     -0.35     -0.84
   -3   22    9     -0.35     -0.58
   -2   22    9      3.60     -0.22
   -1   22    9      6.97     -1.14
  -11   23    9      2.77      0.14
  -10   23    9      8.35     -0.23
   -9   23    9     22.75     -0.13
   -8   23    9      5.42     -0.64
   -7   23    9     10.10      0.78
   -6   23    9     -8.93      0.28
   -5   23    9      5.59      0.46
   -4   23    9      5.70     -0.53
   -3   23    9      5.96     -0.21
  -11   24    9      6.72     -0.51
  -10   24    9     29.44      0.39
   -9   24    9     13.69      0.66
   -8   24    9      4.91     -0.20
   -7   24    9     -8.26     -0.71
   -6   24    9      4.88     -0.19
  -12   25    9     -2.73      0.15
    0    0   10     76.86     -0.12
    0    1   10     85.09      0.16
    1    1   10      4.10     -0.06
   -1    2   10    -21.99     -0.19
    0    2   10    -12.76     -0.24
    1    2   10    -64.93     -0.09
    2    2   10    -14.43     -0.23
   -1    3   10    -45.18      0.14
    0    3   10    -29.70     -0.40
    1    3   10    -48.70      0.30
    2    3   10     43.25      0.62
    3    3   10     54.96     -0.07
   -2    4   10    -33.79      0.06
   -1    4   10     -8.76     -0.27
    0    4   10      0.01      0.13
    1    4   10     19.94      0.54
    2    4   10     10.78      0.10
    3    4   10     15.08      0.23
    4    4   10     36.04      0.61
   -2    5   10      7.28      0.01
   -1    5   10     32.87      0.50
    0    5   10     -9.22      0.57
    1    5   10     36.97     -0.08
    2    5   10     -2.67      0.07
    3    5   10    -25.45      0.77
    4    5   10     -9.78     -0.51
    5    5   10     10.17     -0.54
   -3    6   10     61.89     -0.23
   -2    6   10     46.52     -0.36
   -1    6   10    -25.98      0.46
    0    6   10    -28.79      0.48
    1    6   10     -0.05     -0.43
    2    6   10     -3.92     -0.24
    3    6   10     -0.23      0.19
    4    6   10    -11.78     -0.14
    5    6   10     -5.41      0.23
    6    6   10      6.16      0.08
   -3    7   10      6.06     -0.15
   -2    7   10     15.04     -0.19
   -1    7   10     -4.89      0.19
    0    7   10      2.64     -0.48
    1    7   10    -23.67     -0.39
    2    7   10      1.06      0.13
    3    7   10      6.25     -0.18
    4    7   10     -4.93     -0.44
    5    7   10     12.04     -0.15
    6    7   10     -3.72     -0.10
    7    7   10    -12.95      0.01
   -4    8   10     -8.21     -0.24
   -3    8   10     12.81      0.06
   -2    8   10    -19.60      0.15
   -1    8   10     -9.54      0.08
    0    8   10     31.57     -0.26
    1    8   10     13.66     -0.39
    2    8   10     -2.58     -0.05
    3    8   10     -1.89     -0.68
    4    8   10     -5.77     -0.40
    5    8   10      3.95     -0.66
    6    8   10     -0.98     -0.26
    7    8   10     -4.91     -0.19
    8    8   10      0.74     -0.39
   -4    9   10     -3.53      0.29
   -3    9   10    -15.16     -0.06
   -2    9   10    -11.73      0.28
   -1    9   10     28.53     -0.26
    0    9   10     22.24     -0.40
    1    9   10      2.61      0.04
    2    9   10      2.45      0.65
    3    9   10    -11.12      0.20
    4    9   10     12.48     -0.52
    5    9   10     -9.70     -0.32
    6    9   10      0.13     -0.26
    7    9   10      2.44     -0.55
    8    9   10     11.28     -0.24
    9    9   10     -0.62      0.36
   -5   10   10      8.96      0.23
   -4   10   10     12.62      0.42
   -3   10   10    -26.09     -0.07
   -2   10   10    -13.26      0.19
   -1   10   10     13.63      0.61
    0   10   10     13.75      0.27
    1   10   10      3.19      0.46
    2   10   10     -7.47     -0.13
    3   10   10     -3.78      0.08
    4   10   10      7.98      0.05
    5   10   10     -2.89      0.06
    6   10   10      6.46     -0.29
    7   10   10      5.93     -0.78
    8   10   10      3.59      0.73
    9   10   10      2.22     -0.14
   10   10   10      4.24     -0.09
   -5   11   10     -1.91     -0.01
   -4   11   10      9.12      0.27
   -3   11   10     -3.17      0.18
   -2   11   10     -9.35      0.03
   -1   11   10     -4.52     -0.14
    0   11   10     -6.53      0.06
    1   11   10      9.06      0.47
    2   11   10      1.32      0.14
    3   11   10      6.58      0.16
    4   11   10    -13.42      0.55
    5   11   10     -0.51     -0.03
    6   11   10     -1.29     -0.69
    7   11   10     12.75     -0.25
    8   11   10     -6.70     -0.22
    9   11   10     -1.81     -0.67
   10   11   10    -10.28      0.09
   11   11   10     -1.42     -0.26
   -6   12   10    -14.18     -0.14
   -5   12   10     -2.33     -0.40
   -4   12   10      4.18      0.07
   -3   12   10     10.57      0.33
   -2   12   10      7.53     -0.01
   -1   12   10    -18.05     -0.36
    0   12   10    -15.83     -0.50
    1   12   10     -4.53     -0.62
    2   12   10      7.13      0.17
    3   12   10      3.56      0.40
    4   12   10    -12.91      0.22
    5   12   10     -3.35      0.07
    6   12   10      5.74     -0.01
    7   12   10      5.62      0.55
    8   12   10    -10.16     -0.17
    9   12   10     -3.27     -0.03
   10   12   10      0.45     -0.55
   11   12   10     -2.68     -0.20
   12   12   10     -9.34      0.04
   -6   13   10      7.04     -0.03
   -5   13   10     -5.62     -0.13
   -4   13   10     -9.89     -0.05
   -3   13   10      3.78      0.58
   -2   13   10      4.53      0.03
   -1   13   10     -2.03      0.11
    0   13   10     -9.21     -0.35
    1   13   10    -12.02     -0.20
    2   13   10     -5.84     -0.29
    3   13   10     -5.97     -0.04
    4   13   10      0.68     -0.30
    5   13   10      5.89      0.09
    6   13   10      9.08      1.55
    7   13   10     -2.28      1.64
    8   13   10     -1.13     -0.47
    9   13   10      0.49      0.13
   10   13   10     12.77      0.00
   11   13   10     -4.57     -0.22
   -7   14   10     -5.42      0.21
   -6   14   10     -9.05      0.40
   -5   14   10     11.64     -0.09
   -4   14   10      2.81     -0.50
   -3   14   10      3.61      0.33
   -2   14   10     -9.88      0.18
   -1   14   10     -0.40      0.38
    0   14   10     -7.49      0.40
    1   14   10     -2.12      0.04
    2   14   10     -2.70     -0.52
    3   14   10     -4.12     -0.45
    4   14   10     -2.63     -0.22
    5   14   10      4.25      1.84
    6   14   10      6.90      2.13
    7   14   10      4.00      1.48
    8   14   10      1.66      0.13
    9   14   10      3.22     -0.49
   10   14   10      3.81     -0.27
   -7   15   10     -9.23     -0.20
   -6   15   10     -0.82      0.15
   -5   15   10      1.86      0.02
   -4   15   10      6.65      0.39
   -3   15   10     -2.32     -0.08
   -2   15   10      1.91      0.12
   -1   15   10      0.76      0.12
    0   15   10      0.37      0.40
    1   15   10     -3.97     -0.77
    2   15   10      0.42      0.06
    3   15   10     -3.13      0.03
    4   15   10      6.22      0.92
    5   15   10     16.20      1.62
    6   15   10      7.97      1.63
    7   15   10     -6.17      1.03
    8   15   10    -14.23      0.32
    9   15   10     -7.93     -0.29
   -8   16   10      0.99     -0.06
   -7   16   10     -8.90      0.20
   -6   16   10      0.90     -0.14
   -5   16   10     -1.25     -0.07
   -4   16   10     13.05      0.14
   -3   16   10      2.99      0.09
   -2   16   10     -3.46     -0.42
   -1   16   10    -14.34      0.28
    0   16   10      1.31      0.09
    1   16   10     12.54      0.90
    2   16   10     10.79      0.03
    3   16   10     12.33     -0.31
    4   16   10     -2.02      0.15
    5   16   10     -3.05      0.34
    6   16   10     -8.28      0.86
    7   16   10    -14.74      0.53
    8   16   10     -1.04      0.58
   -8   17   10     11.55      0.08
   -7   17   10     -5.51     -0.03
   -6   17   10     -5.58      0.28
   -5   17   10      5.50      0.65
   -4   17   10      4.85     -0.18
   -3   17   10      1.69     -0.19
   -2   17   10     -5.16      0.79
   -1   17   10     -6.30      0.78
    0   17   10      1.64     -0.43
    1   17   10      1.77     -0.42
    2   17   10     -0.77     -0.97
    3   17   10      1.15     -0.33
    4   17   10     11.30      0.57
    5   17   10      0.70      0.22
    6   17   10     -1.39     -0.34
    7   17   10     -3.40     -0.32
   -9   18   10     -2.87     -0.30
   -8   18   10     -3.92      0.60
   -7   18   10      6.94      0.32
   -6   18   10     10.04      0.17
   -5   18   10      2.44     -0.03
   -4   18   10     -3.91      0.09
   -3   18   10      5.88      0.04
   -2   18   10     -0.38      2.02
   -1   18   10     -4.07     -3.81
    0   18   10    -10.35      0.96
    1   18   10    -13.04      0.77
    2   18   10     -0.03     -0.15
    3   18   10      9.69     -0.11
    4   18   10     16.86     -0.22
    5   18   10     -1.22     -0.10
   -9   19   10      4.92      0.11
   -8   19   10      0.43      0.28
   -7   19   10      1.46      0.38
   -6   19   10      3.27     -0.22
   -5   19   10      4.33      0.40
   -4   19   10      0.91     -0.50
   -3   19   10     -6.17     -2.48
   -2   19   10     -6.76     -0.69
   -1   19   10      5.73      2.59
    0   19   10     -8.83      1.48
    1   19   10    -10.25     -0.08
    2   19   10    -11.20     -0.15
    3   19   10      2.06     -0.04
    4   19   10      3.18     -0.06
  -10   20   10     18.00      0.22
   -9   20   10      2.84      0.57
   -8   20   10     -9.19     -0.14
   -7   20   10      7.37      0.14
   -6   20   10      4.38     -0.61
   -5   20   10     -4.63      0.47
   -4   20   10     -0.68      0.69
   -3   20   10      5.50      2.53
   -2   20   10     -4.43     -3.07
   -1   20   10    -17.75     -0.06
    0   20   10    -12.27      0.22
    1   20   10     -7.65      0.93
    2   20   10      4.27      0.27
  -10   21   10      4.19      0.11
   -9   21   10      0.67     -0.25
   -8   21   10      7.65     -0.17
   -7   21   10     -1.42     -0.03
   -6   21   10     -1.24     -0.22
   -5   21   10     -2.64     -0.04
   -4   21   10     -1.13      1.11
   -3   21   10      2.51     -0.36
   -2   21   10     -2.56     -0.95
   -1   21   10    -12.91      0.83
    0   21   10      3.30      0.08
  -11   22   10      2.62     -0.13
  -10   22   10     -3.69     -0.07
   -9   22   10     -7.32     -0.29
   -8   22   10     10.93      0.11
   -7   22   10     -2.55     -0.23
   -6   22   10      2.55      0.36
   -5   22   10     -6.15     -0.82
   -4   22   10      5.53      0.31
   -3   22   10      6.48     -0.10
   -2   22   10      7.70      0.08
  -11   23   10     -5.34     -0.18
  -10   23   10    -12.24     -0.68
   -9   23   10      2.50     -0.03
   -8   23   10     -7.81      0.74
   -7   23   10      4.74      0.61
   -6   23   10     -0.38      0.11
   -5   23   10      8.45     -0.18
   -4   23   10      8.66     -0.32
  -12   24   10      4.61     -0.04
  -11   24   10     -1.82      0.27
  -10   24   10     -7.72      0.33
   -9   24   10     -8.07      0.48
   -8   24   10     -7.55      0.04
   -7   24   10     16.43      0.62
    0    1   11    -42.14      0.31
    0    2   11      5.19      0.15
    1    2   11     31.55     -0.52
   -1    3   11      6.89     -0.45
    0    3   11     46.34     -0.43
    1    3   11      4.76      0.13
    2    3   11      3.23      0.02
   -1    4   11     -2.47     -0.54
    0    4   11     23.43     -0.18
    1    4   11    -33.06      0.42
    2    4   11     29.71      0.29
    3    4   11     32.76     -0.17
   -2    5   11     -0.25      0.39
   -1    5   11     -0.52     -0.38
    0    5   11    -15.29     -0.19
    1    5   11      0.79      0.41
    2    5   11      5.35      0.23
    3    5   11     -1.24      0.05
    4    5   11     32.02      1.24
   -2    6   11    -37.21      0.24
   -1    6   11    -22.33      0.17
    0    6   11    -27.68      0.24
    1    6   11     27.80     -0.19
    2    6   11      9.53     -0.15
    3    6   11     -0.44      1.04
    4    6   11      0.53      0.60
    5    6   11      0.16      0.16
   -3    7   11      9.08      0.17
   -2    7   11     18.00      0.00
   -1    7   11    -23.12      0.12
    0    7   11    -35.33      0.42
    1    7   11     13.88      0.09
    2    7   11      9.00      0.12
    3    7   11     -2.62      0.73
    4    7   11    -13.85      0.12
    5    7   11    -14.53      0.00
    6    7   11      3.70      0.03
   -3    8   11     -2.91      0.23
   -2    8   11     -2.65     -0.07
   -1    8   11      4.03      0.18
    0    8   11     14.94     -0.17
    1    8   11    -20.11     -0.32
    2    8   11    -16.67     -0.02
    3    8   11     -2.54      0.19
    4    8   11    -17.80      0.01
    5    8   11     12.32     -0.44
    6    8   11      0.33     -0.23
    7    8   11     -0.74     -0.02
   -4    9   11     -2.99     -0.41
   -3    9   11     19.07     -0.09
   -2    9   11     19.08     -0.08
   -1    9   11      5.64     -0.45
    0    9   11     -3.68     -0.22
    1    9   11    -13.18     -0.03
    2    9   11     -7.31      0.15
    3    9   11     -0.30     -0.36
    4    9   11     -4.15     -0.65
    5    9   11      7.59     -0.50
    6    9   11      1.16      0.07
    7    9   11     -2.80      0.03
    8    9   11     -3.33     -0.36
   -4   10   11      9.25     -0.41
   -3   10   11      7.08     -0.26
   -2   10   11      5.46     -0.13
   -1   10   11      7.98     -0.22
    0   10   11      6.77     -0.45
    1   10   11     -0.65     -0.44
    2   10   11      7.95     -0.11
    3   10   11     -3.43     -0.01
    4   10   11     17.86     -0.20
    5   10   11     -1.16      0.45
    6   10   11     -3.22      0.25
    7   10   11    -11.21     -0.05
    8   10   11     11.56      0.12
    9   10   11     -0.29     -0.50
   -5   11   11      6.33     -0.06
   -4   11   11      7.29      0.15
   -3   11   11    -12.90     -0.29
   -2   11   11     -2.81     -0.19
   -1   11   11     12.22      0.36
    0   11   11     17.44      0.08
    1   11   11     12.40     -0.28
    2   11   11      0.32      0.19
    3   11   11     -2.58      0.34
    4   11   11      9.86      0.14
    5   11   11     -0.83     -0.04
    6   11   11     -0.77     -0.26
    7   11   11     -0.92     -0.96
    8   11   11     -0.13      0.68
    9   11   11     -8.43      0.24
   10   11   11      1.05     -0.43
   -5   12   11      9.26      0.06
   -4   12   11      0.39      0.41
   -3   12   11     -3.56     -0.29
   -2   12   11    -10.43     -0.01
   -1   12   11     -1.07      0.07
    0   12   11     12.74     -0.46
    1   12   11     15.40      0.04
    2   12   11     -0.57      0.68
    3   12   11     -0.65     -0.25
    4   12   11     -5.41     -0.01
    5   12   11      1.72     -0.39
    6   12   11     -3.10     -0.63
    7   12   11      2.47      0.38
    8   12   11    -10.53      0.63
    9   12   11      2.54     -0.47
   10   12   11     -2.90     -0.08
   11   12   11     -3.03      0.46
   -6   13   11      0.78      0.17
   -5   13   11    -15.00      0.07
   -4   13   11     -2.75      0.14
   -3   13   11      4.97     -0.19
   -2   13   11      8.40     -0.08
   -1   13   11     -3.64     -0.23
    0   13   11     -4.08     -0.39
    1   13   11     -2.86      0.11
    2   13   11      4.69     -0.09
    3   13   11      2.99     -0.38
    4   13   11     -2.22     -0.46
    5   13   11     -6.46     -0.10
    6   13   11     -1.19      1.32
    7   13   11      0.97     -0.44
    8   13   11     -1.78     -0.02
    9   13   11      4.15      0.69
   10   13   11     -0.30      0.23
   11   13   11     -3.30     -0.05
   -6   14   11     11.30     -0.11
   -5   14   11     -5.46     -0.59
   -4   14   11     -8.46     -0.46
   -3   14   11      3.20      0.59
   -2   14   11      3.57      0.60
   -1   14   11      2.10      0.78
    0   14   11     -7.85      0.01
    1   14   11    -10.13      0.00
    2   14   11     -3.48     -0.35
    3   14   11      2.51      0.89
    4   14   11     -1.20      0.36
    5   14   11      3.59     -0.30
    6   14   11      6.09      0.14
    7   14   11      6.17      0.56
    8   14   11      5.81     -0.37
    9   14   11      3.99      0.06
   10   14   11      9.48      0.47
   -7   15   11     11.08     -0.22
   -6   15   11    -10.07      0.38
   -5   15   11     -6.65      0.17
   -4   15   11     -2.76     -0.08
   -3   15   11      5.93      0.48
   -2   15   11      3.71      0.52
   -1   15   11      1.76     -0.27
    0   15   11    -15.18      0.08
    1   15   11    -12.49     -0.97
    2   15   11     -1.59      0.28
    3   15   11      7.63      1.38
    4   15   11      8.19      0.21
    5   15   11      6.73      0.92
    6   15   11     -2.02     -0.91
    7   15   11     -5.43     -0.27
    8   15   11     -0.93     -0.49
    9   15   11      5.77      0.42
   -7   16   11      2.33     -0.21
   -6   16   11     -9.39      0.24
   -5   16   11     -3.00      0.03
   -4   16   11      0.39      0.26
   -3   16   11     -8.85     -0.41
   -2   16   11     -2.97     -1.54
   -1   16   11      3.83     -0.82
    0   16   11      5.45     -0.84
    1   16   11      0.66     -2.09
    2   16   11     -0.49      0.07
    3   16   11    -12.66     -0.75
    4   16   11    -19.19     -0.37
    5   16   11     -1.16      0.25
    6   16   11      7.57      0.24
    7   16   11      8.43      0.51
    8   16   11      5.10     -0.32
   -8   17   11      2.91     -0.13
   -7   17   11     -4.12      0.39
   -6   17   11     -1.66      0.60
   -5   17   11     -1.80     -0.31
   -4   17   11     -5.74     -1.67
   -3   17   11     -3.01     -0.42
   -2   17   11     11.48     -0.88
   -1   17   11      4.06      0.90
    0   17   11      0.59     -4.07
    1   17   11     -1.47     -1.18
    2   17   11    -11.84     -0.38
    3   17   11    -11.09      0.02
    4   17   11     -5.10      0.40
    5   17   11     12.40     -0.80
    6   17   11      9.46      0.24
   -8   18   11     27.40      0.56
   -7   18   11     12.48      0.42
   -6   18   11     -3.05      0.17
   -5   18   11     -7.32     -0.49
   -4   18   11      3.59     -0.71
   -3   18   11     13.46      0.86
   -2   18   11      6.30      2.88
   -1   18   11     -3.49      2.59
    0   18   11      1.04      0.54
    1   18   11     -3.31     -0.63
    2   18   11     -2.38     -0.23
    3   18   11     -4.60      0.51
    4   18   11      7.34      0.05
    5   18   11      5.34     -0.10
   -9   19   11     12.86     -0.27
   -8   19   11     12.48      0.36
   -7   19   11     -0.26      0.16
   -6   19   11      5.65     -0.03
   -5   19   11      2.01     -1.51
   -4   19   11     -2.11     -1.05
   -3   19   11      4.01      3.78
   -2   19   11      9.94     13.29
   -1   19   11     10.49      2.09
    0   19   11    -12.37     -1.22
    1   19   11    -16.37     -1.39
    2   19   11    -12.37      0.68
    3   19   11      3.41      1.34
    4   19   11     14.92     -0.14
   -9   20   11     -2.04     -0.35
   -8   20   11     -5.31     -0.11
   -7   20   11      2.20      0.18
   -6   20   11     -0.45     -0.90
   -5   20   11     -0.63     -0.87
   -4   20   11      0.80      1.37
   -3   20   11     -5.90      3.62
   -2   20   11    -12.00      2.76
   -1   20   11     -0.89      1.15
    0   20   11     -9.61      0.16
    1   20   11     -5.20     -0.22
    2   20   11     -3.25      0.50
  -10   21   11      6.43     -0.44
   -9   21   11     -1.18     -0.22
   -8   21   11    -15.20     -0.18
   -7   21   11     -0.48     -0.05
   -6   21   11      0.67     -1.20
   -5   21   11      6.99     -0.97
   -4   21   11    -10.47     -1.20
   -3   21   11    -13.29      1.04
   -2   21   11     -8.82     -0.91
   -1   21   11     -2.60     -0.48
    0   21   11      6.42     -1.07
  -10   22   11     -0.56      0.09
   -9   22   11     -6.09     -0.27
   -8   22   11      9.69     -0.04
   -7   22   11     -0.74      0.12
   -6   22   11      9.10     -0.98
   -5   22   11      2.94     -1.72
   -4   22   11     -0.77     -0.27
   -3   22   11      0.67     -0.85
   -2   22   11     -0.79     -2.37
  -11   23   11      3.33     -0.14
  -10   23   11      5.21     -0.05
   -9   23   11      9.52      0.22
   -8   23   11     18.42      0.38
   -7   23   11      4.06      0.12
   -6   23   11     17.87     -0.12
   -5   23   11      0.20     -0.70
   -4   23   11      2.74     -0.70
  -11   24   11      3.75     -0.01
  -10   24   11     -3.65     -0.36
   -9   24   11     16.38     -0.10
   -8   24   11      4.38      0.05
    0    0   12    154.08     -0.12
    0    1   12     13.83     -0.42
    1    1   12     23.30      0.16
   -1    2   12      8.95     -0.07
    0    2   12    -25.80     -0.16
    1    2   12     17.60     -0.29
    2    2   12     -7.32      0.12
   -1    3   12    -17.15     -0.01
    0    3   12    -40.91      0.06
    1    3   12      0.39     -0.08
    2    3   12     -8.84     -0.23
    3    3   12     23.02     -0.36
   -2    4   12    -62.32      0.11
   -1    4   12    -31.74      0.57
    0    4   12     15.48      0.32
    1    4   12     22.09      0.55
    2    4   12     20.05      0.27
    3    4   12     -4.00      0.58
    4    4   12    -46.91     -0.12
   -2    5   12     -8.08     -0.07
   -1    5   12     -1.70     -0.11
    0    5   12     34.17      0.24
    1    5   12    -25.97      0.27
    2    5   12     -7.60      0.44
    3    5   12      7.73      0.13
    4    5   12     18.34     -0.18
    5    5   12     -1.12     -0.56
   -3    6   12     -5.13     -0.50
   -2    6   12     14.83      0.09
   -1    6   12     14.74     -0.21
    0    6   12      1.77     -0.55
    1    6   12    -16.75     -0.28
    2    6   12     -4.68      0.26
    3    6   12     -7.78     -0.34
    4    6   12     17.37     -0.01
    5    6   12     -4.77      0.16
    6    6   12    -17.28      0.33
   -3    7   12     41.67      0.06
   -2    7   12     -1.72      0.35
   -1    7   12    -28.10      0.10
    0    7   12    -15.99     -0.28
    1    7   12     24.31     -0.44
    2    7   12     -7.73     -0.28
    3    7   12    -15.80     -0.09
    4    7   12     -1.53     -0.44
    5    7   12     -5.64      0.22
    6    7   12     10.89      0.11
    7    7   12     -3.98     -0.44
   -4    8   12     -6.40     -0.11
   -3    8   12     -1.01      0.04
   -2    8   12      7.41      0.07
   -1    8   12      5.76     -0.19
    0    8   12     -7.57     -0.34
    1    8   12      3.54     -0.25
    2    8   12     -1.39     -0.12
    3    8   12     -3.77     -0.17
    4    8   12      3.70     -0.26
    5    8   12     -3.30     -0.39
    6    8   12      2.02      0.14
    7    8   12     -5.94      0.31
    8    8   12    -11.83     -0.36
   -4    9   12     -8.27     -0.05
   -3    9   12      0.64     -0.07
   -2    9   12    -11.57     -0.29
   -1    9   12      2.72     -0.12
    0    9   12     15.51      0.33
    1    9   12     -0.27     -0.05
    2    9   12     -4.58     -0.60
    3    9   12     11.94     -0.88
    4    9   12     -7.46     -0.04
    5    9   12     10.61     -0.05
    6    9   12      0.61      0.03
    7    9   12     -0.58     -0.24
    8    9   12    -12.83      0.26
    9    9   12      1.45      0.31
   -5   10   12     -0.74      0.00
   -4   10   12     -5.77     -0.22
   -3   10   12    -11.39     -0.29
   -2   10   12     -5.64      0.15
   -1   10   12     19.56      0.10
    0   10   12      6.36      0.30
    1   10   12     -5.11     -0.09
    2   10   12     -0.02     -0.97
    3   10   12     10.69      0.34
    4   10   12     -0.82      0.83
    5   10   12      1.28     -0.10
    6   10   12      2.75     -0.72
    7   10   12      5.86      0.15
    8   10   12      2.08      0.30
    9   10   12     -0.64      1.06
   10   10   12     -6.24     -0.28
   -5   11   12    -11.89      0.29
   -4   11   12      0.63     -0.35
   -3   11   12      1.98     -0.04
   -2   11   12     23.60      0.30
   -1   11   12      9.27      0.36
    0   11   12     -7.50     -0.31
    1   11   12    -10.43     -1.04
    2   11   12      5.06     -0.15
    3   11   12     -3.48      1.23
    4   11   12      4.28      0.35
    5   11   12     -0.41     -0.07
    6   11   12      6.44     -0.54
    7   11   12     -7.40      1.21
    8   11   12      2.91      2.47
    9   11   12     -5.42      0.39
   10   11   12      5.75      0.43
   11   11   12      5.38      0.22
   -6   12   12     -8.74     -0.02
   -5   12   12     10.21      0.28
   -4   12   12      9.71      0.08
   -3   12   12      2.00     -0.11
   -2   12   12      6.82      0.09
   -1   12   12      1.56     -0.14
    0   12   12      0.14     -0.69
    1   12   12     -2.11     -0.75
    2   12   12    -10.70      0.87
    3   12   12    -11.08      1.00
    4   12   12      1.11      0.29
    5   12   12      4.52      0.02
    6   12   12     -0.94     -0.13
    7   12   12     -6.70      0.34
    8   12   12     -4.61     -0.38
    9   12   12     -4.53      1.09
   10   12   12     -0.51      0.94
   11   12   12     -2.63     -0.12
   12   12   12     -5.32     -0.05
   -6   13   12     -2.79      0.33
   -5   13   12     17.84      0.49
   -4   13   12      6.42     -0.03
   -3   13   12      6.88     -0.67
   -2   13   12     -6.45     -0.14
   -1   13   12    -12.78      0.12
    0   13   12     -0.08     -0.52
    1   13   12      5.26     -0.19
    2   13   12    -10.62      0.82
    3   13   12    -15.50     -0.39
    4   13   12     -4.94      0.98
    5   13   12      0.06      0.61
    6   13   12      0.34     -2.73
    7   13   12     -0.06     -2.84
    8   13   12     -7.67      0.35
    9   13   12      1.50      0.79
   10   13   12     -2.61     -0.71
   11   13   12     -4.20     -0.24
   -7   14   12      3.87      0.10
   -6   14   12     15.78      0.22
   -5   14   12     -9.92     -0.06
   -4   14   12     -7.26     -0.09
   -3   14   12      0.76      0.00
   -2   14   12     -6.07      0.53
   -1   14   12     -8.84      0.29
    0   14   12     -1.39     -0.72
    1   14   12      0.04      0.45
    2   14   12     -1.69     -0.43
    3   14   12     -8.54     -0.16
    4   14   12      0.66      0.02
    5   14   12      1.33     -2.79
    6   14   12      7.74     -0.26
    7   14   12      5.72     -2.50
    8   14   12     -2.48     -0.34
    9   14   12     -0.64      0.13
   10   14   12     -7.63     -0.25
   -7   15   12     -5.11      0.48
   -6   15   12      1.85      0.28
   -5   15   12     -9.55     -0.60
   -4   15   12     -1.79     -0.57
   -3   15   12      5.24      0.37
   -2   15   12     -6.59      0.49
   -1   15   12     -7.03      0.40
    0   15   12      0.31      0.01
    1   15   12      7.02     -0.45
    2   15   12      7.24     -0.42
    3   15   12     11.45      2.53
    4   15   12      1.36     -0.05
    5   15   12     -2.92     -2.78
    6   15   12     -4.58     -2.31
    7   15   12      1.58      0.33
    8   15   12      0.56      1.78
    9   15   12      0.38      0.32
   -8   16   12    -15.81     -0.03
   -7   16   12      0.32     -0.16
   -6   16   12     -4.07      0.12
   -5   16   12     -6.13      0.17
   -4   16   12      5.02      0.25
   -3   16   12      4.40     -0.58
   -2   16   12      2.81      0.71
   -1   16   12     10.63     -0.09
    0   16   12      8.43      1.56
    1   16   12      0.66     -1.37
    2   16   12     -2.77      0.17
    3   16   12     -2.48      1.26
    4   16   12      3.22     -0.21
    5   16   12      9.23      1.02
    6   16   12      7.16     -0.03
    7   16   12     -4.17      1.35
   -8   17   12    -11.18     -0.29
   -7   17   12      7.74     -0.04
   -6   17   12     -2.24      0.39
   -5   17   12      2.42     -0.20
   -4   17   12     12.68      0.33
   -3   17   12      6.15      0.72
   -2   17   12     -1.69     -0.99
   -1   17   12     -3.77     -0.53
    0   17   12      6.27      0.65
    1   17   12      3.71      0.05
    2   17   12     -0.61      1.04
    3   17   12      4.66     -0.15
    4   17   12      0.39      0.42
    5   17   12      1.18      0.91
    6   17   12     -1.00      0.29
   -9   18   12      9.54      0.07
   -8   18   12      7.98      0.13
   -7   18   12     -1.36     -0.10
   -6   18   12     -6.04      0.17
   -5   18   12     12.39      0.12
   -4   18   12     11.22     -0.87
   -3   18   12     -9.95     -0.32
   -2   18   12    -10.87     -2.59
   -1   18   12     -5.10      3.18
    0   18   12      7.46     -0.94
    1   18   12      4.60      1.46
    2   18   12     -1.12      0.22
    3   18   12     -8.37     -0.79
    4   18   12    -11.05      0.81
    5   18   12      0.55     -0.43
   -9   19   12      7.72      0.35
   -8   19   12      8.99      0.09
   -7   19   12      0.88     -0.17
   -6   19   12      0.64     -0.39
   -5   19   12     -5.37     -0.70
   -4   19   12     -7.15      0.59
   -3   19   12      1.65      2.07
   -2   19   12      0.06     -0.78
   -1   19   12    -14.91     -2.74
    0   19   12     -6.41      0.79
    1   19   12     -3.03      1.96
    2   19   12     -0.25      1.18
    3   19   12     -4.35      0.33
  -10   20   12     -1.54      0.19
   -9   20   12      9.66      0.00
   -8   20   12      7.65      0.19
   -7   20   12     -7.58     -0.20
   -6   20   12     -9.07     -0.17
   -5   20   12    -13.89      0.90
   -4   20   12      0.49      0.05
   -3   20   12     -0.04     -3.01
   -2   20   12     -6.20      2.34
   -1   20   12      4.46      1.03
    0   20   12     -1.16      1.70
    1   20   12      5.28      1.06
    2   20   12     -6.02      0.22
  -10   21   12     12.27      0.24
   -9   21   12      1.40      0.14
   -8   21   12    -11.54      0.19
   -7   21   12     -4.26      0.51
   -6   21   12    -11.32      0.60
   -5   21   12     -4.91      0.09
   -4   21   12      1.36     -0.67
   -3   21   12      6.73      0.48
   -2   21   12      3.59      0.78
   -1   21   12     16.59      0.21
    0   21   12      4.89      0.14
  -11   22   12     -3.41      0.10
  -10   22   12      3.16     -0.26
   -9   22   12      1.48     -0.08
   -8   22   12     -7.59      0.30
   -7   22   12      0.75      0.06
   -6   22   12     -6.05      0.10
   -5   22   12     16.60      0.76
   -4   22   12      8.68      0.40
   -3   22   12      0.18     -0.96
   -2   22   12     -2.15     -0.68
  -11   23   12     -3.03     -0.32
  -10   23   12      5.77      0.00
   -9   23   12     -5.07     -0.31
   -8   23   12      6.92     -0.28
   -7   23   12     -4.14     -0.21
   -6   23   12      9.38     -0.08
   -5   23   12      4.93     -0.22
  -12   24   12     -4.59     -0.24
  -11   24   12     -4.05      0.11
  -10   24   12     -3.94     -0.03
   -9   24   12      4.60     -0.30
    0    1   13     47.96     -0.12
    0    2   13     16.86     -0.19
    1    2   13      8.49      0.33
   -1    3   13    -12.70     -0.60
    0    3   13    -14.24      0.05
    1    3   13     12.92     -0.22
    2    3   13     15.25      0.05
   -1    4   13     33.96     -0.05
    0    4   13     -2.81     -0.25
    1    4   13     -4.49     -0.12
    2    4   13    -35.41     -0.33
    3    4   13     -5.95     -0.04
   -2    5   13    -16.35      0.04
   -1    5   13     -0.64      0.37
    0    5   13    -33.22     -0.18
    1    5   13    -28.44      0.05
    2    5   13     17.05     -0.22
    3    5   13     44.72      0.30
    4    5   13    -15.04      0.35
   -2    6   13     -3.54      0.22
   -1    6   13    -17.19     -0.15
    0    6   13     -9.50      0.18
    1    6   13     -7.20      0.06
    2    6   13     32.93     -0.01
    3    6   13     20.19      0.65
    4    6   13      2.28      1.22
    5    6   13     -6.19     -0.08
   -3    7   13    -14.60      0.21
   -2    7   13     -2.29      0.13
   -1    7   13      2.48      0.04
    0    7   13     17.55     -0.25
    1    7   13      5.92     -0.29
    2    7   13      6.12      0.18
    3    7   13     -1.36      0.50
    4    7   13     -0.26      0.13
    5    7   13      1.68      0.30
    6    7   13    -10.02     -0.46
   -3    8   13     37.74      0.10
   -2    8   13     46.37      0.27
   -1    8   13     -8.36      0.25
    0    8   13    -18.26     -0.15
    1    8   13      5.49      0.05
    2    8   13     -7.77      0.37
    3    8   13    -18.19      0.41
    4    8   13     -6.18     -0.73
    5    8   13    -11.48     -0.11
    6    8   13     10.05     -0.12
    7    8   13     -0.68     -0.27
   -4    9   13      8.75     -0.29
   -3    9   13     24.42     -0.03
   -2    9   13     14.69      0.08
   -1    9   13    -10.80      0.27
    0    9   13    -11.02     -0.23
    1    9   13    -11.19     -0.29
    2    9   13     -9.09      0.22
    3    9   13    -16.98     -0.22
    4    9   13     -1.36      0.15
    5    9   13      7.11     -0.24
    6    9   13      6.54      0.34
    7    9   13     -5.77      0.70
    8    9   13     -5.97     -0.05
   -4   10   13    -20.38     -0.01
   -3   10   13     -3.89     -0.10
   -2   10   13    -17.92      0.07
   -1   10   13     -1.59     -0.13
    0   10   13      0.29      0.08
    1   10   13      1.58     -0.31
    2   10   13     -3.62      0.12
    3   10   13      7.49      0.37
    4   10   13     -3.37      0.07
    5   10   13      8.68     -0.65
    6   10   13     -1.17      0.62
    7   10   13      1.88     -0.12
    8   10   13    -11.32     -0.14
    9   10   13     -5.09      1.02
   -5   11   13     -5.95     -0.15
   -4   11   13     -1.31     -0.06
   -3   11   13    -10.65     -0.20
   -2   11   13    -28.75      0.23
   -1   11   13      1.75      0.03
    0   11   13     11.69     -0.20
    1   11   13     15.84      0.42
    2   11   13      7.87      0.19
    3   11   13      7.15      0.90
    4   11   13      2.69      0.39
    5   11   13     -0.15     -0.39
    6   11   13      0.03      0.14
    7   11   13      1.96      0.23
    8   11   13     -1.01     -0.35
    9   11   13     -2.00     -1.17
   10   11   13     -3.32      0.16
   -5   12   13     -5.09      0.26
   -4   12   13     -0.68      0.17
   -3   12   13    -22.41      0.15
   -2   12   13      5.31      0.23
   -1   12   13     14.63     -0.10
    0   12   13     13.34      0.32
    1   12   13      3.78      0.36
    2   12   13      7.67      0.56
    3   12   13      4.81      0.69
    4   12   13      3.48     -0.73
    5   12   13      2.08      0.20
    6   12   13      3.16     -0.38
    7   12   13     -4.10     -0.43
    8   12   13      4.63      1.00
    9   12   13     -4.03     -0.29
   10   12   13      0.10     -0.05
   11   12   13     -1.64     -0.91
   -6   13   13     -3.78      0.04
   -5   13   13     12.64      0.17
   -4   13   13      1.76     -0.01
   -3   13   13     -5.74     -0.06
   -2   13   13     11.39      0.24
   -1   13   13     10.57     -0.04
    0   13   13      8.13     -0.15
    1   13   13     -1.12     -0.43
    2   13   13     -8.75      0.52
    3   13   13     -0.52      0.33
    4   13   13      7.87      0.45
    5   13   13     10.77      0.05
    6   13   13      3.18     -2.36
    7   13   13     -0.28      2.58
    8   13   13      6.38     -0.26
    9   13   13      5.79     -0.51
   10   13   13     -4.34     -0.26
   -6   14   13     -1.88     -0.10
   -5   14   13     13.01      0.25
   -4   14   13      1.75      0.22
   -3   14   13      7.18      0.05
   -2   14   13      9.77      0.14
   -1   14   13      1.70     -0.16
    0   14   13     -3.38     -0.45
    1   14   13     -4.88     -0.53
    2   14   13     -5.89      0.29
    3   14   13      0.22     -0.67
    4   14   13     21.19      1.44
    5   14   13     11.02      2.59
    6   14   13      5.49      0.02
    7   14   13     -1.27     -2.54
    8   14   13     -0.72     -0.78
    9   14   13      0.20      1.08
   -7   15   13     -0.41     -0.04
   -6   15   13     14.42     -0.35
   -5   15   13      1.55     -0.09
   -4   15   13    -10.01      0.43
   -3   15   13      1.91      0.68
   -2   15   13     -0.17      0.17
   -1   15   13      1.15      0.19
    0   15   13     -1.65     -1.89
    1   15   13      3.62      0.93
    2   15   13     10.62      1.19
    3   15   13      4.80      0.40
    4   15   13     -0.95     -0.28
    5   15   13     -7.20     -2.99
    6   15   13     -1.95      2.08
    7   15   13      7.56      0.14
    8   15   13      1.99      0.46
   -7   16   13      3.22     -0.09
   -6   16   13      2.02      0.29
   -5   16   13    -16.15      0.25
   -4   16   13    -14.29     -0.39
   -3   16   13      4.14     -0.28
   -2   16   13      6.77     -0.13
   -1   16   13      5.16     -0.85
    0   16   13     -5.18     -1.31
    1   16   13     -2.12     -1.28
    2   16   13      0.76     -0.99
    3   16   13      4.57      1.81
    4   16   13     -1.47     -0.64
    5   16   13     -2.40     -0.67
    6   16   13     -5.70      0.56
    7   16   13      4.45     -0.31
   -8   17   13      4.86     -0.41
   -7   17   13      4.31      0.62
   -6   17   13     -9.79      0.48
   -5   17   13    -21.68     -0.07
   -4   17   13     -6.32     -0.04
   -3   17   13      4.33     -2.38
   -2   17   13      6.17     -0.59
   -1   17   13     16.82     -1.71
    0   17   13      8.52      0.26
    1   17   13     -6.99     -2.84
    2   17   13     -6.33      0.10
    3   17   13     -2.78      1.01
    4   17   13     -4.29     -0.60
    5   17   13     -1.14      0.48
    6   17   13      7.77     -0.43
   -8   18   13      1.44      0.06
   -7   18   13      5.88      0.31
   -6   18   13     -7.84      0.55
   -5   18   13     -8.21     -0.81
   -4   18   13     -2.65     -1.69
   -3   18   13      4.00     -0.15
   -2   18   13     19.36      2.48
   -1   18   13     15.65      1.77
    0   18   13     -1.58     -1.04
    1   18   13     -8.97     -1.04
    2   18   13     -9.21     -0.66
    3   18   13      1.75      0.16
    4   18   13      4.64      0.45
   -9   19   13      5.72     -0.61
   -8   19   13     12.40      0.37
   -7   19   13      5.48      0.36
   -6   19   13     -7.22      0.28
   -5   19   13     -2.82     -0.38
   -4   19   13      4.57      0.23
   -3   19   13      6.87      2.54
   -2   19   13      7.64      0.50
   -1   19   13    -11.38      3.54
    0   19   13     -7.24     -0.63
    1   19   13     -2.69      0.49
    2   19   13     14.76      0.97
    3   19   13     10.17     -0.40
   -9   20   13      9.29     -0.16
   -8   20   13      8.53      0.23
   -7   20   13     -0.82     -0.04
   -6   20   13      1.52      0.30
   -5   20   13     -3.09     -0.59
   -4   20   13     -5.30     -0.91
   -3   20   13     -6.94      2.89
   -2   20   13      2.81      3.75
   -1   20   13    -16.22     -0.39
    0   20   13     -4.49      0.01
    1   20   13      8.60     -0.45
  -10   21   13     -8.58     -0.04
   -9   21   13     -5.90     -0.08
   -8   21   13      1.69      0.10
   -7   21   13      1.38      0.19
   -6   21   13      6.12     -1.16
   -5   21   13    -16.09     -0.85
   -4   21   13     -4.60      0.41
   -3   21   13      0.77      0.10
   -2   21   13     -8.99     -0.84
   -1   21   13     -7.43     -0.94
  -10   22   13     -3.23      0.01
   -9   22   13     -1.39      0.14
   -8   22   13     -4.80     -0.21
   -7   22   13      9.78     -0.06
   -6   22   13      0.07      0.21
   -5   22   13      0.57     -0.04
   -4   22   13     -9.46     -1.61
   -3   22   13     -4.65     -1.40
  -11   23   13      0.81      0.11
  -10   23   13     -2.31     -0.08
   -9   23   13     -6.54      0.00
   -8   23   13     -5.27      0.44
   -7   23   13     12.63      0.12
   -6   23   13      4.66      0.23
  -11   24   13     -2.18     -0.07
    0    0   14    -88.45      0.11
    0    1   14     -4.89     -0.30
    1    1   14    -15.47      0.15
   -1    2   14    -11.14     -0.18
    0    2   14     14.80     -0.44
    1    2   14     28.87      0.23
    2    2   14      8.01     -0.16
   -1    3   14    -25.05     -0.11
    0    3   14     37.76      0.26
    1    3   14     46.59      0.18
    2    3   14     -1.10     -0.27
    3    3   14    -65.75      0.14
   -2    4   14     33.78      0.19
   -1    4   14     -8.04     -0.08
    0    4   14     13.95      0.53
    1    4   14     -9.74     -0.36
    2    4   14    -29.56     -0.10
    3    4   14    -22.21     -0.09
    4    4   14     32.82      0.28
   -2    5   14    -26.04     -0.05
   -1    5   14      8.87      0.00
    0    5   14      6.54     -0.35
    1    5   14      6.94     -0.27
    2    5   14    -11.04     -0.34
    3    5   14     -0.11     -0.14
    4    5   14      2.21      0.13
    5    5   14     13.15      0.34
   -3    6   14    -13.68      0.17
   -2    6   14    -26.76     -0.27
   -1    6   14     24.80      0.07
    0    6   14      4.64     -0.22
    1    6   14     -9.91     -0.62
    2    6   14     -1.80     -0.29
    3    6   14     15.80     -0.10
    4    6   14     -4.05     -0.34
    5    6   14     -9.05     -0.60
    6    6   14     -3.40      0.28
   -3    7   14    -10.28     -0.12
   -2    7   14     -2.38     -0.19
   -1    7   14     19.83     -0.34
    0    7   14     -3.02     -0.07
    1    7   14    -13.83     -0.33
    2    7   14      7.74     -0.22
    3    7   14     -1.25     -0.09
    4    7   14    -11.73      0.36
    5    7   14    -10.78     -0.71
    6    7   14     -9.58     -0.07
    7    7   14      9.95      0.90
   -4    8   14     33.41      0.11
   -3    8   14      8.37      0.36
   -2    8   14    -11.01     -0.18
   -1    8   14    -15.49     -0.11
    0    8   14     -0.81      0.04
    1    8   14      4.24     -0.10
    2    8   14    -10.68     -0.09
    3    8   14     -6.16      0.13
    4    8   14     -8.15     -0.42
    5    8   14      2.11      0.54
    6    8   14      3.20     -0.03
    7    8   14     -2.52      0.17
    8    8   14    -12.47      1.28
   -4    9   14      7.41     -0.01
   -3    9   14     -5.95      0.00
   -2    9   14     13.78     -0.37
   -1    9   14    -14.03      0.13
    0    9   14     -4.97     -0.08
    1    9   14     -5.82      0.32
    2    9   14     -4.36      0.07
    3    9   14     -0.11      0.34
    4    9   14     12.91     -0.03
    5    9   14     -0.49      0.27
    6    9   14      1.84     -0.54
    7    9   14    -14.22     -0.22
    8    9   14     -7.06      0.41
    9    9   14      3.36      0.13
   -5   10   14    -28.76      0.24
   -4   10   14    -19.74     -0.44
   -3   10   14      8.32     -0.35
   -2   10   14     27.75     -0.43
   -1   10   14      0.10      0.41
    0   10   14     -2.82      0.12
    1   10   14    -10.98     -0.28
    2   10   14      7.37      0.35
    3   10   14      5.31     -0.18
    4   10   14      2.68     -0.05
    5   10   14      5.08     -0.78
    6   10   14      2.71     -0.75
    7   10   14     -2.94      0.80
    8   10   14     -3.56      1.10
    9   10   14      3.17      1.17
   10   10   14      6.42     -0.26
   -5   11   14     -5.05     -0.05
   -4   11   14    -12.81     -0.46
   -3   11   14     11.04     -0.27
   -2   11   14     -1.58      0.11
   -1   11   14     13.98      0.08
    0   11   14      0.92     -0.07
    1   11   14      2.50     -0.13
    2   11   14      0.59      0.50
    3   11   14      4.75      1.10
    4   11   14     -2.23     -0.37
    5   11   14      6.48     -1.83
    6   11   14      4.80      1.12
    7   11   14      6.45      0.96
    8   11   14     -3.74      1.05
    9   11   14     -0.72      4.23
   10   11   14      7.59      0.90
   11   11   14     19.60      0.39
   -6   12   14      2.29      0.67
   -5   12   14     -3.61      0.77
   -4   12   14      8.20      0.30
   -3   12   14     14.15     -0.26
   -2   12   14     -7.17     -0.22
   -1   12   14      4.30      0.09
    0   12   14      5.45     -0.22
    1   12   14     12.73      0.36
    2   12   14      1.99      0.47
    3   12   14     -6.75      0.45
    4   12   14     -3.01      0.26
    5   12   14     -0.05      0.17
    6   12   14     -3.30      0.85
    7   12   14      0.72     -0.96
    8   12   14      0.77      2.27
    9   12   14      3.27      1.20
   10   12   14     12.53      1.57
   11   12   14      2.87      0.23
   -6   13   14      6.88      0.90
   -5   13   14      5.44      0.92
   -4   13   14     14.48      0.08
   -3   13   14     -9.65     -0.77
   -2   13   14     -4.88     -0.28
   -1   13   14      3.69     -0.28
    0   13   14     15.49      0.12
    1   13   14      5.90      0.58
    2   13   14     -6.83      0.28
    3   13   14     -5.25      0.88
    4   13   14     -8.08     -0.20
    5   13   14     -1.17     -1.05
    6   13   14     -6.57     -3.13
    7   13   14     -1.61     -3.70
    8   13   14      6.43     -1.06
    9   13   14     -1.56      0.52
   10   13   14     -5.22      0.85
   -7   14   14      9.20      0.38
   -6   14   14      2.60      0.64
   -5   14   14      4.94      0.36
   -4   14   14     -3.30     -0.67
   -3   14   14    -13.96     -0.91
   -2   14   14     -0.83     -0.06
   -1   14   14     -1.58     -0.08
    0   14   14      8.41      0.21
    1   14   14      1.59     -1.07
    2   14   14     -6.75     -0.04
    3   14   14     -0.08      1.78
    4   14   14      1.28      2.17
    5   14   14    -12.09     -3.07
    6   14   14    -15.24    -13.27
    7   14   14    -10.82     -3.63
    8   14   14      4.09      1.05
    9   14   14      1.48      1.19
   -7   15   14      1.58      0.08
   -6   15   14     -6.50      0.04
   -5   15   14    -10.25     -0.12
   -4   15   14    -11.96     -0.20
   -3   15   14     -3.38     -0.36
   -2   15   14      4.84      0.20
   -1   15   14     -0.42     -0.34
    0   15   14      6.58     -0.06
    1   15   14      5.65     -0.15
    2   15   14     -8.24      0.41
    3   15   14    -21.46      0.10
    4   15   14     -5.94     -0.26
    5   15   14    -13.33     -3.34
    6   15   14     -1.29     -3.29
    7   15   14      1.50     -1.20
    8   15   14     10.59      0.16
   -8   16   14     -4.26     -0.38
   -7   16   14     -5.25     -0.06
   -6   16   14     -6.79     -0.10
   -5   16   14     -8.52     -0.25
   -4   16   14     -6.29     -0.33
   -3   16   14      6.38      0.57
   -2   16   14     -1.76     -0.40
   -1   16   14     -5.13      0.71
    0   16   14      3.14     -1.30
    1   16   14      7.46      0.36
    2   16   14      2.27      1.83
    3   16   14     -3.76      2.36
    4   16   14    -11.21      1.16
    5   16   14    -12.39     -1.31
    6   16   14     -2.27      1.33
    7   16   14     14.64      0.46
   -8   17   14     -0.97     -0.29
   -7   17   14     -0.49      0.38
   -6   17   14     -1.66      0.02
   -5   17   14     -3.86      0.13
   -4   17   14      2.28     -0.60
   -3   17   14      5.78     -0.68
   -2   17   14     -1.99     -0.29
   -1   17   14      4.97      0.48
    0   17   14      5.14      1.09
    1   17   14      7.14      0.36
    2   17   14      9.95      0.50
    3   17   14     -2.13      1.46
    4   17   14    -14.00      0.91
    5   17   14     -3.93      0.79
   -9   18   14     -2.04      0.02
   -8   18   14      6.68     -0.87
   -7   18   14      5.67      0.41
   -6   18   14      0.23      0.14
   -5   18   14      2.94     -0.40
   -4   18   14      5.53      0.56
   -3   18   14      4.62     -0.48
   -2   18   14    -12.05      0.38
   -1   18   14      3.64     -0.12
    0   18   14     13.48      1.02
    1   18   14     15.42     -3.85
    2   18   14      4.50     -2.16
    3   18   14     -4.02      1.15
    4   18   14    -12.25      1.13
   -9   19   14      0.22     -0.16
   -8   19   14     -2.17     -0.08
   -7   19   14      2.40      0.12
   -6   19   14     -1.78     -0.17
   -5   19   14      6.89      0.01
   -4   19   14      5.24      0.15
   -3   19   14     -5.10     -1.24
   -2   19   14    -15.87      0.65
   -1   19   14      4.26      1.41
    0   19   14     14.33     -2.46
    1   19   14     24.12     -0.71
    2   19   14      3.94     -2.32
  -10   20   14     -0.36      0.18
   -9   20   14     -3.38     -0.09
   -8   20   14     -4.70     -0.04
   -7   20   14     -7.79     -0.21
   -6   20   14     -9.89      0.46
   -5   20   14      4.82     -0.44
   -4   20   14      4.43     -0.09
   -3   20   14     -2.18      1.10
   -2   20   14     -3.72      0.95
   -1   20   14     -6.31      0.69
    0   20   14     18.23     -1.65
    1   20   14      6.41     -1.92
  -10   21   14     -2.61     -0.15
   -9   21   14      0.98     -0.29
   -8   21   14     -1.66      0.02
   -7   21   14    -14.16     -0.64
   -6   21   14     -7.85      0.26
   -5   21   14      3.13      0.74
   -4   21   14     19.08     -0.68
   -3   21   14     -9.00     -0.12
   -2   21   14     -4.81      1.94
   -1   21   14     -5.16      0.06
  -11   22   14      9.51     -0.06
  -10   22   14      8.81      0.04
   -9   22   14      5.33     -0.33
   -8   22   14     -2.60     -0.39
   -7   22   14    -16.98      0.63
   -6   22   14      6.72      0.24
   -5   22   14      4.83     -0.62
   -4   22   14      5.80     -0.82
  -11   23   14     10.19      0.42
  -10   23   14      3.86      0.18
   -9   23   14      4.04      0.19
   -8   23   14      0.84     -0.35
   -7   23   14      8.60      0.00
    0    1   15    -14.84     -0.02
    0    2   15     -4.37      0.04
    1    2   15    -28.12      0.40
   -1    3   15     21.34      0.26
    0    3   15     -8.15     -0.19
    1    3   15      0.81      0.12
    2    3   15    -29.41     -0.41
   -1    4   15    -36.97      0.18
    0    4   15    -15.09     -0.41
    1    4   15     -0.84     -0.53
    2    4   15     -0.87     -0.20
    3    4   15     -6.13     -0.10
   -2    5   15     23.68      0.49
   -1    5   15    -18.72     -0.09
    0    5   15      4.32     -0.10
    1    5   15     -6.03      0.01
    2    5   15    -12.63     -0.19
    3    5   15     -6.40      0.05
    4    5   15     16.59      0.28
   -2    6   15     11.53      0.57
   -1    6   15      6.56      0.35
    0    6   15     -1.06     -0.40
    1    6   15     -4.35      0.01
    2    6   15      8.08     -0.16
    3    6   15     16.96     -0.21
    4    6   15      0.21     -0.01
    5    6   15      3.20      0.85
   -3    7   15      8.63     -0.26
   -2    7   15      4.95      0.28
   -1    7   15     24.71      0.15
    0    7   15      3.29      0.14
    1    7   15     -3.98     -0.31
    2    7   15     10.55     -0.09
    3    7   15      1.71      0.06
    4    7   15      3.25      0.15
    5    7   15     -1.79     -0.62
    6    7   15      0.42      0.20
   -3    8   15     -0.64     -0.16
   -2    8   15     -8.81      0.04
   -1    8   15     24.28     -0.12
    0    8   15     -1.65      0.16
    1    8   15     -2.82     -0.37
    2    8   15      0.36      0.06
    3    8   15     -4.13      0.02
    4    8   15     -5.15      0.40
    5    8   15      2.55     -0.36
    6    8   15     -5.31     -0.23
    7    8   15      1.40      0.27
   -4    9   15     -1.83      0.19
   -3    9   15     -4.85      0.05
   -2    9   15    -16.01      0.02
   -1    9   15    -11.24     -0.03
    0    9   15     -8.69      0.30
    1    9   15     10.31     -0.06
    2    9   15     -6.03     -0.02
    3    9   15     -2.19      0.38
    4    9   15     -1.67     -0.12
    5    9   15     -2.66      0.25
    6    9   15      0.34     -0.24
    7    9   15      1.71     -0.28
    8    9   15      3.69      0.60
   -4   10   15      1.58      0.13
   -3   10   15    -13.32      0.01
   -2   10   15     -2.90     -0.22
   -1   10   15    -30.84      0.07
    0   10   15     -0.69     -0.35
    1   10   15      2.38      0.07
    2   10   15      1.55      0.10
    3   10   15     -1.25      0.25
    4   10   15      5.73      0.57
    5   10   15      0.90      0.57
    6   10   15      6.77     -0.58
    7   10   15     -3.61     -0.28
    8   10   15     -0.68     -0.52
    9   10   15      5.98     -0.25
   -5   11   15    -11.93     -0.20
   -4   11   15    -20.01     -0.18
   -3   11   15    -13.59      0.43
   -2   11   15      6.40     -0.14
   -1   11   15     -9.38     -0.12
    0   11   15      1.33      0.21
    1   11   15     -5.21      0.35
    2   11   15      7.16      0.89
    3   11   15      5.27      0.07
    4   11   15      0.99     -0.47
    5   11   15      4.13     -0.05
    6   11   15      2.83     -0.50
    7   11   15     -3.36      0.28
    8   11   15     -0.03     -0.35
    9   11   15      9.25      0.95
   10   11   15      5.13     -0.91
   -5   12   15      0.05     -0.01
   -4   12   15     -6.41     -0.28
   -3   12   15      1.97      0.30
   -2   12   15     -9.39     -0.08
   -1   12   15     11.54     -0.12
    0   12   15      4.12      0.02
    1   12   15     -1.41      0.07
    2   12   15     -3.85      0.17
    3   12   15     -1.45      1.02
    4   12   15     -1.99      0.71
    5   12   15     -5.78     -1.08
    6   12   15      0.88      0.76
    7   12   15      6.59      0.02
    8   12   15      9.49     -1.78
    9   12   15      5.97      0.63
   10   12   15     -7.34     -0.29
   11   12   15     -1.04     -0.03
   -6   13   15      5.80      0.37
   -5   13   15      9.86     -0.06
   -4   13   15      4.48     -0.18
   -3   13   15      2.94      0.15
   -2   13   15     -0.72     -0.03
   -1   13   15     17.99      0.16
    0   13   15      1.68     -0.42
    1   13   15     -8.06     -0.63
    2   13   15     -8.48     -0.14
    3   13   15     -3.69      0.39
    4   13   15     -1.44      0.22
    5   13   15      6.11      0.47
    6   13   15     -2.33      2.42
    7   13   15      7.67     -2.81
    8   13   15     -0.98      0.15
    9   13   15    -10.96     -0.14
   10   13   15     -1.07      0.20
   -6   14   15      3.83     -0.04
   -5   14   15      6.98      0.06
   -4   14   15      8.67      0.14
   -3   14   15      0.09      0.31
   -2   14   15      2.72      0.31
   -1   14   15      7.71      0.16
    0   14   15      5.00     -1.39
    1   14   15      1.48     -0.41
    2   14   15      2.27      0.86
    3   14   15      8.35      1.43
    4   14   15     -9.25     -1.08
    5   14   15     -4.12     -2.69
    6   14   15     -9.01     -0.37
    7   14   15      3.62      2.58
    8   14   15      3.18      0.93
    9   14   15      1.16     -0.28
   -7   15   15      1.41     -0.32
   -6   15   15      6.56     -0.14
   -5   15   15      8.79      0.45
   -4   15   15      3.67      0.15
   -3   15   15     -0.68     -0.10
   -2   15   15      5.15      0.60
   -1   15   15     -1.88     -0.40
    0   15   15      0.71     -0.26
    1   15   15     -1.47     -0.44
    2   15   15     -3.64     -0.05
    3   15   15      6.22     -0.26
    4   15   15     13.46      0.36
    5   15   15     -3.07      2.08
    6   15   15     -1.10     -2.52
    7   15   15     -1.86      0.19
    8   15   15      6.11      0.48
   -7   16   15      0.13     -0.79
   -6   16   15      4.15      0.26
   -5   16   15     -6.78      0.02
   -4   16   15     -8.51      0.11
   -3   16   15     -2.77     -0.13
   -2   16   15      4.22      0.63
   -1   16   15     -4.47     -0.74
    0   16   15     -0.06     -0.87
    1   16   15      8.33      1.02
    2   16   15      7.30      0.81
    3   16   15      2.84     -0.28
    4   16   15      6.74      0.27
    5   16   15     -4.92     -0.07
    6   16   15      4.28     -0.63
   -8   17   15     -4.74     -0.34
   -7   17   15     -5.08     -0.21
   -6   17   15     -9.80      0.07
   -5   17   15    -17.04     -0.17
   -4   17   15     -7.86     -0.82
   -3   17   15      2.63      0.05
   -2   17   15      9.19     -0.56
   -1   17   15     -4.39      0.29
    0   17   15      3.08      0.24
    1   17   15      8.30      0.10
    2   17   15      9.68     -0.47
    3   17   15      6.64      0.05
    4   17   15      2.51     -0.37
    5   17   15     -4.17      0.41
   -8   18   15     -6.96     -0.21
   -7   18   15     -9.92      1.03
   -6   18   15     -6.94      0.62
   -5   18   15    -14.68      0.29
   -4   18   15     -8.51     -0.70
   -3   18   15     -0.37     -0.99
   -2   18   15     12.26     -0.85
   -1   18   15     14.44     -0.22
    0   18   15      5.92     -0.09
    1   18   15     -6.20     -2.03
    2   18   15     16.04      2.32
    3   18   15     14.37      0.32
    4   18   15     -2.08     -0.06
   -9   19   15     -6.67     -0.07
   -8   19   15      0.91      0.11
   -7   19   15      6.75      0.82
   -6   19   15     -5.32      0.36
   -5   19   15    -11.62      0.24
   -4   19   15     -9.02     -0.46
   -3   19   15     10.34     -1.13
   -2   19   15     11.31     -1.43
   -1   19   15     11.24     -0.01
    0   19   15     -3.06      2.37
    1   19   15      8.32     -0.26
    2   19   15      8.29     -2.03
   -9   20   15     -2.70      0.02
   -8   20   15     -1.24     -0.25
   -7   20   15      7.94      0.48
   -6   20   15     -1.94     -0.11
   -5   20   15     -2.17     -0.43
   -4   20   15     -5.07      0.21
   -3   20   15     13.34     -1.27
   -2   20   15     -4.66     -1.15
   -1   20   15     -1.85      0.56
    0   20   15    -10.76     -2.34
  -10   21   15     -2.54      0.07
   -9   21   15     -3.64      0.04
   -8   21   15     -0.20     -0.25
   -7   21   15      4.14     -0.33
   -6   21   15    -10.06      0.50
   -5   21   15      3.25     -0.21
   -4   21   15     -3.28     -0.27
   -3   21   15     -2.33     -0.56
   -2   21   15      3.07      0.52
  -10   22   15      0.71      0.45
   -9   22   15     -6.44     -0.10
   -8   22   15    -10.50      0.59
   -7   22   15     -2.97     -0.04
   -6   22   15      6.80     -0.03
   -5   22   15     -2.26      0.64
   -4   22   15      5.22      0.18
  -11   23   15     -1.92      0.15
  -10   23   15     -0.75      0.36
   -9   23   15     -3.38      0.12
   -8   23   15      1.79     -0.07
    0    0   16    -56.37     -0.20
    0    1   16    -30.80      0.06
    1    1   16     11.80     -0.07
   -1    2   16    -21.05     -0.46
    0    2   16      3.86     -0.13
    1    2   16      0.74      0.16
    2    2   16     48.20      0.27
   -1    3   16     23.19     -0.33
    0    3   16     24.60      0.25
    1    3   16     -1.02     -0.05
    2    3   16    -17.05      0.08
    3    3   16    -24.82      0.34
   -2    4   16    -21.73     -0.26
   -1    4   16     37.39     -0.16
    0    4   16     15.24     -0.03
    1    4   16      7.15     -0.04
    2    4   16    -35.30     -0.03
    3    4   16    -19.35      0.26
    4    4   16     11.86      0.11
   -2    5   16      5.72     -0.29
   -1    5   16     -4.04      0.22
    0    5   16      5.00      0.30
    1    5   16      2.94     -0.42
    2    5   16     -9.43     -0.27
    3    5   16     13.32     -0.24
    4    5   16     21.29     -0.10
    5    5   16    -13.16      0.12
   -3    6   16    -28.43      0.05
   -2    6   16     -4.08     -0.03
   -1    6   16    -14.68     -0.01
    0    6   16     15.46     -0.32
    1    6   16     17.29      0.15
    2    6   16      6.59     -0.33
    3    6   16      9.20     -0.25
    4    6   16     -6.08      0.10
    5    6   16     -8.50      0.21
    6    6   16     -0.42     -0.82
   -3    7   16    -18.59     -0.42
   -2    7   16      6.17      0.04
   -1    7   16     -0.55      0.24
    0    7   16      6.45     -0.26
    1    7   16     -4.08      0.23
    2    7   16      7.81     -0.17
    3    7   16      8.03     -0.15
    4    7   16    -10.37     -0.28
    5    7   16     -9.29     -0.08
    6    7   16      5.26      0.17
    7    7   16      9.47      0.36
   -4    8   16     14.70     -0.10
   -3    8   16      2.34     -0.13
   -2    8   16      2.47      0.10
   -1    8   16      7.37     -0.03
    0    8   16     -3.20     -0.01
    1    8   16    -14.56     -0.01
    2    8   16      5.25      0.07
    3    8   16    -10.35      0.28
    4    8   16     -4.22      0.09
    5    8   16      4.06     -0.31
    6    8   16      0.25      0.32
    7    8   16      1.97      0.22
    8    8   16      0.16      0.36
   -4    9   16     11.47      0.32
   -3    9   16      3.23      0.14
   -2    9   16    -10.89      0.04
   -1    9   16     21.48     -0.20
    0    9   16     -7.15     -0.09
    1    9   16     -4.31     -0.54
    2    9   16     -7.64      0.06
    3    9   16     -3.81      0.01
    4    9   16      1.71     -0.05
    5    9   16      2.67     -0.20
    6    9   16     -6.81     -0.23
    7    9   16     -0.60     -0.15
    8    9   16      4.58      0.43
    9    9   16      0.00      0.23
   -5   10   16      8.22     -0.14
   -4   10   16     -3.26      0.04
   -3   10   16      5.54     -0.63
   -2   10   16     -6.72     -0.04
   -1   10   16      1.41     -0.23
    0   10   16     -8.18     -0.08
    1   10   16      5.34      0.02
    2   10   16     -4.84      0.19
    3   10   16     -1.76      0.41
    4   10   16      0.52     -0.24
    5   10   16     -3.11     -0.84
    6   10   16     -3.54     -1.03
    7   10   16      1.81     -0.67
    8   10   16      9.40      1.66
    9   10   16     -4.01      0.54
   10   10   16    -10.35     -0.34
   -5   11   16    -12.04     -0.21
   -4   11   16      1.84      0.25
   -3   11   16      5.02     -0.09
   -2   11   16      4.41     -0.08
   -1   11   16    -25.41      0.12
    0   11   16      2.69      0.12
    1   11   16      9.77      0.34
    2   11   16     -1.11      0.03
    3   11   16     -8.46     -0.90
    4   11   16     -2.10     -0.63
    5   11   16     -2.14      0.29
    6   11   16      1.71     -0.05
    7   11   16      3.07      1.27
    8   11   16     -0.65      1.56
    9   11   16      0.72      0.77
   10   11   16      0.64      1.90
   11   11   16     -1.50     -0.58
   -6   12   16      3.51     -0.54
   -5   12   16     -3.12     -0.07
   -4   12   16      0.53     -0.03
   -3   12   16     -8.22     -0.07
   -2   12   16     -2.97     -0.40
   -1   12   16     -7.06     -0.27
    0   12   16     13.56      0.47
    1   12   16      4.07      0.62
    2   12   16     -2.68      0.52
    3   12   16     -9.10     -0.25
    4   12   16     -5.23     -0.76
    5   12   16      0.60      0.97
    6   12   16     12.90      0.24
    7   12   16     -1.26      0.72
    8   12   16     -2.19      0.63
    9   12   16      2.01      3.28
   10   12   16      3.68      0.42
   11   12   16      9.49      0.27
   -6   13   16      5.99      0.25
   -5   13   16      0.73      0.02
   -4   13   16     -4.60     -0.29
   -3   13   16     -6.81      0.01
   -2   13   16     -6.02     -0.26
   -1   13   16     13.30     -0.51
    0   13   16     11.67      0.46
    1   13   16      2.21      0.25
    2   13   16     -1.40     -0.09
    3   13   16      2.30      0.59
    4   13   16     12.26      2.20
    5   13   16     -0.81      0.12
    6   13   16     -6.41     -2.75
    7   13   16    -15.41     -2.71
    8   13   16     -3.31      0.26
    9   13   16     11.54      1.64
   -7   14   16     -5.00      0.14
   -6   14   16     -5.13      0.83
   -5   14   16      0.70      0.33
   -4   14   16     -1.81      0.18
   -3   14   16     -9.34      0.19
   -2   14   16      3.23     -0.34
   -1   14   16     28.65     -0.36
    0   14   16     18.61      0.03
    1   14   16      0.22     -0.28
    2   14   16     -4.38     -0.37
    3   14   16     -0.82      0.64
    4   14   16     -3.85      0.03
    5   14   16      2.25     -2.67
    6   14   16    -19.61     -0.86
    7   14   16     -0.16     -3.11
    8   14   16      7.71     -0.27
   -7   15   16      0.98      0.59
   -6   15   16     -7.31      0.38
   -5   15   16     -5.92      0.44
   -4   15   16     -7.96     -0.22
   -3   15   16     -1.29      0.28
   -2   15   16      3.41     -0.37
   -1   15   16     10.26      0.41
    0   15   16      2.22     -0.74
    1   15   16     -6.74     -1.08
    2   15   16      2.81      0.27
    3   15   16     15.63      1.91
    4   15   16     -0.36      1.36
    5   15   16    -10.10     -2.72
    6   15   16    -14.69     -3.17
    7   15   16      6.79      0.65
   -8   16   16      3.04     -0.21
   -7   16   16     -2.83      0.65
   -6   16   16    -10.23      0.60
   -5   16   16     -7.17      0.33
   -4   16   16     -4.15      0.13
   -3   16   16      3.99     -0.07
   -2   16   16     -4.81      0.04
   -1   16   16     -8.93     -0.56
    0   16   16     -4.68     -0.13
    1   16   16      8.71      1.26
    2   16   16      5.16      0.93
    3   16   16      4.95      1.22
    4   16   16      4.13      1.55
    5   16   16    -10.73      0.46
    6   16   16     -3.00      0.02
   -8   17   16      0.90     -0.07
   -7   17   16     -7.32     -0.37
   -6   17   16     -1.33      0.51
   -5   17   16      2.70      0.19
   -4   17   16      1.02      0.12
   -3   17   16     -3.68     -0.43
   -2   17   16    -15.84      0.23
   -1   17   16     -8.81      0.92
    0   17   16     11.02     -0.03
    1   17   16     22.74      0.25
    2   17   16      7.19     -1.68
    3   17   16      1.89      1.20
    4   17   16     -3.41      2.07
    5   17   16    -10.11      2.31
   -9   18   16      1.25     -0.36
   -8   18   16     -6.09      0.09
   -7   18   16      1.02      0.19
   -6   18   16      7.94      0.18
   -5   18   16     -2.45     -0.36
   -4   18   16     -1.52     -0.69
   -3   18   16     -4.59     -0.23
   -2   18   16      6.27      0.84
   -1   18   16      1.34      0.23
    0   18   16     17.24     -0.82
    1   18   16     22.28     -2.67
    2   18   16     15.83     -3.17
    3   18   16     -7.53     -0.31
   -9   19   16     -2.37     -0.40
   -8   19   16      0.31      0.11
   -7   19   16     -6.55      0.03
   -6   19   16      4.92      0.33
   -5   19   16      0.88      0.39
   -4   19   16     12.93     -0.73
   -3   19   16      1.04     -0.46
   -2   19   16     -1.14      1.61
   -1   19   16     -0.99      2.05
    0   19   16     20.44     -2.23
    1   19   16      2.60    -11.26
  -10   20   16     -5.54     -0.18
   -9   20   16    -13.09     -0.21
   -8   20   16     -3.90      0.00
   -7   20   16      6.90      0.16
   -6   20   16      9.00     -0.14
   -5   20   16      3.56      0.32
   -4   20   16      6.78     -0.43
   -3   20   16     -8.58      1.05
   -2   20   16    -20.38      0.98
   -1   20   16     -5.16     -0.31
  -10   21   16     -9.35     -0.12
   -9   21   16     -0.64      0.16
   -8   21   16      0.52     -0.63
   -7   21   16     -1.82     -0.03
   -6   21   16     -0.96      0.01
   -5   21   16     12.56     -0.30
   -4   21   16     -3.66      0.58
   -3   21   16     -2.36      0.63
  -11   22   16     15.67      0.22
  -10   22   16      6.00      0.01
   -9   22   16     -4.95     -0.06
   -8   22   16     -5.84     -0.54
   -7   22   16     10.24     -0.49
   -6   22   16     -3.36      0.03
   -5   22   16      2.02     -0.09
  -11   23   16     16.77      0.16
  -10   23   16     10.64      0.51
    0    1   17    -15.13     -0.30
    0    2   17    -16.89     -0.21
    1    2   17     15.75      0.20
   -1    3   17    -23.45      0.34
    0    3   17     -6.64     -0.32
    1    3   17    -28.54     -0.27
    2    3   17     16.86     -0.01
   -1    4   17     -5.58     -0.29
    0    4   17    -13.07     -0.02
    1    4   17     -4.90     -0.06
    2    4   17     14.42      0.03
    3    4   17      1.63      0.35
   -2    5   17    -21.58      0.14
   -1    5   17      6.95     -0.01
    0    5   17     11.80     -0.11
    1    5   17     18.14     -0.62
    2    5   17     -6.14     -0.12
    3    5   17    -19.57      0.21
    4    5   17     -3.55     -0.01
   -2    6   17     10.62     -0.11
   -1    6   17     20.71     -0.01
    0    6   17     19.59      0.15
    1    6   17      2.73     -0.32
    2    6   17    -30.80     -0.01
    3    6   17    -12.54      0.05
    4    6   17     16.82     -0.23
    5    6   17      6.53     -0.02
   -3    7   17     10.64      0.01
   -2    7   17      6.60      0.25
   -1    7   17     -7.05      0.38
    0    7   17      5.95     -0.19
    1    7   17      8.14      0.07
    2    7   17     -9.39      0.04
    3    7   17      9.73     -0.10
    4    7   17      1.06      0.01
    5    7   17      1.69      0.19
    6    7   17      7.27     -0.29
   -3    8   17    -26.34     -0.13
   -2    8   17    -12.32      0.14
   -1    8   17    -10.40      0.32
    0    8   17     10.94     -0.06
    1    8   17     -1.13      0.35
    2    8   17      6.36      0.22
    3    8   17      9.17     -0.03
    4    8   17      6.40     -0.10
    5    8   17     -3.50     -0.19
    6    8   17     -7.31     -0.10
    7    8   17      1.27      0.15
   -4    9   17     -1.77      0.02
   -3    9   17    -28.73     -0.01
   -2    9   17     -0.04     -0.41
   -1    9   17      6.27     -0.26
    0    9   17      3.93     -0.32
    1    9   17     -7.93     -0.02
    2    9   17     13.90      0.19
    3    9   17      8.78      0.30
    4    9   17     -1.21      0.30
    5    9   17     -5.76      0.32
    6    9   17     -7.70      0.11
    7    9   17      2.96     -0.19
    8    9   17      1.51     -0.72
   -4   10   17     -2.75     -0.41
   -3   10   17     -1.87      0.12
   -2   10   17     -2.33      0.05
   -1   10   17     16.15     -0.18
    0   10   17     -8.06     -0.05
    1   10   17      2.92      0.07
    2   10   17      4.75      0.39
    3   10   17      1.69      0.19
    4   10   17      3.98     -0.06
    5   10   17      4.82     -0.36
    6   10   17     -0.44     -0.52
    7   10   17      3.20     -0.34
    8   10   17      4.37      0.23
    9   10   17     -0.82     -0.01
   -5   11   17      6.37     -0.11
   -4   11   17     -2.22      0.65
   -3   11   17     15.02     -0.13
   -2   11   17     -0.66     -0.09
   -1   11   17      1.84     -0.24
    0   11   17     -6.00     -0.12
    1   11   17     -2.09      0.07
    2   11   17     -7.10     -0.28
    3   11   17      4.05      0.16
    4   11   17      5.49      0.60
    5   11   17      3.55     -0.20
    6   11   17     -3.59     -0.32
    7   11   17      1.59     -0.84
    8   11   17     11.61      0.14
    9   11   17      8.25     -0.12
   10   11   17     -1.39      0.74
   -5   12   17     -2.99      0.25
   -4   12   17      0.63      0.18
   -3   12   17     12.89     -0.45
   -2   12   17      8.96     -0.19
   -1   12   17    -14.89      0.37
    0   12   17     -8.63      0.09
    1   12   17     -8.52     -0.31
    2   12   17     -9.64     -0.42
    3   12   17     -6.29     -0.10
    4   12   17      2.79      0.14
    5   12   17      3.68      0.87
    6   12   17     -0.04      0.18
    7   12   17      4.20      0.23
    8   12   17      0.92     -0.24
    9   12   17     -1.47     -1.12
   10   12   17     -0.20     -0.23
   -6   13   17      0.76     -0.31
   -5   13   17     -5.39     -0.31
   -4   13   17     -0.27     -0.10
   -3   13   17      2.95     -0.04
   -2   13   17     -4.24     -0.16
   -1   13   17    -12.37      0.29
    0   13   17     -3.26     -0.07
    1   13   17      1.53     -0.41
    2   13   17      4.28      0.43
    3   13   17     -1.90      0.89
    4   13   17    -10.22     -0.79
    5   13   17    -21.90     -0.49
    6   13   17      2.55     -0.49
    7   13   17     -6.70      0.51
    8   13   17      1.74     -0.31
    9   13   17      0.81      0.90
   -6   14   17      4.94      0.29
   -5   14   17     -0.60      0.05
   -4   14   17     -3.64      0.13
   -3   14   17     -4.85     -0.40
   -2   14   17      5.71      0.17
   -1   14   17      6.33     -0.19
    0   14   17     -2.27      0.16
    1   14   17     -1.13     -0.28
    2   14   17     -3.39      0.29
    3   14   17    -11.81     -0.12
    4   14   17    -12.01     -0.88
    5   14   17     -8.73      0.55
    6   14   17      0.95      0.25
    7   14   17     -2.41     -0.71
    8   14   17     -4.97      0.99
   -7   15   17     -2.32     -0.49
   -6   15   17     -6.42      0.28
   -5   15   17     -4.54      0.17
   -4   15   17      7.96      0.13
   -3   15   17     -4.85      0.07
   -2   15   17      2.15      0.73
   -1   15   17      5.76      0.25
    0   15   17      0.97     -0.21
    1   15   17     -4.33     -0.60
    2   15   17     -0.97      0.13
    3   15   17    -10.86      0.03
    4   15   17    -17.08     -0.38
    5   15   17      5.63     -0.52
    6   15   17     -4.35      0.99
    7   15   17     -0.87      0.38
   -7   16   17     -3.20      0.27
   -6   16   17     -5.98     -0.30
   -5   16   17      7.13     -0.14
   -4   16   17      5.08     -0.71
   -3   16   17     -2.47      0.14
   -2   16   17     -8.80      0.07
   -1   16   17     -8.65      0.08
    0   16   17     -3.28      0.51
    1   16   17     -7.14     -0.28
    2   16   17     -4.41      0.16
    3   16   17     -1.08     -0.81
    4   16   17      2.32      0.73
    5   16   17     -0.58     -0.15
   -8   17   17     -2.71     -0.71
   -7   17   17     -3.20      0.07
   -6   17   17      1.57      0.27
   -5   17   17      1.03     -0.38
   -4   17   17    -10.72     -0.74
   -3   17   17     -7.95     -0.30
   -2   17   17     -9.54     -0.01
   -1   17   17     -0.79      0.39
    0   17   17     -6.64     -0.50
    1   17   17      2.66      0.99
    2   17   17      3.75      0.11
    3   17   17      8.02     -0.77
    4   17   17      5.87      1.10
   -8   18   17     -4.83      0.17
   -7   18   17     -2.32      0.41
   -6   18   17     -8.79      0.24
   -5   18   17     -9.77     -0.01
   -4   18   17    -13.49      0.16
   -3   18   17     11.79     -0.07
   -2   18   17      8.13     -0.65
   -1   18   17      2.46      0.57
    0   18   17      2.79      0.86
    1   18   17     13.41      2.32
    2   18   17      0.59     -2.59
   -9   19   17     -2.71      0.18
   -8   19   17    -16.62      0.09
   -7   19   17     -6.52      0.52
   -6   19   17      0.67      1.13
   -5   19   17     -4.38      0.04
   -4   19   17     -0.14     -0.36
   -3   19   17      9.57     -0.45
   -2   19   17     13.99      1.12
   -1   19   17      6.28     -0.77
    0   19   17     -1.22     -2.15
    1   19   17     -7.45     -0.04
   -9   20   17     -7.46     -0.41
   -8   20   17      5.79     -0.20
   -7   20   17     -2.97     -0.17
   -6   20   17     -5.19      0.10
   -5   20   17    -13.26      0.19
   -4   20   17      7.68     -0.13
   -3   20   17      7.85     -0.34
   -2   20   17     11.87     -0.83
   -1   20   17     -2.86     -0.49
  -10   21   17      7.85      0.31
   -9   21   17      6.73     -0.68
   -8   21   17     -4.08     -0.62
   -7   21   17    -10.61     -0.24
   -6   21   17      3.96     -0.19
   -5   21   17      0.46      0.30
   -4   21   17     10.85     -0.62
  -10   22   17     -6.00     -0.32
   -9   22   17      1.83      0.09
   -8   22   17      8.96     -0.01
   -7   22   17     -3.88      0.01
    0    0   18     38.50      0.01
    0    1   18     -1.73      0.33
    1    1   18     -7.33     -0.02
   -1    2   18      9.65      0.13
    0    2   18     -5.86      0.35
    1    2   18      9.27     -0.41
    2    2   18    -35.17     -0.09
   -1    3   18      3.24      0.19
    0    3   18    -11.25     -0.56
    1    3   18     -2.20      0.08
    2    3   18     -1.40      0.45
    3    3   18      4.15      0.22
   -2    4   18     14.18      0.04
   -1    4   18     -7.84      0.07
    0    4   18      8.58      0.02
    1    4   18      1.29      0.13
    2    4   18      9.70      0.09
    3    4   18     -5.84     -0.32
    4    4   18    -15.12     -0.10
   -2    5   18     -2.25      0.29
   -1    5   18     14.82      0.01
    0    5   18      3.65      0.00
    1    5   18     -5.44      0.01
    2    5   18      6.18      0.12
    3    5   18     -1.32     -0.22
    4    5   18     -0.88     -0.11
    5    5   18      6.01     -0.21
   -3    6   18      9.27     -0.18
   -2    6   18      2.21      0.16
   -1    6   18     -9.09      0.17
    0    6   18    -17.43      0.38
    1    6   18     -2.90      0.21
    2    6   18     17.58     -0.04
    3    6   18     10.09     -0.26
    4    6   18      8.62      0.01
    5    6   18     -5.71      0.12
    6    6   18     -1.14      0.22
   -3    7   18      0.44      0.31
   -2    7   18    -21.13      0.44
   -1    7   18    -12.06      0.03
    0    7   18      8.06      0.34
    1    7   18     15.23      0.49
    2    7   18     -1.60     -0.01
    3    7   18     -5.50      0.02
    4    7   18     -2.01     -0.03
    5    7   18      7.93      0.31
    6    7   18     13.08      0.15
    7    7   18     -2.45     -0.11
   -4    8   18    -27.22     -0.25
   -3    8   18      2.79      0.17
   -2    8   18     -7.02      0.37
   -1    8   18      3.17      0.04
    0    8   18     10.89     -0.02
    1    8   18     13.05      0.06
    2    8   18    -10.65     -0.47
    3    8   18     -0.03     -0.51
    4    8   18     -2.41     -0.24
    5    8   18      0.18      0.05
    6    8   18     10.21      0.68
    7    8   18      2.24     -0.06
    8    8   18      4.11     -0.35
   -4    9   18     11.03     -0.23
   -3    9   18     -0.10     -0.32
   -2    9   18      3.05     -0.16
   -1    9   18     -1.01     -0.15
    0    9   18      9.87     -0.24
    1    9   18     -0.41     -0.16
    2    9   18      2.72     -0.06
    3    9   18     -5.46     -0.31
    4    9   18     -2.92     -0.20
    5    9   18      0.54      0.19
    6    9   18     -2.42     -0.16
    7    9   18      8.16     -0.51
    8    9   18     10.23     -0.24
    9    9   18      0.21      0.24
   -5   10   18     13.52     -0.12
   -4   10   18     21.24      0.12
   -3   10   18    -16.74      0.94
   -2   10   18      1.53      0.03
   -1   10   18     -0.91     -0.21
    0   10   18      3.64     -0.11
    1   10   18     -1.18      0.04
    2   10   18     -0.51      0.01
    3   10   18     -1.92     -0.43
    4   10   18      2.34     -0.08
    5   10   18     -7.38      0.21
    6   10   18     -8.10     -0.16
    7   10   18      8.48      0.16
    8   10   18      3.54     -0.35
    9   10   18    -11.28      0.31
   10   10   18    -15.19      0.34
   -5   11   18      2.85     -0.18
   -4   11   18      7.04      0.06
   -3   11   18     -6.68      0.05
   -2   11   18    -12.78     -0.31
   -1   11   18     -0.93     -0.10
    0   11   18     -6.19      0.44
    1   11   18      3.08      0.30
    2   11   18     -1.71      0.02
    3   11   18     -6.03     -0.05
    4   11   18     -8.27      0.42
    5   11   18     -4.94     -0.13
    6   11   18     -1.08     -0.18
    7   11   18     14.62      0.32
    8   11   18      8.16      0.64
    9   11   18    -12.40      0.11
   10   11   18     -9.54     -0.17
   11   11   18     -2.71      0.08
   -6   12   18     -8.43     -0.32
   -5   12   18      2.42     -0.60
   -4   12   18      0.66     -0.40
   -3   12   18     -1.09     -0.50
   -2   12   18    -16.94      0.03
   -1   12   18     -9.86      0.01
    0   12   18      4.33     -0.01
    1   12   18     -2.15      0.09
    2   12   18    -14.06      0.06
    3   12   18      1.30      0.27
    4   12   18      6.48      1.01
    5   12   18      8.45      0.42
    6   12   18     -0.80      0.34
    7   12   18      3.12      0.02
    8   12   18     -5.85     -0.34
    9   12   18      1.84     -0.13
   10   12   18      4.85      0.96
   -6   13   18     -5.29     -0.82
   -5   13   18     -0.66     -0.13
   -4   13   18     -6.75     -0.07
   -3   13   18     -6.74     -0.05
   -2   13   18     -5.30     -0.23
   -1   13   18      8.78     -0.08
    0   13   18     21.08     -0.10
    1   13   18      0.75      0.43
    2   13   18     -7.80     -0.23
    3   13   18     -5.62     -0.61
    4   13   18      4.04      0.04
    5   13   18      4.46      0.84
    6   13   18     -1.85      0.81
    7   13   18     -6.07      0.90
    8   13   18      3.69      0.58
    9   13   18      5.49      0.45
   -7   14   18     -1.24     -0.09
   -6   14   18     -1.06      0.17
   -5   14   18     -6.55     -0.05
   -4   14   18    -14.07     -0.42
   -3   14   18     10.09      0.13
   -2   14   18     10.37     -0.45
   -1   14   18     13.59      0.42
    0   14   18      7.27      0.48
    1   14   18     -2.00     -0.12
    2   14   18     -4.02     -0.89
    3   14   18      6.96     -0.44
    4   14   18     13.79     -0.10
    5   14   18     -5.15      0.85
    6   14   18      2.21      1.16
    7   14   18    -12.29      1.09
    8   14   18      1.08      0.19
   -7   15   18     -5.20      0.50
   -6   15   18     -2.16      1.41
   -5   15   18     -0.03      0.60
   -4   15   18      2.49      0.47
   -3   15   18      1.71     -0.15
   -2   15   18     16.13      0.17
   -1   15   18      8.47     -0.06
    0   15   18    -10.59     -0.31
    1   15   18     -6.98     -0.47
    2   15   18      2.71     -0.18
    3   15   18     12.11      1.03
    4   15   18     10.82     -0.38
    5   15   18      5.78      0.91
    6   15   18     -5.63      0.98
   -8   16   18      0.63      0.50
   -7   16   18      0.93      0.40
   -6   16   18      2.53      0.86
   -5   16   18      1.63      0.63
   -4   16   18      7.88      0.49
   -3   16   18     -8.08     -0.06
   -2   16   18     -8.95      0.06
   -1   16   18     -7.34     -0.33
    0   16   18     -3.47      0.50
    1   16   18     -3.08     -0.08
    2   16   18     11.75      0.76
    3   16   18     13.54      0.89
    4   16   18      6.11      0.15
    5   16   18      8.81      0.95
   -8   17   18      3.01     -0.22
   -7   17   18      1.25      0.67
   -6   17   18     -2.77      0.43
   -5   17   18      1.54      0.25
   -4   17   18     -0.11     -0.20
   -3   17   18    -15.81     -0.29
   -2   17   18     -8.28      0.28
   -1   17   18      0.56     -0.20
    0   17   18     12.63      1.30
    1   17   18     14.89      0.11
    2   17   18      6.62      0.39
    3   17   18      0.10     -0.36
    4   17   18      5.60      1.80
   -9   18   18      5.29     -0.20
   -8   18   18      1.93      0.19
   -7   18   18     -6.20      0.13
   -6   18   18      0.51      0.12
   -5   18   18     -1.23      0.25
   -4   18   18     -1.22     -0.33
   -3   18   18      2.43     -0.42
   -2   18   18      5.63     -0.09
   -1   18   18     16.85      1.90
    0   18   18     14.13     -0.04
    1   18   18      1.66     -2.65
    2   18   18    -12.07     -2.37
   -9   19   18     -1.62      0.03
   -8   19   18     -2.13      0.07
   -7   19   18     16.55      0.44
   -6   19   18      2.81     -0.05
   -5   19   18     -3.24     -0.63
   -4   19   18    -14.01     -0.37
   -3   19   18     10.37      0.16
   -2   19   18     14.06      0.15
   -1   19   18      5.03     -0.26
    0   19   18     -7.22     -2.02
  -10   20   18     -2.69      0.00
   -9   20   18      3.93      0.26
   -8   20   18      4.53      0.16
   -7   20   18      4.81      0.08
   -6   20   18     -4.07      0.41
   -5   20   18     -6.01     -0.27
   -4   20   18     -2.96     -0.10
   -3   20   18      7.34     -0.60
   -2   20   18     -6.80      0.63
  -10   21   18      7.25      0.07
   -9   21   18    -12.27     -0.29
   -8   21   18     -3.05     -0.02
   -7   21   18      9.19      0.31
   -6   21   18      6.70     -0.15
   -5   21   18    -10.92     -0.41
   -4   21   18     -8.01     -0.17
  -11   22   18     -8.37     -0.28
  -10   22   18     -3.92      0.22
   -9   22   18      4.25      0.02
   -8   22   18     -2.46     -0.22
    0    1   19     10.09     -0.32
    0    2   19      1.46     -0.05
    1    2   19    -12.82     -0.37
   -1    3   19     -2.42     -0.25
    0    3   19    -11.42      0.07
    1    3   19     17.44      0.13
    2    3   19      3.79     -0.11
   -1    4   19     -0.91      0.37
    0    4   19     13.07      0.08
    1    4   19     12.01     -0.02
    2    4   19      1.09     -0.05
    3    4   19      2.21      0.54
   -2    5   19     11.14      0.40
   -1    5   19     14.02      0.30
    0    5   19      7.14      0.08
    1    5   19      7.16     -0.15
    2    5   19      0.13      0.39
    3    5   19     -8.35      0.19
    4    5   19     -6.80     -0.13
   -2    6   19     -7.13      0.05
   -1    6   19     -0.77      0.09
    0    6   19      5.38     -0.14
    1    6   19     15.15     -0.54
    2    6   19     -0.13      0.33
    3    6   19    -14.84      0.11
    4    6   19     -7.13      0.11
    5    6   19      3.73     -0.36
   -3    7   19    -16.48      0.03
   -2    7   19     -0.48     -0.06
   -1    7   19     -1.55     -0.06
    0    7   19      2.22      0.03
    1    7   19     -7.83     -0.01
    2    7   19     -3.55      0.32
    3    7   19     -5.16     -0.07
    4    7   19     15.73     -0.03
    5    7   19      4.13     -0.11
    6    7   19     -7.45     -0.42
   -3    8   19      5.01      0.08
   -2    8   19    -10.59      0.17
   -1    8   19     -6.30      0.02
    0    8   19      7.28      0.03
    1    8   19      0.33      0.42
    2    8   19     -5.45      0.05
    3    8   19      9.43      0.37
    4    8   19      0.44      0.20
    5    8   19     -1.18      0.35
    6    8   19      0.18      0.36
    7    8   19    -11.74     -0.22
   -4    9   19    -20.82     -0.57
   -3    9   19      2.50     -0.37
   -2    9   19     -9.25      0.51
   -1    9   19      9.63      0.26
    0    9   19      7.71      0.08
    1    9   19      8.18      0.66
    2    9   19      0.58      0.32
    3    9   19      3.18      0.23
    4    9   19     -4.10     -0.02
    5    9   19     -6.33     -0.08
    6    9   19      1.35      0.39
    7    9   19     -5.72     -0.24
    8    9   19     -6.39      0.21
   -4   10   19    -12.24      0.18
   -3   10   19      1.49      0.02
   -2   10   19     17.74     -0.23
   -1   10   19     13.65     -0.36
    0   10   19      7.24     -0.01
    1   10   19     -3.43      0.47
    2   10   19      7.97      0.37
    3   10   19     -3.30      0.04
    4   10   19     -7.41     -0.37
    5   10   19     -2.73      0.12
    6   10   19      3.77      0.00
    7   10   19      0.51     -0.30
    8   10   19      1.61      0.04
    9   10   19      1.29      0.41
   -5   11   19     -0.50      0.02
   -4   11   19     14.20     -0.20
   -3   11   19      1.29      0.01
   -2   11   19     16.49     -0.26
   -1   11   19      8.59      0.19
    0   11   19     -3.23      0.33
    1   11   19     -1.41      0.04
    2   11   19     -8.97     -0.13
    3   11   19    -14.90     -0.18
    4   11   19      5.38     -0.05
    5   11   19      8.18     -0.07
    6   11   19     10.14     -0.06
    7   11   19     14.42      0.14
    8   11   19      2.14     -0.14
    9   11   19    -10.24     -0.60
   10   11   19     -7.51     -0.14
   -5   12   19      1.46     -0.36
   -4   12   19      9.93      0.04
   -3   12   19      0.22      0.08
   -2   12   19     -0.97      0.08
   -1   12   19     -3.68      0.11
    0   12   19    -18.47      0.20
    1   12   19     -7.59      0.04
    2   12   19     -2.80      0.17
    3   12   19      6.75      0.03
    4   12   19      1.93      0.05
    5   12   19      5.11     -0.57
    6   12   19     -0.05     -0.50
    7   12   19      7.61     -0.21
    8   12   19     -3.12      0.20
    9   12   19     -8.35      0.13
   -6   13   19     -0.54      0.02
   -5   13   19     -3.86      0.33
   -4   13   19     -1.42      0.37
   -3   13   19     -1.73     -0.55
   -2   13   19      0.98     -0.40
   -1   13   19    -15.46     -0.21
    0   13   19     -9.90      0.60
    1   13   19     -3.10      0.06
    2   13   19     -2.79     -0.03
    3   13   19     -0.84      0.07
    4   13   19     -4.71      0.20
    5   13   19      1.68     -0.34
    6   13   19     -3.20     -0.31
    7   13   19      7.24      0.63
    8   13   19    -11.89     -0.05
   -6   14   19     -5.82     -0.38
   -5   14   19    -10.92      0.05
   -4   14   19     -2.40      0.24
   -3   14   19      7.55     -0.04
   -2   14   19    -10.34     -0.05
   -1   14   19     -7.31      0.73
    0   14   19     11.88      0.30
    1   14   19      7.76     -0.12
    2   14   19     -0.78     -0.11
    3   14   19    -13.52     -0.55
    4   14   19    -12.81      0.50
    5   14   19     -5.24      0.55
    6   14   19      4.18      0.19
    7   14   19    -11.74     -0.16
   -7   15   19     -2.87      0.77
   -6   15   19     -1.96      0.07
   -5   15   19      0.73      0.01
   -4   15   19     -6.78     -0.46
   -3   15   19     13.94      0.39
   -2   15   19      1.63      0.02
   -1   15   19     -3.66      0.44
    0   15   19      6.92      0.01
    1   15   19      6.93      0.03
    2   15   19     -8.96     -0.14
    3   15   19    -19.16     -0.07
    4   15   19    -12.97      0.00
    5   15   19     -6.82     -0.11
    6   15   19      5.71      0.38
   -7   16   19      0.94     -0.32
   -6   16   19      0.12      0.15
   -5   16   19      2.32     -0.10
   -4   16   19      4.23     -0.06
   -3   16   19     -6.08     -0.34
   -2   16   19      0.83     -0.59
   -1   16   19      5.11      0.28
    0   16   19     -2.78     -0.23
    1   16   19     -8.26     -0.03
    2   16   19     -9.37     -0.37
    3   16   19    -14.28      0.37
    4   16   19     -9.90     -0.65
   -8   17   19     -1.02     -0.21
   -7   17   19      0.68     -0.13
   -6   17   19      4.74     -0.14
   -5   17   19      6.98     -0.31
   -4   17   19     -8.65     -0.47
   -3   17   19    -11.47     -0.38
   -2   17   19      0.08      0.02
   -1   17   19      6.69     -0.48
    0   17   19      1.74      0.39
    1   17   19    -11.14     -0.02
    2   17   19    -13.95     -0.08
    3   17   19     -8.65      0.21
   -8   18   19     -3.78     -0.07
   -7   18   19     -0.91     -0.18
   -6   18   19      5.02      0.01
   -5   18   19     -2.07      0.23
   -4   18   19      1.87     -0.10
   -3   18   19     -9.59     -0.24
   -2   18   19      0.33      0.68
   -1   18   19      2.15     -0.45
    0   18   19     -5.98     -0.43
    1   18   19     -3.18     -0.42
   -9   19   19      4.18      0.27
   -8   19   19      7.08      0.03
   -7   19   19     -4.06     -0.10
   -6   19   19     -5.01      0.02
   -5   19   19     -8.03      0.66
   -4   19   19      1.06      0.35
   -3   19   19      5.60      0.68
   -2   19   19      2.85      0.24
   -1   19   19     -4.61      0.20
   -9   20   19     10.27     -0.14
   -8   20   19     -4.94     -0.53
   -7   20   19     -1.35     -0.14
   -6   20   19     -5.65      0.25
   -5   20   19      6.91     -0.09
   -4   20   19      3.97      0.23
   -3   20   19      1.70      0.37
  -10   21   19     -3.67     -0.45
   -9   21   19     -3.48     -0.58
   -8   21   19      9.03     -0.07
   -7   21   19      5.33     -0.27
   -6   21   19     -5.86     -0.27
    0    0   20     22.15      0.36
    0    1   20     23.63      0.36
    1    1   20      9.57      0.32
   -1    2   20      0.63      0.22
    0    2   20     -3.32     -0.05
    1    2   20    -15.49      0.03
    2    2   20      6.60      0.38
   -1    3   20    -18.85      0.04
    0    3   20     -6.87      0.08
    1    3   20      0.34      0.15
    2    3   20      6.42      0.08
    3    3   20      8.86     -0.32
   -2    4   20    -15.04     -0.09
   -1    4   20     -6.37      0.14
    0    4   20      0.21     -0.09
    1    4   20      1.27      0.20
    2    4   20     13.33     -0.32
    3    4   20      6.31      0.19
    4    4   20    -18.97     -0.10
   -2    5   20     19.98     -0.07
   -1    5   20     -3.85      0.12
    0    5   20     -4.60     -0.04
    1    5   20    -10.78      0.06
    2    5   20      1.40     -0.44
    3    5   20     -2.16      0.20
    4    5   20     -8.94     -0.34
    5    5   20      1.53      0.23
   -3    6   20     16.62     -0.12
   -2    6   20      3.90      0.27
   -1    6   20      8.30      0.42
    0    6   20    -11.81      0.01
    1    6   20     -5.14      0.02
    2    6   20     -6.87      0.25
    3    6   20     -5.93      0.16
    4    6   20     -2.21     -0.07
    5    6   20     14.19      0.10
    6    6   20      3.99     -0.10
   -3    7   20      0.31      0.47
   -2    7   20     -3.46      0.23
   -1    7   20    -12.56      0.02
    0    7   20    -14.03      0.28
    1    7   20     16.82     -0.07
    2    7   20      4.39      0.31
    3    7   20    -11.76     -0.06
    4    7   20     -1.47      0.31
    5    7   20     -1.09      0.00
    6    7   20      3.56      0.13
    7    7   20     12.71      0.11
   -4    8   20     17.70      0.34
   -3    8   20    -22.76     -0.01
   -2    8   20     -9.41     -0.39
   -1    8   20     -5.33     -0.20
    0    8   20     16.30      0.36
    1    8   20      5.42     -0.13
    2    8   20     -3.41      0.35
    3    8   20    -13.50      0.03
    4    8   20      3.04      0.08
    5    8   20      3.36      0.17
    6    8   20     -5.30     -0.37
    7    8   20      0.75     -0.04
    8    8   20      8.95     -0.21
   -4    9   20     -6.56     -0.22
   -3    9   20     -3.06      0.08
   -2    9   20     -4.34      0.14
   -1    9   20      6.38      0.00
    0    9   20     19.07      0.10
    1    9   20      5.41      0.25
    2    9   20    -14.52     -0.12
    3    9   20      4.84     -0.19
    4    9   20     -0.98      0.07
    5    9   20      1.06      0.16
    6    9   20     -0.30      0.05
    7    9   20     -7.51     -0.33
    8    9   20     -0.45     -0.11
    9    9   20      3.44     -0.30
   -5   10   20      5.84      0.32
   -4   10   20     -8.13      0.17
   -3   10   20     13.83     -0.27
   -2   10   20     -3.64     -0.19
   -1   10   20      1.03     -0.05
    0   10   20      3.44      0.44
    1   10   20      1.69      0.66
    2   10   20      3.88      0.00
    3   10   20      4.20     -0.15
    4   10   20      0.22      0.13
    5   10   20     -0.61      0.26
    6   10   20     -0.60     -0.02
    7   10   20     -3.27     -0.36
    8   10   20      2.27     -0.32
    9   10   20     -1.90      0.02
   10   10   20     -3.62      0.26
   -5   11   20      6.86      0.11
   -4   11   20     -4.06      0.20
   -3   11   20     -0.83     -0.04
   -2   11   20     -0.26     -0.02
   -1   11   20     -1.69      0.25
    0   11   20      0.81      0.04
    1   11   20    -10.57      0.19
    2   11   20      7.22      0.26
    3   11   20     10.97      0.61
    4   11   20     10.28      0.27
    5   11   20     -3.43      0.14
    6   11   20      9.86     -0.17
    7   11   20      2.29     -0.45
    8   11   20      0.38     -0.55
    9   11   20     -3.57     -0.17
   10   11   20     -2.06     -0.07
   -6   12   20     -9.57     -0.21
   -5   12   20     -1.63      0.34
   -4   12   20      3.40      0.12
   -3   12   20     -6.00      0.12
   -2   12   20     -4.05      0.03
   -1   12   20      4.58     -0.08
    0   12   20      0.08     -0.49
    1   12   20     10.05      0.47
    2   12   20     10.35      0.27
    3   12   20     -0.04      0.08
    4   12   20      4.12     -0.10
    5   12   20     -0.89     -0.24
    6   12   20      3.77      0.29
    7   12   20      7.50     -0.05
    8   12   20      8.47      0.05
    9   12   20      2.14     -0.69
   -6   13   20     -8.74      0.44
   -5   13   20     -1.75      0.24
   -4   13   20      4.45     -0.58
   -3   13   20     -5.08     -0.57
   -2   13   20      0.47      0.10
   -1   13   20     10.15      0.20
    0   13   20      5.40     -0.04
    1   13   20      4.10      0.05
    2   13   20     -4.88     -0.02
    3   13   20      0.79     -0.36
    4   13   20     -1.16     -0.57
    5   13   20      0.31      0.04
    6   13   20     -4.79      0.81
    7   13   20      9.07      0.38
    8   13   20     -1.05     -0.30
   -7   14   20     -7.36     -0.40
   -6   14   20     -4.61      0.39
   -5   14   20      0.58      0.31
   -4   14   20      5.19      0.14
   -3   14   20     -6.16     -0.39
   -2   14   20     14.14      0.21
   -1   14   20     12.14     -0.25
    0   14   20     -5.75      0.35
    1   14   20    -17.07     -0.06
    2   14   20    -16.72     -0.55
    3   14   20     -4.01     -0.28
    4   14   20     -0.33      0.26
    5   14   20     -1.01      0.23
    6   14   20    -12.29     -0.24
    7   14   20      2.88      0.47
   -7   15   20      0.74      0.15
   -6   15   20      8.34     -0.04
   -5   15   20     -1.91     -0.14
   -4   15   20     -1.22      0.21
   -3   15   20     14.03      0.01
   -2   15   20     -8.14     -0.26
   -1   15   20    -14.16      0.28
    0   15   20    -12.93      0.44
    1   15   20    -13.65     -0.27
    2   15   20    -12.70      0.19
    3   15   20     -3.45     -0.27
    4   15   20      1.88     -0.07
    5   15   20      0.43      0.05
   -8   16   20     12.06     -0.26
   -7   16   20      3.83      0.37
   -6   16   20      1.78      0.29
   -5   16   20      1.92      0.15
   -4   16   20     -2.30     -0.59
   -3   16   20      1.09     -0.38
   -2   16   20     -8.37      0.34
   -1   16   20    -23.00      0.83
    0   16   20     -7.35      0.16
    1   16   20      2.80      0.19
    2   16   20      0.93      0.37
    3   16   20     -1.57     -0.15
    4   16   20      3.87      0.10
   -8   17   20      3.45      0.59
   -7   17   20      5.73      0.43
   -6   17   20      0.61      0.27
   -5   17   20     -7.51     -0.54
   -4   17   20     -3.59     -0.21
   -3   17   20      2.16      0.65
   -2   17   20      4.40     -0.03
   -1   17   20      6.93      0.37
    0   17   20      4.60      0.43
    1   17   20     -9.12      0.45
    2   17   20      0.25      0.22
   -9   18   20     -6.68     -0.27
   -8   18   20      0.80     -0.11
   -7   18   20      5.07      0.10
   -6   18   20     -2.38      0.01
   -5   18   20      4.59     -0.21
   -4   18   20     -6.11     -0.31
   -3   18   20      2.01     -0.11
   -2   18   20     19.41     -0.25
   -1   18   20     20.18     -0.20
    0   18   20      4.27      0.84
    1   18   20     -5.44      1.46
   -9   19   20      4.40      0.10
   -8   19   20      3.89     -0.06
   -7   19   20      0.42      0.15
   -6   19   20      4.95     -0.21
   -5   19   20    -11.38     -0.36
   -4   19   20     -0.71     -0.51
   -3   19   20      8.65     -0.12
   -2   19   20     19.95     -0.14
   -1   19   20     15.28     -0.12
  -10   20   20      9.17      0.11
   -9   20   20     10.24     -0.10
   -8   20   20      7.24     -0.04
   -7   20   20      3.85      0.37
   -6   20   20     -3.39     -0.42
   -5   20   20    -13.22     -0.26
   -4   20   20    -11.62     -0.20
  -10   21   20     -6.92      0.04
   -9   21   20     14.20      0.21
   -8   21   20      8.22      0.30
   -7   21   20     -4.04     -0.14
    0    1   21     -0.68      0.30
    0    2   21     -3.09      0.18
    1    2   21      9.83      0.07
   -1    3   21      5.99     -0.18
    0    3   21     10.77      0.27
    1    3   21      7.38     -0.05
    2    3   21     -0.30      0.28
   -1    4   21     19.70      0.14
    0    4   21     10.68      0.17
    1    4   21      8.35      0.27
    2    4   21    -11.43      0.46
    3    4   21     -9.03     -0.30
   -2    5   21     -3.70      0.27
   -1    5   21    -11.34      0.11
    0    5   21      4.72      0.17
    1    5   21     -7.90      0.38
    2    5   21     10.34      0.06
    3    5   21     14.77      0.34
    4    5   21     -3.64      0.11
   -2    6   21     -0.90      0.31
   -1    6   21    -16.15     -0.05
    0    6   21     -6.98     -0.31
    1    6   21     -7.48     -0.01
    2    6   21     21.23     -0.33
    3    6   21     10.71      0.41
    4    6   21     -6.54     -0.13
    5    6   21     -3.12     -0.07
   -3    7   21      9.45      0.34
   -2    7   21    -14.67     -0.48
   -1    7   21      0.30     -0.17
    0    7   21     -0.93     -0.47
    1    7   21      9.38     -0.20
    2    7   21     -5.25     -0.31
    3    7   21     -9.00      0.09
    4    7   21     -8.19     -0.07
    5    7   21     13.53      0.10
    6    7   21      4.61      0.15
   -3    8   21     -4.34     -0.14
   -2    8   21      6.62     -0.09
   -1    8   21      3.76      0.09
    0    8   21    -13.03      0.05
    1    8   21      0.92     -0.16
    2    8   21     -2.00      0.02
    3    8   21    -14.16     -0.08
    4    8   21      5.86      0.10
    5    8   21     -4.30     -0.21
    6    8   21     -0.10     -0.04
    7    8   21      7.71      0.36
   -4    9   21     14.80      0.40
   -3    9   21     -4.87      0.59
   -2    9   21      6.35      0.24
   -1    9   21     -1.51     -0.01
    0    9   21      2.98      0.31
    1    9   21     -2.09     -0.10
    2    9   21     -7.71      0.19
    3    9   21    -11.28      0.55
    4    9   21     -3.87      0.13
    5    9   21      4.69     -0.20
    6    9   21     -3.80     -0.16
    7    9   21     -2.22      0.34
    8    9   21      3.88      0.37
   -4   10   21      3.38     -0.19
   -3   10   21      1.48     -0.22
   -2   10   21     -6.00     -0.08
   -1   10   21      3.09      0.28
    0   10   21     15.00      0.73
    1   10   21     10.97      0.02
    2   10   21    -19.50      0.18
    3   10   21     -8.09      0.14
    4   10   21     -5.42      0.04
    5   10   21      7.01      0.07
    6   10   21     -0.33      0.10
    7   10   21      3.56      0.02
    8   10   21      3.49      0.28
    9   10   21      3.17     -0.03
   -5   11   21     -2.44     -0.41
   -4   11   21     -7.84     -0.28
   -3   11   21      3.74     -0.32
   -2   11   21      2.19     -0.04
   -1   11   21      2.64      0.07
    0   11   21      3.82      0.48
    1   11   21      0.00      0.02
    2   11   21      2.92      0.30
    3   11   21     -3.64     -0.18
    4   11   21     -7.63     -0.29
    5   11   21      7.63      0.05
    6   11   21     11.72     -0.18
    7   11   21      1.38      0.20
    8   11   21      0.97     -0.19
    9   11   21     -4.33      0.01
   -5   12   21      6.31     -0.47
   -4   12   21     -4.37      0.20
   -3   12   21     -0.96      0.05
   -2   12   21      2.68     -0.49
   -1   12   21     -3.79     -0.06
    0   12   21     -0.67      0.51
    1   12   21     -4.49      0.32
    2   12   21      1.40     -0.29
    3   12   21     -4.08     -0.35
    4   12   21      1.01     -0.15
    5   12   21     -1.40      0.13
    6   12   21     15.81      0.05
    7   12   21      2.41      0.01
    8   12   21     -2.16     -0.19
   -6   13   21     -0.41     -0.49
   -5   13   21      0.78     -0.30
   -4   13   21     -3.27     -0.07
   -3   13   21      0.64      0.23
   -2   13   21     -1.97      0.17
   -1   13   21     -4.54      0.07
    0   13   21     -7.20     -0.60
    1   13   21      2.28      0.59
    2   13   21      6.60      0.04
    3   13   21     -4.36     -0.30
    4   13   21     -3.37      0.14
    5   13   21     -0.48      0.34
    6   13   21      8.22      0.48
    7   13   21     -3.60     -0.46
   -6   14   21      0.35      0.29
   -5   14   21      1.70      0.24
   -4   14   21      6.06     -0.15
   -3   14   21      5.53     -0.09
   -2   14   21      3.36     -0.08
   -1   14   21    -12.71     -0.07
    0   14   21     -4.39      0.26
    1   14   21      8.96      0.45
    2   14   21      8.72     -0.04
    3   14   21     -0.17      0.06
    4   14   21     -3.52     -0.04
    5   14   21     -3.99     -0.07
    6   14   21     -5.91      0.18
   -7   15   21      6.11      0.13
   -6   15   21     -1.22      0.06
   -5   15   21     -0.04      0.09
   -4   15   21     13.92      0.37
   -3   15   21     -1.01     -0.24
   -2   15   21     -2.78     -0.08
   -1   15   21     12.20      0.18
    0   15   21     10.73      0.38
    1   15   21      9.74      0.48
    2   15   21     -1.30     -0.13
    3   15   21     -3.61     -0.33
    4   15   21     -3.11     -0.22
    5   15   21     -1.82      0.14
   -7   16   21     -9.46      0.06
   -6   16   21      2.96     -0.15
   -5   16   21      6.08     -0.30
   -4   16   21     -1.87      0.05
   -3   16   21      7.97      0.29
   -2   16   21     -0.36      0.06
   -1   16   21     14.91      0.03
    0   16   21     19.85      0.04
    1   16   21      8.51     -0.27
    2   16   21    -14.78     -0.26
    3   16   21    -10.78      0.14
   -8   17   21     -0.16     -0.05
   -7   17   21     -4.08     -0.25
   -6   17   21     -4.28     -0.55
   -5   17   21     -2.34     -0.19
   -4   17   21      6.33      0.53
   -3   17   21      3.11     -0.43
   -2   17   21      3.59     -0.38
   -1   17   21     -2.45     -0.22
    0   17   21      1.04     -0.52
    1   17   21     -0.03     -0.67
   -8   18   21      2.39      0.33
   -7   18   21      1.16      0.03
   -6   18   21      0.47      0.26
   -5   18   21      0.76     -0.31
   -4   18   21     -5.97     -0.53
   -3   18   21     -2.83     -0.24
   -2   18   21     -8.31      0.02
   -1   18   21     -5.39      0.03
    0   18   21      5.65      0.01
   -9   19   21     -3.03      0.04
   -8   19   21      4.76      0.37
   -7   19   21      7.03     -0.08
   -6   19   21     -4.63     -0.30
   -5   19   21      2.10     -0.27
   -4   19   21      0.84      0.16
   -3   19   21     -9.60      0.38
   -9   20   21     -3.76      0.05
   -8   20   21     -1.01      0.19
   -7   20   21     -3.68      0.08
   -6   20   21      4.97     -0.27
   -5   20   21     -0.29      0.13
    0    0   22     24.99     -0.05
    0    1   22     12.18     -0.54
    1    1   22     -2.54      0.18
   -1    2   22     -8.32     -0.04
    0    2   22     -0.70     -0.02
    1    2   22      4.59      0.30
    2    2   22      7.02      0.19
   -1    3   22    -13.81      0.08
    0    3   22     -7.83      0.24
    1    3   22      3.01      0.17
    2    3   22     12.27     -0.15
    3    3   22      0.82      0.06
   -2    4   22      1.66     -0.20
   -1    4   22     -2.22     -0.07
    0    4   22    -17.19      0.25
    1    4   22     -6.35      0.19
    2    4   22    -10.32      0.28
    3    4   22      7.46     -0.49
    4    4   22     27.08     -0.10
   -2    5   22     -4.43      0.00
   -1    5   22     10.71      0.14
    0    5   22     -8.32      0.29
    1    5   22      1.48      0.23
    2    5   22     -7.41      0.03
    3    5   22     -1.54     -0.69
    4    5   22     -3.41      0.20
    5    5   22     -2.54      0.23
   -3    6   22      7.92     -0.03
   -2    6   22     12.74      0.33
   -1    6   22     -5.45     -0.34
    0    6   22      7.98      0.11
    1    6   22     -5.37      0.07
    2    6   22     -2.99      0.01
    3    6   22     -9.55      0.14
    4    6   22    -10.49      0.24
    5    6   22      2.64      0.14
    6    6   22     20.79      0.17
   -3    7   22     13.01      0.03
   -2    7   22      7.85     -0.15
   -1    7   22      0.44      0.01
    0    7   22      1.81      0.26
    1    7   22    -18.99      0.15
    2    7   22     -2.98     -0.09
    3    7   22      2.31      0.48
    4    7   22     -2.73      0.34
    5    7   22      9.17     -0.01
    6    7   22     -4.06     -0.37
    7    7   22     -1.62     -0.28
   -4    8   22     -3.95     -0.09
   -3    8   22     12.74      0.09
   -2    8   22     -8.21     -0.34
   -1    8   22     -3.59      0.32
    0    8   22     -0.07      0.15
    1    8   22     11.95      0.23
    2    8   22      3.06      0.10
    3    8   22     -5.35      0.11
    4    8   22    -12.61      0.14
    5    8   22     -2.92     -0.07
    6    8   22      7.12      0.09
    7    8   22      2.98     -0.18
    8    8   22    -10.51      0.01
   -4    9   22     -1.65      0.59
   -3    9   22    -10.61     -0.21
   -2    9   22      2.03     -0.49
   -1    9   22      6.16      0.14
    0    9   22      2.84      0.17
    1    9   22      3.22      0.48
    2    9   22      4.68      0.13
    3    9   22    -10.08      0.02
    4    9   22      6.79     -0.03
    5    9   22     -6.97     -0.20
    6    9   22     -2.28      0.00
    7    9   22     -0.73      0.34
    8    9   22     -6.16     -0.14
    9    9   22     -6.48     -0.06
   -5   10   22    -11.35     -0.03
   -4   10   22     -1.30     -0.37
   -3   10   22     -6.33     -0.13
   -2   10   22      3.60      0.25
   -1   10   22      6.01      0.50
    0   10   22      0.32      0.01
    1   10   22     -8.67      0.01
    2   10   22     -3.99     -0.37
    3   10   22     11.12      0.38
    4   10   22      4.38      0.25
    5   10   22     -2.29     -0.28
    6   10   22     -5.44     -0.19
    7   10   22     -0.47     -0.04
    8   10   22     -1.55      0.20
    9   10   22      2.32     -0.07
   10   10   22     -0.54      0.18
   -5   11   22    -12.03      0.15
   -4   11   22      1.45     -0.18
   -3   11   22      6.89      0.10
   -2   11   22     -4.19      0.26
   -1   11   22     -3.81     -0.15
    0   11   22     -0.33     -0.11
    1   11   22      9.47     -0.61
    2   11   22      0.02      0.17
    3   11   22      4.21      0.36
    4   11   22      2.11     -0.19
    5   11   22     10.94     -0.27
    6   11   22     -6.58     -0.16
    7   11   22     -0.46     -0.24
    8   11   22      0.20      0.08
    9   11   22      6.03      0.25
   -6   12   22     -4.92      0.21
   -5   12   22     -4.43      0.59
   -4   12   22      0.38      0.34
   -3   12   22      1.17     -0.28
   -2   12   22      0.19     -0.03
   -1   12   22      4.78      0.03
    0   12   22      4.85     -0.09
    1   12   22      6.58     -1.15
    2   12   22      9.99      0.16
    3   12   22      4.73      0.03
    4   12   22     -2.23     -0.09
    5   12   22      7.00      0.07
    6   12   22      4.94     -0.49
    7   12   22     -2.54      0.12
    8   12   22     -0.70      0.03
   -6   13   22    -11.96      0.50
   -5   13   22      4.58      0.37
   -4   13   22      4.93      0.34
   -3   13   22      5.83      0.45
   -2   13   22      9.98      0.03
   -1   13   22      6.94     -0.66
    0   13   22     -0.20     -0.04
    1   13   22     -1.34      0.39
    2   13   22     -2.69     -0.01
    3   13   22     -4.35     -0.06
    4   13   22      0.02      0.20
    5   13   22      0.33     -0.02
    6   13   22      1.61     -0.62
    7   13   22     -9.10     -0.29
   -7   14   22     -8.48      0.47
   -6   14   22      4.30     -0.12
   -5   14   22     11.77     -0.11
   -4   14   22      4.79      0.01
   -3   14   22      2.64      0.31
   -2   14   22     -3.33      0.26
   -1   14   22     -9.64      0.04
    0   14   22     -9.36     -0.11
    1   14   22    -12.02      0.24
    2   14   22     -6.86      0.16
    3   14   22     -6.05      0.21
    4   14   22     -7.23      0.14
    5   14   22    -10.41     -0.43
   -7   15   22      9.01     -0.20
   -6   15   22      6.09     -0.37
   -5   15   22      4.09     -0.06
   -4   15   22     -0.20     -0.15
   -3   15   22     -6.28      0.11
   -2   15   22      1.40      0.40
   -1   15   22    -22.92     -0.19
    0   15   22    -23.37     -0.03
    1   15   22    -13.94      0.11
    2   15   22     -0.46     -0.03
    3   15   22     -3.75     -0.27
    4   15   22     -6.04     -0.10
   -8   16   22     -1.42      0.14
   -7   16   22     11.48      0.05
   -6   16   22      7.24     -0.21
   -5   16   22     -9.25     -0.31
   -4   16   22     -1.72     -0.15
   -3   16   22      0.14      0.30
   -2   16   22     -9.52     -0.16
   -1   16   22     -5.71      0.21
    0   16   22    -12.78     -0.48
    1   16   22     -8.26     -0.02
    2   16   22     -2.82     -0.19
   -8   17   22      3.35     -0.30
   -7   17   22     -7.53     -0.03
   -6   17   22     -6.64     -0.34
   -5   17   22      1.03     -0.20
   -4   17   22     -0.35     -0.10
   -3   17   22      3.31      0.22
   -2   17   22     -3.13     -0.09
   -1   17   22     -0.04     -0.32
    0   17   22      5.44     -0.34
    1   17   22      8.20      0.66
   -9   18   22     -0.19      0.21
   -8   18   22     -7.08     -0.08
   -7   18   22     -7.65     -0.03
   -6   18   22     -1.53     -0.51
   -5   18   22     -5.15     -1.06
   -4   18   22     -0.16      0.30
   -3   18   22      2.39      0.35
   -2   18   22      9.59      0.28
   -1   18   22     14.57     -0.32
   -9   19   22      0.69     -0.41
   -8   19   22      0.67     -0.40
   -7   19   22     -3.34     -0.46
   -6   19   22     -6.04      0.06
   -5   19   22      0.75      0.08
   -4   19   22     -6.22      0.25
  -10   20   22      0.67     -0.15
   -9   20   22      0.82     -0.15
   -8   20   22      6.35      0.12
   -7   20   22      9.27     -0.17
    0    1   23      2.22      0.07
    0    2   23     14.07      0.00
    1    2   23      3.04     -0.12
   -1    3   23      6.56      0.23
    0    3   23     19.23     -0.08
    1    3   23      3.52     -0.13
    2    3   23     -7.63      0.32
   -1    4   23     -5.61      0.15
    0    4   23      1.31      0.15
    1    4   23     -9.26      0.27
    2    4   23      6.14      0.04
    3    4   23      3.65     -0.21
   -2    5   23      1.38     -0.03
   -1    5   23      1.27      0.13
    0    5   23    -18.14     -0.03
    1    5   23     -1.56     -0.22
    2    5   23     -4.99     -0.37
    3    5   23      0.66     -0.45
    4    5   23     15.09      0.11
   -2    6   23     -8.12     -0.23
   -1    6   23      0.46     -0.23
    0    6   23    -11.41     -0.14
    1    6   23      2.20      0.01
    2    6   23     -1.72     -0.12
    3    6   23     11.93     -0.54
    4    6   23     13.31      0.05
    5    6   23      3.95      0.60
   -3    7   23     -4.85     -0.22
   -2    7   23      0.66      0.23
   -1    7   23    -10.86     -0.36
    0    7   23     -2.40     -0.30
    1    7   23      3.42     -0.50
    2    7   23     13.87     -0.38
    3    7   23      3.33     -0.07
    4    7   23     -4.90     -0.14
    5    7   23     -6.04     -0.15
    6    7   23      7.05     -0.04
   -3    8   23      2.85      0.39
   -2    8   23     -2.46      0.03
   -1    8   23      4.87     -0.47
    0    8   23     10.32     -0.25
    1    8   23     -4.64     -0.43
    2    8   23    -15.25     -0.36
    3    8   23    -16.79     -0.18
    4    8   23    -11.82     -0.05
    5    8   23     23.04     -0.14
    6    8   23      6.22     -0.24
    7    8   23     -4.49     -0.36
   -4    9   23     -0.75      0.27
   -3    9   23     13.85     -0.20
   -2    9   23      7.27     -0.55
   -1    9   23     -1.85     -0.03
    0    9   23     -5.05      0.35
    1    9   23     -4.24     -0.31
    2    9   23    -14.02     -0.13
    3    9   23    -15.18     -0.27
    4    9   23      4.33      0.00
    5    9   23      7.87     -0.17
    6    9   23      9.12      0.17
    7    9   23      1.01     -0.01
    8    9   23     -2.64     -0.18
   -4   10   23      8.65      0.36
   -3   10   23     -1.44      0.13
   -2   10   23     -0.61     -0.23
   -1   10   23     -7.53      0.12
    0   10   23      0.74     -0.32
    1   10   23      2.06      0.11
    2   10   23      3.35     -0.16
    3   10   23     -5.64      0.14
    4   10   23      6.08     -0.05
    5   10   23      1.12     -0.19
    6   10   23      9.20      0.29
    7   10   23      2.19      0.31
    8   10   23      1.13      0.05
    9   10   23     -1.26      0.00
   -5   11   23      1.55     -0.13
   -4   11   23      2.30      0.10
   -3   11   23     -6.92      0.32
   -2   11   23     -9.81     -0.12
   -1   11   23      0.48      0.20
    0   11   23     12.90     -0.16
    1   11   23      2.36      0.54
    2   11   23     -3.02     -0.38
    3   11   23      9.34     -0.37
    4   11   23      7.78     -0.30
    5   11   23     -2.40      0.08
    6   11   23     -3.21      0.33
    7   11   23      5.32      0.02
    8   11   23      2.73      0.31
   -5   12   23    -12.80      0.00
   -4   12   23    -10.15     -0.39
   -3   12   23     -1.63     -0.09
   -2   12   23      0.05      0.26
   -1   12   23      1.97     -0.08
    0   12   23      3.34     -0.44
    1   12   23     12.02     -0.42
    2   12   23      9.24     -0.03
    3   12   23     -2.21     -0.06
    4   12   23     -8.16      0.09
    5   12   23      3.56      0.23
    6   12   23     -4.73      0.28
    7   12   23     -0.60      0.02
   -6   13   23     -4.78      0.25
   -5   13   23     -8.03     -0.28
   -4   13   23     -3.55     -0.04
   -3   13   23      3.35     -0.07
   -2   13   23     -0.64     -0.46
   -1   13   23     -5.50     -0.09
    0   13   23     -3.49      0.28
    1   13   23     12.17     -0.54
    2   13   23     10.60      0.04
    3   13   23     -3.35      0.05
    4   13   23     -4.65      0.23
    5   13   23      2.29      0.29
    6   13   23     -5.50     -0.08
   -6   14   23     -4.80      0.04
   -5   14   23     -2.59      0.04
   -4   14   23     -2.74     -0.01
   -3   14   23      0.73      0.19
   -2   14   23      0.04      0.16
   -1   14   23      1.60     -0.36
    0   14   23     -0.23      0.02
    1   14   23     10.31      0.74
    2   14   23      7.60      0.26
    3   14   23      0.77     -0.07
    4   14   23     -1.30     -0.25
    5   14   23      2.53     -0.13
   -7   15   23     -7.33      0.21
   -6   15   23     -4.06      0.28
   -5   15   23      4.38      0.17
   -4   15   23      4.31      0.20
   -3   15   23      9.66      0.16
   -2   15   23     -0.09      0.12
   -1   15   23     -6.59     -0.44
    0   15   23      9.99      1.05
    1   15   23     13.00      0.44
    2   15   23      5.43     -0.37
    3   15   23      3.16     -0.52
   -7   16   23      4.04      0.22
   -6   16   23     -3.37     -0.14
   -5   16   23     -1.54     -0.40
   -4   16   23      9.87     -0.23
   -3   16   23      4.68      0.05
   -2   16   23      7.70      0.69
   -1   16   23     -3.25      0.23
    0   16   23     -0.36      0.12
    1   16   23      3.69     -0.52
   -8   17   23     -5.30      0.07
   -7   17   23     -4.39      0.24
   -6   17   23      1.39     -0.39
   -5   17   23     -2.40     -0.30
   -4   17   23      5.10     -0.51
   -3   17   23      8.02      0.23
   -2   17   23     -8.33     -0.39
   -1   17   23     -3.64      0.56
    0   17   23      3.57     -0.02
   -8   18   23      1.66      0.16
   -7   18   23     -1.37      0.40
   -6   18   23     -5.56     -0.53
   -5   18   23     -4.37     -0.26
   -4   18   23      2.27      0.19
   -3   18   23     -0.89      0.27
   -9   19   23      0.33     -0.23
   -8   19   23     -4.44      0.69
   -7   19   23     -9.02      1.15
   -6   19   23      1.50      0.30
   -5   19   23      0.52     -0.58
    0    0   24     -9.08     -0.26
    0    1   24     -1.12     -0.05
    1    1   24      1.59     -0.40
   -1    2   24      0.75     -0.27
    0    2   24     -1.41     -0.17
    1    2   24      1.74      0.26
    2    2   24      5.34     -0.01
   -1    3   24      1.76      0.20
    0    3   24     -1.15      0.15
    1    3   24     -5.88      0.65
    2    3   24     -8.83      0.53
    3    3   24     12.54      0.00
   -2    4   24     -9.55      0.46
   -1    4   24     -5.80      0.09
    0    4   24      5.09      0.14
    1    4   24     -4.26      0.22
    2    4   24     -2.38     -0.28
    3    4   24      5.90     -0.13
    4    4   24     -0.45     -0.24
   -2    5   24     -4.98     -0.28
   -1    5   24     -8.76     -0.63
    0    5   24      5.57     -0.44
    1    5   24     -7.79     -0.19
    2    5   24      1.45     -0.24
    3    5   24      5.59     -0.19
    4    5   24      9.19     -0.04
    5    5   24     -3.72      0.03
   -3    6   24     -6.34      0.27
   -2    6   24     -0.91     -0.25
   -1    6   24      5.58     -0.33
    0    6   24     -6.24      0.05
    1    6   24     -0.41     -0.11
    2    6   24      3.84     -0.57
    3    6   24      3.93     -0.40
    4    6   24      0.80      0.53
    5    6   24     -6.07      0.38
    6    6   24     -3.44     -0.16
   -3    7   24      2.32      0.19
   -2    7   24      2.28     -0.29
   -1    7   24      4.76     -0.50
    0    7   24     -0.59     -0.45
    1    7   24      5.56     -0.06
    2    7   24     -1.86      0.17
    3    7   24     -0.72      0.02
    4    7   24     -1.96     -0.14
    5    7   24     -4.56      0.41
    6    7   24     14.18      0.14
    7    7   24      8.63     -0.10
   -4    8   24      4.15      0.37
   -3    8   24      4.08      0.03
   -2    8   24      9.51     -0.45
   -1    8   24      3.79     -0.55
    0    8   24     -9.80     -0.03
    1    8   24     -7.13      0.46
    2    8   24     10.60      0.08
    3    8   24     10.94     -0.11
    4    8   24      1.15     -0.20
    5    8   24      0.46      0.16
    6    8   24     -0.43     -0.38
    7    8   24      4.54     -0.01
    8    8   24      4.28      0.23
   -4    9   24      6.05     -0.31
   -3    9   24      8.65     -0.09
   -2    9   24     -8.39      0.42
   -1    9   24     -6.37      0.34
    0    9   24     -5.37      0.33
    1    9   24      7.67     -0.19
    2    9   24     11.23     -0.14
    3    9   24      4.13     -0.48
    4    9   24    -10.39     -0.04
    5    9   24      4.23      0.12
    6    9   24      1.64      0.15
    7    9   24     -0.48      0.17
    8    9   24     -4.61      0.14
    9    9   24     -0.40      0.11
   -5   10   24      0.92     -0.40
   -4   10   24     -5.24      0.19
   -3   10   24     -5.80     -0.03
   -2   10   24     -1.52      0.18
   -1   10   24     -0.75     -0.10
    0   10   24      1.62      0.32
    1   10   24      5.85     -0.52
    2   10   24     -1.07     -0.07
    3   10   24    -12.44     -0.06
    4   10   24     -3.42      0.04
    5   10   24     -0.58      0.10
    6   10   24      2.43      0.59
    7   10   24     -3.62      0.36
    8   10   24     -2.47     -0.17
    9   10   24      1.41      0.24
   -5   11   24     -4.91     -0.14
   -4   11   24     -2.79      0.53
   -3   11   24     -7.57      0.09
   -2   11   24     -0.74     -0.22
   -1   11   24     -2.28      0.10
    0   11   24      0.96     -0.49
    1   11   24     -2.40     -0.59
    2   11   24      1.58     -0.64
    3   11   24      0.23      0.04
    4   11   24     -6.49      0.16
    5   11   24    -13.22      0.27
    6   11   24      5.94      0.49
    7   11   24      0.45      0.08
    8   11   24     -3.77      0.11
   -6   12   24    -10.99     -0.26
   -5   12   24     -4.36      0.09
   -4   12   24     10.02     -0.01
   -3   12   24      7.38      0.18
   -2   12   24     -3.96     -0.16
   -1   12   24     -4.83     -0.22
    0   12   24      8.65     -0.64
    1   12   24      2.24      0.05
    2   12   24     -5.57     -0.01
    3   12   24     -4.10      0.18
    4   12   24     -1.97     -0.06
    5   12   24     -0.86      0.17
    6   12   24     -1.13     -0.03
   -6   13   24     -1.67     -0.19
   -5   13   24      6.73     -0.11
   -4   13   24     15.45      0.01
   -3   13   24      6.04     -0.19
   -2   13   24     -6.14      0.11
   -1   13   24     -3.09      0.54
    0   13   24      1.61     -0.30
    1   13   24      2.89     -0.04
    2   13   24     -1.19      0.64
    3   13   24     -1.59      0.16
    4   13   24     -1.72      0.19
    5   13   24     -0.42     -0.09
   -7   14   24      2.79      0.06
   -6   14   24      3.13      0.28
   -5   14   24      9.20     -0.13
   -4   14   24     10.03     -0.06
   -3   14   24      2.11      0.50
   -2   14   24     -0.66     -0.02
   -1   14   24    -10.33      0.22
    0   14   24    -14.35     -0.08
    1   14   24      0.07      0.31
    2   14   24      7.87      0.18
    3   14   24     -3.77     -0.06
    4   14   24     -4.68      0.04
   -7   15   24      3.06      0.28
   -6   15   24      6.85      0.28
   -5   15   24      9.22      0.08
   -4   15   24      0.13     -0.19
   -3   15   24     -6.70     -0.09
   -2   15   24     -7.99     -0.09
   -1   15   24     -2.01     -0.26
    0   15   24     -4.91     -0.57
    1   15   24     -2.55     -0.21
    2   15   24      3.12     -0.24
   -8   16   24     12.78      0.16
   -7   16   24      3.01     -0.13
   -6   16   24     -5.58      0.05
   -5   16   24      2.05     -0.27
   -4   16   24     -3.90      0.36
   -3   16   24     -0.36      0.42
   -2   16   24      2.33     -0.02
   -1   16   24     -5.90     -2.50
    0   16   24      0.02     -0.76
    1   16   24      8.42      0.04
   -8   17   24      1.30     -0.18
   -7   17   24     -0.19     -0.22
   -6   17   24     -3.77     -0.08
   -5   17   24      0.00     -0.02
   -4   17   24      2.05      0.21
   -3   17   24     -8.15     -0.12
   -2   17   24     -3.99     -0.35
   -1   17   24      5.54     -0.60
   -9   18   24     11.33     -0.27
   -8   18   24     -1.82     -0.26
   -7   18   24    -11.05     -0.29
   -6   18   24     -5.53     -0.27
   -5   18   24     -0.72      0.67
   -4   18   24     -6.68      0.28
   -9   19   24     -3.57      0.01
   -8   19   24     -9.00      0.31
    0    1   25     -2.28     -0.04
    0    2   25      5.28      0.14
    1    2   25      4.31     -0.40
   -1    3   25      0.87      0.18
    0    3   25     -1.12     -0.03
    1    3   25     -0.99     -0.33
    2    3   25      8.78      0.20
   -1    4   25      2.19      0.42
    0    4   25     -6.45     -0.33
    1    4   25     -2.15     -0.19
    2    4   25     -7.92      0.16
    3    4   25      0.32      0.01
   -2    5   25     -3.27     -0.01
   -1    5   25     -3.92      0.26
    0    5   25     -2.04      0.05
    1    5   25     -6.69      0.21
    2    5   25     -7.52     -0.42
    3    5   25      5.21     -0.40
    4    5   25      1.12     -0.41
   -2    6   25     -4.09      0.46
   -1    6   25     -9.22      0.21
    0    6   25      6.82     -0.15
    1    6   25      2.35     -0.63
    2    6   25      0.23     -0.86
    3    6   25      0.00     -0.10
    4    6   25     16.61      0.37
    5    6   25      9.09     -0.13
   -3    7   25     -7.30     -0.07
   -2    7   25     -6.39      0.15
   -1    7   25      1.59     -0.38
    0    7   25     10.47     -0.21
    1    7   25      1.32      0.20
    2    7   25     -2.15     -0.01
    3    7   25     10.50      0.03
    4    7   25     12.59      0.36
    5    7   25      4.15      0.12
    6    7   25     -0.09     -0.14
   -3    8   25     -1.72     -0.33
   -2    8   25      1.87     -0.50
   -1    8   25     -0.79     -0.15
    0    8   25      6.09      0.54
    1    8   25      6.22      0.60
    2    8   25     -1.99      0.01
    3    8   25     -5.41      0.14
    4    8   25     -2.01     -0.16
    5    8   25     -4.55     -0.14
    6    8   25      1.88     -0.34
    7    8   25     -1.70     -0.13
   -4    9   25     -1.61     -0.18
   -3    9   25     -3.57      0.37
   -2    9   25     -1.50     -0.27
   -1    9   25      8.40     -0.57
    0    9   25      1.66     -0.32
    1    9   25     -4.44      0.38
    2    9   25     -8.22      0.02
    3    9   25     -8.07     -0.18
    4    9   25     -3.66     -0.17
    5    9   25      9.89      0.30
    6    9   25     -2.03     -0.14
    7    9   25     -5.52     -0.19
    8    9   25     -0.31      0.00
   -4   10   25     -1.19     -0.14
   -3   10   25     10.22     -0.02
   -2   10   25      2.00     -0.09
   -1   10   25     -2.95     -0.25
    0   10   25    -15.67      0.08
    1   10   25     -3.61      0.13
    2   10   25      2.15      0.25
    3   10   25      3.95     -0.64
    4   10   25      8.87     -0.25
    5   10   25     11.48      0.34
    6   10   25     -2.00      0.10
    7   10   25      1.62     -0.11
    8   10   25     -0.53     -0.23
   -5   11   25      0.71     -0.10
   -4   11   25     -4.59      0.10
   -3   11   25     -2.44     -0.08
   -2   11   25      0.89      0.38
   -1   11   25     -3.80     -0.60
    0   11   25     -1.63     -0.11
    1   11   25     10.78      0.01
    2   11   25     12.47     -0.04
    3   11   25      3.44     -0.24
    4   11   25      1.44      0.04
    5   11   25      5.63      0.09
    6   11   25      7.00      0.16
    7   11   25     -3.88     -0.22
   -5   12   25     -4.39     -0.05
   -4   12   25     -9.08      0.24
   -3   12   25     -5.58      0.49
   -2   12   25      1.30     -0.05
   -1   12   25      2.02     -0.52
    0   12   25     10.91      0.02
    1   12   25      7.34     -0.07
    2   12   25      7.94     -0.28
    3   12   25      4.33      0.15
    4   12   25      3.39     -0.03
    5   12   25     -5.91     -0.05
    6   12   25     -0.52      0.04
   -6   13   25     -3.77     -0.19
   -5   13   25    -13.91      0.11
   -4   13   25     -8.22      0.22
   -3   13   25      2.21      0.24
   -2   13   25     -1.49      0.14
   -1   13   25      1.58     -0.36
    0   13   25     10.19     -0.16
    1   13   25     10.18     -0.11
    2   13   25      5.06      0.00
    3   13   25      0.41      0.16
    4   13   25     -5.93     -0.08
   -6   14   25     -8.52      0.02
   -5   14   25    -11.97     -0.04
   -4   14   25      1.96      0.49
   -3   14   25      7.84      0.12
   -2   14   25     -7.51     -0.45
   -1   14   25    -10.09      0.26
    0   14   25      4.08     -0.18
    1   14   25     19.40     -0.33
    2   14   25      0.34      0.20
    3   14   25     -6.35      0.11
   -7   15   25     -0.45      0.14
   -6   15   25     -1.39      0.15
   -5   15   25     -4.23      0.03
   -4   15   25      6.87     -0.22
   -3   15   25      4.89      0.42
   -2   15   25      1.15      0.09
   -1   15   25    -10.34      0.80
    0   15   25    -12.06     -0.58
    1   15   25     -0.88      0.07
   -7   16   25      1.77     -0.01
   -6   16   25      3.08     -0.04
   -5   16   25      6.58     -0.14
   -4   16   25     11.10      0.12
   -3   16   25      9.04      0.06
   -2   16   25     -8.98     -0.50
   -1   16   25    -19.03      0.19
   -8   17   25      7.89     -0.22
   -7   17   25     10.44     -0.15
   -6   17   25      2.14     -0.13
   -5   17   25      0.80     -0.86
   -4   17   25     -3.05     -0.26
   -3   17   25     -8.93      0.13
   -8   18   25     -3.87     -0.17
   -7   18   25     -1.09      0.23
   -6   18   25     -5.85      0.03
    0    0   26    -11.45     -0.02
    0    1   26    -13.75     -0.09
    1    1   26     -2.79      0.26
   -1    2   26      2.52      0.36
    0    2   26     -0.94      0.56
    1    2   26     -0.36      0.39
    2    2   26    -11.49     -0.63
   -1    3   26      1.47     -0.20
    0    3   26      7.86      0.43
    1    3   26      3.42      0.20
    2    3   26      3.40      0.36
    3    3   26     -6.72      0.23
   -2    4   26     -0.99      0.03
   -1    4   26      1.28     -0.55
    0    4   26      7.64     -0.12
    1    4   26      0.73     -0.43
    2    4   26      6.25      0.38
    3    4   26     -2.02      0.08
    4    4   26     -3.46      0.01
   -2    5   26     -7.37     -0.12
   -1    5   26      4.56      0.30
    0    5   26     -3.91     -0.70
    1    5   26      0.85     -0.94
    2    5   26      5.83      0.06
    3    5   26      3.67     -0.17
    4    5   26    -12.19      0.08
    5    5   26     -0.98      0.48
   -3    6   26    -13.81      0.37
   -2    6   26     -9.51     -0.40
   -1    6   26      5.53     -0.68
    0    6   26     -0.61     -1.22
    1    6   26      0.05     -1.17
    2    6   26     -0.42      0.03
    3    6   26      5.42      0.26
    4    6   26      2.35     -0.07
    5    6   26     -9.27     -0.13
    6    6   26    -12.20      0.07
   -3    7   26    -14.08      0.05
   -2    7   26     -1.05     -0.44
   -1    7   26      2.68     -0.95
    0    7   26      0.14     -0.98
    1    7   26      2.95     -0.33
    2    7   26     11.43      0.15
    3    7   26      3.14     -0.01
    4    7   26     -3.28      0.01
    5    7   26     -7.46     -0.16
    6    7   26      3.87      0.16
    7    7   26     14.87     -0.12
   -4    8   26      1.80     -0.39
   -3    8   26     -1.69     -0.39
   -2    8   26      2.01      0.17
   -1    8   26     -2.29      0.10
    0    8   26      8.25     -0.59
    1    8   26      1.28     -0.12
    2    8   26     -0.74     -0.21
    3    8   26      9.31     -0.12
    4    8   26      4.92      0.01
    5    8   26     -3.02      0.11
    6    8   26     11.00      0.25
    7    8   26      6.94     -0.10
    8    8   26     -0.45      0.10
   -4    9   26      0.86      0.12
   -3    9   26      2.28     -0.15
   -2    9   26      9.23     -0.52
   -1    9   26     -2.03     -0.57
    0    9   26      1.51      0.26
    1    9   26     -1.43      0.56
    2    9   26      6.03     -0.26
    3    9   26      4.77      0.04
    4    9   26     -0.33      0.31
    5    9   26      1.67      0.12
    6    9   26      3.73     -0.19
    7    9   26     -1.34      0.00
    8    9   26      3.68      0.23
   -5   10   26     -1.63      0.47
   -4   10   26      3.25      0.26
   -3   10   26     -2.59      0.26
   -2   10   26    -12.73     -0.28
   -1   10   26     -3.01      0.23
    0   10   26      3.63      0.23
    1   10   26     11.55      0.01
    2   10   26      3.91     -0.58
    3   10   26     -6.79     -0.36
    4   10   26     -9.91      0.26
    5   10   26     -2.08      0.38
    6   10   26     -0.28      0.02
    7   10   26      1.24      0.05
   -5   11   26     -7.81      0.18
   -4   11   26     -6.92      0.19
   -3   11   26     -5.39      0.06
   -2   11   26     -1.15     -0.26
   -1   11   26      5.18      0.03
    0   11   26     -4.03      0.10
    1   11   26      4.97     -0.27
    2   11   26     -0.35     -0.35
    3   11   26     -9.81     -0.32
    4   11   26    -11.53      0.17
    5   11   26     -0.47      0.62
    6   11   26     -6.80      0.20
   -6   12   26    -11.85     -0.23
   -5   12   26     -2.35     -0.09
   -4   12   26      0.07      0.16
   -3   12   26      2.92     -0.41
   -2   12   26      5.53      0.11
   -1   12   26     -2.91      0.03
    0   12   26     -0.38     -0.10
    1   12   26      5.66      0.20
    2   12   26      5.38      0.00
    3   12   26      1.34     -0.24
    4   12   26    -10.52      0.09
    5   12   26    -10.41      0.27
   -6   13   26     -0.31      0.29
   -5   13   26      9.75      0.30
   -4   13   26      6.81     -0.11
   -3   13   26      2.28      0.14
   -2   13   26      1.97      0.57
   -1   13   26     -0.58     -0.15
    0   13   26      9.03      0.46
    1   13   26      1.75      0.14
    2   13   26      8.74     -0.23
    3   13   26     -3.40      0.12
   -7   14   26      1.06      0.17
   -6   14   26      3.85      0.26
   -5   14   26      7.19      0.26
   -4   14   26      3.90     -0.05
   -3   14   26      1.38     -0.32
   -2   14   26     -8.23      0.64
   -1   14   26      7.83      0.04
    0   14   26     14.28      0.32
    1   14   26      1.41     -0.07
    2   14   26     -6.21      0.30
   -7   15   26     -2.49      0.36
   -6   15   26     -2.82      0.48
   -5   15   26     -1.55     -0.13
   -4   15   26      2.11     -0.22
   -3   15   26      2.43      0.16
   -2   15   26     -2.07     -0.07
   -1   15   26     -0.70     -0.39
    0   15   26     -0.95     -0.43
   -8   16   26      3.46     -0.08
   -7   16   26     -4.07      0.21
   -6   16   26     -2.99      0.12
   -5   16   26      1.55      0.10
   -4   16   26      4.79     -0.34
   -3   16   26     -3.42     -0.27
   -2   16   26     -8.29     -0.80
   -8   17   26     14.97      0.11
   -7   17   26     -2.41     -0.05
   -6   17   26     -4.11     -0.08
   -5   17   26     -0.08      0.09
    0    1   27      3.57     -0.30
    0    2   27    -10.87     -0.54
    1    2   27     -6.46     -0.64
   -1    3   27     -1.18     -0.07
    0    3   27     -7.66      0.06
    1    3   27      2.86      0.82
    2    3   27     -9.96     -1.01
   -1    4   27     -5.04     -0.40
    0    4   27      3.23      0.56
    1    4   27     -3.71      0.23
    2    4   27     -5.11     -0.20
    3    4   27     -5.38      0.08
   -2    5   27     -2.62      1.06
   -1    5   27     -8.27      0.04
    0    5   27      3.46     -0.22
    1    5   27      1.79      0.54
    2    5   27      0.66      0.01
    3    5   27     -7.56      0.03
    4    5   27      2.47      0.25
   -2    6   27     -6.93     -0.18
   -1    6   27     -1.13      0.44
    0    6   27      0.02     -0.02
    1    6   27      0.02     -0.50
    2    6   27      0.69      0.49
    3    6   27      6.94      0.55
    4    6   27      1.49      0.10
    5    6   27     11.86      0.24
   -3    7   27     -3.84     -0.17
   -2    7   27     -9.46     -0.37
   -1    7   27      7.69     -0.49
    0    7   27      4.13      0.67
    1    7   27      4.46     -0.20
    2    7   27     -4.45      0.79
    3    7   27     -5.29      0.08
    4    7   27     19.56     -0.13
    5    7   27     18.37      0.04
    6    7   27     -3.62     -0.01
   -3    8   27    -12.51      0.75
   -2    8   27     -5.67      0.38
   -1    8   27     10.17     -0.19
    0    8   27      0.18     -0.40
    1    8   27     -3.76     -0.01
    2    8   27     -0.78      0.66
    3    8   27      7.71      0.28
    4    8   27      3.48      0.01
    5    8   27    -10.61      0.23
    6    8   27    -11.08     -0.01
    7    8   27     -4.05     -0.32
   -4    9   27     -2.30     -0.39
   -3    9   27     -0.43      0.08
   -2    9   27      2.09      0.15
   -1    9   27    -10.80      0.65
    0    9   27     -1.53      0.45
    1    9   27     -5.09      0.69
    2    9   27     -4.88      0.45
    3    9   27     -0.80      0.20
    4    9   27     -3.68     -0.01
    5    9   27    -15.57     -0.05
    6    9   27    -10.62      0.04
    7    9   27     -2.67      0.07
   -4   10   27     -4.61     -0.18
   -3   10   27     -2.58     -0.12
   -2   10   27      2.34      0.58
   -1   10   27     -2.79      0.19
    0   10   27     -0.16      0.03
    1   10   27    -14.23      0.25
    2   10   27     -8.54      0.09
    3   10   27     -1.84      0.07
    4   10   27      0.38      0.20
    5   10   27      1.99     -0.12
    6   10   27      3.17      0.16
   -5   11   27     -5.12      0.12
   -4   11   27      3.67     -0.45
   -3   11   27      7.02      0.06
   -2   11   27     -1.61     -0.26
   -1   11   27     -5.87     -0.04
    0   11   27    -10.03     -0.15
    1   11   27      5.17      0.03
    2   11   27      5.31      0.15
    3   11   27     -4.66      0.00
    4   11   27      6.93      0.19
    5   11   27      8.48      0.13
   -5   12   27      3.59     -0.20
   -4   12   27      9.44     -0.17
   -3   12   27      0.13      0.23
   -2   12   27     -0.78     -0.34
   -1   12   27      4.64     -0.16
    0   12   27      1.68      0.15
    1   12   27     15.33      0.45
    2   12   27      4.30     -0.11
    3   12   27     -1.02     -0.24
    4   12   27     -6.13      0.09
   -6   13   27      0.30     -0.11
   -5   13   27      1.95     -0.04
   -4   13   27     -1.29      0.51
   -3   13   27      6.14      0.10
   -2   13   27     13.73     -0.55
   -1   13   27     -3.16     -0.02
    0   13   27      1.69     -0.19
    1   13   27     11.41      0.05
    2   13   27      2.55      0.03
   -6   14   27     -2.50     -0.04
   -5   14   27     -1.24      0.43
   -4   14   27      5.01      0.09
   -3   14   27      9.04     -0.09
   -2   14   27      4.76      0.28
   -1   14   27     -6.96     -0.48
    0   14   27     -1.20     -0.21
    1   14   27     -9.15     -0.05
   -7   15   27      3.99      0.18
   -6   15   27      0.47     -0.01
   -5   15   27      4.16     -0.20
   -4   15   27      9.93      0.07
   -3   15   27      9.33     -0.06
   -2   15   27    -11.51      0.27
   -1   15   27    -14.80     -0.44
   -7   16   27      4.96     -0.11
   -6   16   27      5.53     -0.07
   -5   16   27      7.93     -0.25
   -4   16   27      6.17     -0.11
    0    0   28    -18.60     -0.12
    0    1   28     -2.40      0.37
    1    1   28     -4.75      0.48
   -1    2   28     -7.67      0.23
    0    2   28      1.56     -0.05
    1    2   28      1.88     -0.38
    2    2   28     16.80      0.51
   -1    3   28      5.97      0.19
    0    3   28      5.36     -0.09
    1    3   28      5.20     -1.39
    2    3   28     -2.43     -1.59
    3    3   28      3.68      0.15
   -2    4   28      3.73     -0.73
   -1    4   28      8.71     -0.19
    0    4   28      1.61     -0.08
    1    4   28      2.48      0.15
    2    4   28     -3.10      0.26
    3    4   28     -0.30     -0.54
    4    4   28     -5.01     -0.46
   -2    5   28     -0.98     -0.30
   -1    5   28      0.71     -0.55
    0    5   28      7.88      1.76
    1    5   28      0.31      1.91
    2    5   28     -7.00     -0.19
    3    5   28     -5.94     -0.44
    4    5   28     -3.82      0.07
    5    5   28    -15.44      0.58
   -3    6   28     -5.56     -0.26
   -2    6   28     -3.00      0.27
   -1    6   28     -5.70      1.80
    0    6   28      1.29      0.19
    1    6   28     -0.78      2.07
    2    6   28     -1.02     -0.02
    3    6   28     -3.32     -0.01
    4    6   28     -7.78      0.02
    5    6   28      1.32     -0.37
    6    6   28     -1.14     -0.35
   -3    7   28     -5.73     -1.61
   -2    7   28     -2.79     -0.12
   -1    7   28     -1.39      1.95
    0    7   28     -0.71      1.57
    1    7   28     -7.48     -0.30
    2    7   28     -1.65     -1.00
    3    7   28      7.12     -0.48
    4    7   28      3.37     -0.23
    5    7   28     -2.87     -0.22
    6    7   28     -9.19      0.31
    7    7   28     -1.50     -0.22
   -4    8   28     -3.44     -0.20
   -3    8   28     -2.09     -1.23
   -2    8   28      0.55     -0.25
   -1    8   28     11.77     -0.62
    0    8   28     -1.15      0.27
    1    8   28      3.37     -0.96
    2    8   28      3.79      0.31
    3    8   28    -10.26      0.23
    4    8   28     -5.66     -0.03
    5    8   28      6.85      0.22
    6    8   28      4.27     -0.07
    7    8   28      2.46     -0.54
   -4    9   28      8.13     -0.34
   -3    9   28     -1.64      0.03
   -2    9   28     -1.01     -0.66
   -1    9   28     16.10     -0.16
    0    9   28      9.69      0.19
    1    9   28      3.58      0.04
    2    9   28     -7.08      0.01
    3    9   28     -2.00      0.21
    4    9   28     -0.41     -0.02
    5    9   28     -1.20      0.35
    6    9   28      5.67     -0.46
   -5   10   28      2.70      0.27
   -4   10   28     -3.13      0.26
   -3   10   28      6.02     -0.02
   -2   10   28     12.41     -0.45
   -1   10   28      0.99     -0.22
    0   10   28      2.57      0.29
    1   10   28     -6.99     -0.06
    2   10   28      1.17     -0.21
    3   10   28      6.18      0.07
    4   10   28     -4.31      0.08
    5   10   28     -4.81      0.03
   -5   11   28     -7.47     -0.28
   -4   11   28     -4.02     -0.17
   -3   11   28      3.06     -0.77
   -2   11   28     -4.21      0.10
   -1   11   28     -0.79      0.27
    0   11   28      8.96     -0.01
    1   11   28     -0.86     -0.41
    2   11   28     -0.03     -0.38
    3   11   28     -1.17     -0.23
    4   11   28     -2.50      0.16
   -6   12   28     -2.22     -0.19
   -5   12   28     -7.52      0.05
   -4   12   28     -6.44     -0.32
   -3   12   28     -8.03      0.13
   -2   12   28      2.88      0.19
   -1   12   28     13.69      0.32
    0   12   28     -0.14     -0.10
    1   12   28      0.33     -0.93
    2   12   28      7.91     -0.62
    3   12   28     -7.62     -0.08
   -6   13   28     -2.34      0.25
   -5   13   28     -5.29      0.34
   -4   13   28     -1.34      0.01
   -3   13   28     -1.35      0.10
   -2   13   28      2.70      0.13
   -1   13   28      8.75      0.33
    0   13   28      4.84     -0.27
    1   13   28     13.33     -0.20
   -7   14   28     -6.52      0.16
   -6   14   28      0.08      0.55
   -5   14   28      0.62      0.36
   -4   14   28     -5.22      0.12
   -3   14   28     -1.91      0.28
   -2   14   28     11.14     -0.11
   -1   14   28      1.97      0.36
   -7   15   28     -2.99      0.03
   -6   15   28     -3.01     -0.16
   -5   15   28     -6.02      0.25
   -4   15   28      0.12      0.08
   -3   15   28      4.39      0.08
    0    1   29     -8.58     -0.10
    0    2   29      1.71     -0.29
    1    2   29      3.60      0.60
   -1    3   29     -0.03      0.03
    0    3   29      3.52     -0.19
    1    3   29     -5.28     -0.47
    2    3   29      4.47      0.77
   -1    4   29      3.06      0.36
    0    4   29      1.51      0.67
    1    4   29      2.99      0.19
    2    4   29     -3.14     -0.79
    3    4   29     -2.97      0.09
   -2    5   29      1.30     -0.22
   -1    5   29      7.04     -0.24
    0    5   29      5.32      1.64
    1    5   29     -3.60     -1.62
    2    5   29     -5.34      0.59
    3    5   29     -7.46      0.70
    4    5   29     -4.20      0.59
   -2    6   29      0.15     -0.38
   -1    6   29      1.95     -1.89
    0    6   29      4.47      0.25
    1    6   29      2.66      2.02
    2    6   29    -12.07      0.90
    3    6   29     -9.89     -0.10
    4    6   29      2.91     -0.13
    5    6   29      0.70      0.47
   -3    7   29      0.83      0.73
   -2    7   29      1.58      0.15
   -1    7   29     -5.59      1.53
    0    7   29     -0.63     -1.88
    1    7   29     -1.10      0.14
    2    7   29     -5.98     -1.17
    3    7   29     -1.39     -0.67
    4    7   29     -4.57      0.41
    5    7   29      3.31      0.53
    6    7   29      4.36     -0.02
   -3    8   29      2.71     -0.43
   -2    8   29      2.03      0.45
   -1    8   29     -7.39     -0.03
    0    8   29     -4.29     -0.49
    1    8   29     -6.96     -0.37
    2    8   29     -6.37     -0.70
    3    8   29     -6.21     -1.12
    4    8   29      8.99      0.17
    5    8   29      5.51     -0.11
    6    8   29    -10.61      0.15
   -4    9   29     -0.10      0.12
   -3    9   29     -3.17     -0.33
   -2    9   29      2.04      0.63
   -1    9   29      6.03      0.91
    0    9   29    -10.36      0.65
    1    9   29     -3.47     -0.95
    2    9   29     -4.37     -0.88
    3    9   29     -8.29      0.09
    4    9   29     -5.39      0.30
    5    9   29     -3.99      0.05
   -4   10   29      8.54     -0.20
   -3   10   29      3.06      0.41
   -2   10   29     -3.52      0.17
   -1   10   29     -3.94      0.86
    0   10   29      2.08      0.40
    1   10   29      2.67     -0.09
    2   10   29    -10.15      0.10
    3   10   29    -15.32      0.74
    4   10   29     -7.12      0.16
   -5   11   29      9.32     -0.19
   -4   11   29      6.91     -0.09
   -3   11   29      3.87      0.01
   -2   11   29     -1.50      0.45
   -1   11   29     -0.31     -0.10
    0   11   29      7.93      0.27
    1   11   29     -6.20      0.23
    2   11   29    -13.12      0.03
    3   11   29     -0.22      0.30
   -5   12   29      5.65     -0.29
   -4   12   29      3.95      0.12
   -3   12   29     12.41     -0.45
   -2   12   29      2.78     -0.47
   -1   12   29     -2.81     -0.29
    0   12   29     -0.92     -0.13
    1   12   29      0.09     -0.10
   -6   13   29      1.31     -0.15
   -5   13   29      6.38      0.00
   -4   13   29     10.02     -0.22
   -3   13   29      2.74     -0.31
   -2   13   29      3.36     -0.21
   -1   13   29      8.51     -0.15
   -6   14   29      4.26      0.43
   -5   14   29      3.87      0.11
   -4   14   29      2.00     -0.08
   -3   14   29      7.96     -0.22
    0    0   30     18.88      0.23
    0    1   30     -1.54     -0.27
    1    1   30     12.30     -0.09
   -1    2   30      6.18     -0.06
    0    2   30      4.61      0.19
    1    2   30     11.80     -0.01
    2    2   30     -0.91     -1.19
   -1    3   30      5.29     -0.16
    0    3   30      0.01     -1.32
    1    3   30      2.16     -0.41
    2    3   30      0.99     -0.54
    3    3   30     -5.87     -2.09
   -2    4   30     -1.23     -0.62
   -1    4   30      0.79     -0.37
    0    4   30     -0.79     -0.94
    1    4   30     -2.10      0.71
    2    4   30     -3.19     -0.60
    3    4   30      3.16     -0.39
    4    4   30      0.08     -1.31
   -2    5   30     -0.59     -0.58
   -1    5   30      0.06      1.02
    0    5   30     -1.11      2.59
    1    5   30     -1.35      3.03
    2    5   30      3.17      1.09
    3    5   30     -2.00     -0.17
    4    5   30      0.16     -0.06
    5    5   30      3.30     -0.39
   -3    6   30      1.49     -1.69
   -2    6   30     -1.33     -0.97
   -1    6   30     -0.36      2.36
    0    6   30      4.03      9.29
    1    6   30     -7.25      1.96
    2    6   30     -3.78     -1.01
    3    6   30     -3.53     -1.25
    4    6   30      0.94      0.07
    5    6   30     -0.67      0.25
    6    6   30      5.62      0.15
   -3    7   30      4.46     -0.62
   -2    7   30     -5.65      0.52
   -1    7   30     -3.11      2.13
    0    7   30     -1.30      2.15
    1    7   30     -3.86      0.33
    2    7   30    -14.25     -0.87
    3    7   30     -5.33      0.40
    4    7   30     -2.71     -0.14
    5    7   30      4.95     -0.17
    6    7   30      3.99     -0.31
   -4    8   30      6.28     -0.95
   -3    8   30      1.17     -0.57
   -2    8   30     -4.87     -0.99
   -1    8   30     -4.14      0.79
    0    8   30      2.88     -0.37
    1    8   30     -3.05      0.51
    2    8   30     -5.46     -0.37
    3    8   30     -1.70     -0.83
    4    8   30     -5.55     -0.17
    5    8   30     -6.40      0.13
   -4    9   30      2.13      0.09
   -3    9   30      6.10     -0.94
   -2    9   30      8.70      0.27
   -1    9   30      4.76     -0.27
    0    9   30      0.57     -1.03
    1    9   30      0.71     -0.61
    2    9   30     -2.97      0.63
    3    9   30     -7.23     -0.29
    4    9   30     -2.90      0.30
   -5   10   30      5.94      0.32
   -4   10   30     10.22      0.07
   -3   10   30      3.03     -0.40
   -2   10   30      9.03     -0.62
   -1   10   30     11.62      0.16
    0   10   30     -5.94     -0.20
    1   10   30     -5.35      0.13
    2   10   30     -3.17      0.28
    3   10   30      1.20      0.08
   -5   11   30      6.57      0.29
   -4   11   30      7.25     -0.31
   -3   11   30     -2.40      0.06
   -2   11   30      2.03     -0.20
   -1   11   30     -1.47      0.26
    0   11   30      0.40     -0.03
    1   11   30     -5.96     -0.46
   -6   12   30     -2.01     -0.06
   -5   12   30      1.13     -0.14
   -4   12   30     -2.39     -0.17
   -3   12   30     -6.27     -0.39
   -2   12   30    -10.79      0.27
   -1   12   30      1.58     -0.17
    0   12   30      8.46     -0.47
   -6   13   30     -4.18     -0.06
   -5   13   30     -3.53     -0.01
   -4   13   30    -10.33      0.05
   -3   13   30     -7.78      0.00
    0    1   31     12.46      0.28
    0    2   31     12.81      0.59
    1    2   31      7.98     -0.05
   -1    3   31      1.11     -0.09
    0    3   31     11.00      0.42
    1    3   31      9.42      0.15
    2    3   31     -0.15      0.34
   -1    4   31     10.21     -0.14
    0    4   31      3.73     -0.79
    1    4   31      2.21      0.12
    2    4   31     -0.20      1.06
    3    4   31     -3.97     -0.38
   -2    5   31      4.27     -0.26
   -1    5   31     10.50     -0.12
    0    5   31      1.14     -1.89
    1    5   31      5.16      1.99
    2    5   31     -8.40      0.20
    3    5   31     -6.74      0.65
    4    5   31     -6.72     -0.52
   -2    6   31      6.21      0.61
   -1    6   31      5.91      1.69
    0    6   31      2.64      0.07
    1    6   31     -3.17     -1.36
    2    6   31      1.87     -0.32
    3    6   31    -11.79      0.21
    4    6   31     -7.18      1.03
    5    6   31     -2.93      0.56
   -3    7   31      1.87      0.07
   -2    7   31     -0.50     -0.15
   -1    7   31     -4.15     -1.84
    0    7   31     -1.57      2.01
    1    7   31     -3.42     -0.24
    2    7   31      2.61     -1.11
    3    7   31     -3.14     -0.87
    4    7   31     -5.23     -0.12
    5    7   31     -4.24      0.35
   -3    8   31      1.49     -0.40
   -2    8   31     -4.23     -1.01
   -1    8   31     -7.59      0.62
    0    8   31      0.67      1.28
    1    8   31      4.68     -1.15
    2    8   31     -3.22     -4.26
    3    8   31     -8.11     -1.12
    4    8   31     -9.61      0.26
   -4    9   31      2.84      0.01
   -3    9   31      7.59      0.09
   -2    9   31     -3.78      0.02
   -1    9   31     -5.82     -0.27
    0    9   31      8.93     -0.43
    1    9   31      5.58     -1.23
    2    9   31     -4.43     -1.41
    3    9   31    -11.52     -0.37
   -4   10   31      2.69      0.26
   -3   10   31      6.92     -0.56
   -2   10   31      0.12      0.45
   -1   10   31      1.67      0.65
    0   10   31      3.94      0.31
    1   10   31     16.93     -0.30
   -5   11   31     -0.30      0.25
   -4   11   31      3.84      0.04
   -3   11   31     -1.87      0.30
   -2   11   31      3.25      0.02
   -1   11   31      6.75      0.74
    0   11   31      5.81     -0.01
   -5   12   31      0.54      0.14
   -4   12   31      1.26     -0.09
   -3   12   31     -2.61      0.15
    0    0   32    -26.41     -0.25
    0    1   32      2.86     -0.09
    1    1   32      4.87      0.05
   -1    2   32      7.18      0.23
    0    2   32     10.45      0.55
    1    2   32     10.17      0.04
    2    2   32      0.47     -0.93
   -1    3   32     -6.46      0.13
    0    3   32      5.73      0.17
    1    3   32     -1.16     -0.33
    2    3   32     -5.29     -0.43
    3    3   32      0.61     -0.36
   -2    4   32     -2.74      0.07
   -1    4   32    -14.38     -1.17
    0    4   32     -8.50      0.32
    1    4   32     -4.23      0.12
    2    4   32      3.98      0.41
    3    4   32      2.41     -1.54
    4    4   32      3.97     -0.05
   -2    5   32     -0.36     -1.36
   -1    5   32     -5.53     -0.47
    0    5   32     -7.95      2.10
    1    5   32      3.49      2.36
    2    5   32      2.36      0.11
    3    5   32      5.41     -1.23
    4    5   32     -4.83     -0.22
    5    5   32     -0.16      0.67
   -3    6   32      7.72      0.03
   -2    6   32      5.91     -0.08
   -1    6   32      3.82      2.05
    0    6   32     -1.99      0.38
    1    6   32      7.85      1.87
    2    6   32     -3.24      0.11
    3    6   32     -4.44      0.50
    4    6   32     -3.01      0.31
    5    6   32      2.93      0.04
   -3    7   32      5.07     -0.50
   -2    7   32     -0.27     -0.25
   -1    7   32      2.90      1.82
    0    7   32      4.52      1.74
    1    7   32      0.89     -0.62
    2    7   32      0.53      0.42
    3    7   32    -11.60     -0.43
    4    7   32     -6.06     -0.05
   -4    8   32      2.09     -0.70
   -3    8   32     -0.85     -0.24
   -2    8   32     -3.38      0.46
   -1    8   32     -0.34      0.16
    0    8   32     -0.07     -0.60
    1    8   32     -6.22     -1.45
    2    8   32     -4.67     -0.23
   -4    9   32      3.49      0.34
   -3    9   32     -0.87      0.18
   -2    9   32     -0.72     -1.35
   -1    9   32     -5.64     -1.19
    0    9   32     -2.05     -0.08
    1    9   32     -7.52      0.91
   -5   10   32      6.87      0.32
   -4   10   32      4.52      0.44
   -3   10   32      4.79     -0.28
   -2   10   32     -6.01      0.34
   -1   10   32     -5.12     -0.19
   -5   11   32      5.89      0.02
   -4   11   32      2.44      0.37
    0    1   33     -4.14     -0.06
    0    2   33      6.21      0.25
    1    2   33      1.26     -0.25
   -1    3   33     12.86      0.14
    0    3   33      9.67     -0.30
    1    3   33      1.97      0.26
    2    3   33     -1.04     -0.18
   -1    4   33     -0.70     -0.49
    0    4   33      8.56     -0.44
    1    4   33      2.15      0.08
    2    4   33     -0.28      0.30
    3    4   33     -4.30      0.59
   -2    5   33      0.58      0.37
   -1    5   33     -4.59     -0.27
    0    5   33      2.28      0.73
    1    5   33      0.81     -0.24
    2    5   33      3.39      0.16
    3    5   33     -3.49     -0.68
    4    5   33      0.38      0.75
   -2    6   33      0.84      0.13
   -1    6   33     -4.19     -0.60
    0    6   33     -2.88      0.04
    1    6   33      6.51      1.07
    2    6   33      2.19     -0.42
    3    6   33      9.40      0.24
   -3    7   33     -3.26     -0.48
   -2    7   33     -0.67     -0.27
   -1    7   33      3.14      0.57
    0    7   33      0.59      0.24
    1    7   33      6.52      0.24
    2    7   33      2.46     -0.90
   -3    8   33     -2.78      0.07
   -2    8   33     -3.56     -0.37
   -1    8   33      2.34     -0.04
    0    8   33     -1.98      0.37
   -4    9   33     -0.30     -0.44
   -3    9   33     -1.44     -0.55
   -2    9   33     -3.00     -0.99
    0    0   34    -25.12     -0.06
    0    1   34    -15.08      0.07
    1    1   34      9.76      0.13
   -1    2   34     -1.96      0.13
    0    2   34      4.73      0.25
    1    2   34      8.06      0.25
    2    2   34      4.68      0.30
   -1    3   34      5.11      0.09
    0    3   34     -4.21      0.44
    1    3   34     -3.78     -0.15
    2    3   34     -0.18      0.17
    3    3   34      6.65      0.43
   -2    4   34     -9.39     -0.40
   -1    4   34     -2.38     -0.26
    0    4   34     -8.89     -0.49
    1    4   34    -11.64      0.23
    2    4   34     -3.45     -0.06
    3    4   34      2.92     -0.26
   -2    5   34      2.76     -0.20
   -1    5   34     -6.92     -0.72
    0    5   34     -7.92     -0.81
    1    5   34     -7.12     -0.77
    2    5   34      3.00     -0.47
   -3    6   34     17.66      0.34
   -2    6   34      5.70     -0.17
   -1    6   34     -4.76     -1.14
    0    6   34      3.76     -0.78
    1    6   34      6.46     -0.57
   -3    7   34      7.94     -0.15
   -2    7   34      8.65      0.17
   -1    7   34      3.17     -0.55
    0    1   35     -0.23      0.14
    0    2   35     -3.86     -0.05
    1    2   35     -0.01      0.36
   -1    3   35     -3.65     -0.11
    0    3   35     -1.19      0.03
    1    3   35      2.84     -0.02
   -1    4   35      6.54      0.00
    0    0    0      0.00      0.00
# SQUEEZE RESULTS (APPEND TO CIF)
# Note: Data are Listed for all Voids in the P1 Unit Cell
# i.e. Centre of Gravity, Solvent Accessible Volume,
# Recovered number of Electrons in the Void and
# Details about the Squeezed Material
loop_
  _platon_squeeze_void_nr
  _platon_squeeze_void_average_x
  _platon_squeeze_void_average_y
  _platon_squeeze_void_average_z
  _platon_squeeze_void_volume
  _platon_squeeze_void_count_electrons
  _platon_squeeze_void_content
   1 -0.009  0.085  0.000      2883      1228 ' '
_platon_squeeze_details
TITL p         P -3 1 c     R = 0.06
CELL   19.8780   19.8780   27.3610     90.00     90.00    120.00
SPGR P-31c
# Note: Atoms in Void as Cxxx and Qxxx all others
C101 0.229 0.108 0.604 !       7.37 eA-3
C102 0.179 0.768 0.327 !       7.17 eA-3
C103 0.062 0.872 0.592 !       6.01 eA-3
C104 0.519 0.176 0.735 !       5.57 eA-3
C105 0.176 0.327 0.369 !       4.52 eA-3
C106 0.548 0.330 0.833 !       4.37 eA-3
C107 0.983 0.765 0.510 !       4.06 eA-3
C108 0.170 0.197 0.599 !       4.05 eA-3
C109 0.824 0.314 0.667 !       4.00 eA-3
C110 0.085 0.190 0.588 !       3.98 eA-3
Q111 0.590 0.252 0.320 !       2.86 eA-3
C112 0.094 0.969 0.400 !       2.73 eA-3
Q113 0.173 0.642 0.776 !       2.66 eA-3
Q114 0.283 0.702 0.684 !       2.48 eA-3
Q115 1.000 1.000 0.203 !       2.45 eA-3
C116 0.974 0.202 0.929 !       2.43 eA-3
Q117 0.594 0.190 0.228 !       2.42 eA-3
Q118 0.045 0.502 0.329 !       2.41 eA-3
Q119 0.987 0.625 0.937 !       2.32 eA-3
C120 0.109 0.232 0.624 !       2.30 eA-3
Q121 0.848 0.343 0.212 !       2.29 eA-3
Q122 0.349 0.705 0.682 !       2.28 eA-3
C123 0.731 0.516 0.695 !       2.25 eA-3
Q124 0.327 0.655 0.753 !       2.24 eA-3
Q125 0.550 0.250 0.340 !       2.24 eA-3
C126 0.953 0.799 0.442 !       2.21 eA-3
Q127 0.217 0.608 0.658 !       2.20 eA-3
Q128 0.277 0.546 0.930 !       2.18 eA-3
Q129 0.329 0.615 0.653 !       2.17 eA-3
C130 0.954 0.800 0.577 !       2.17 eA-3
C131 0.952 0.155 0.922 !       2.13 eA-3
C132 0.814 0.936 0.379 !       2.08 eA-3
Q133 0.155 0.233 0.687 !       2.08 eA-3
Q134 0.198 0.580 0.611 !       2.05 eA-3
Q135 0.375 0.701 0.779 !       2.05 eA-3
Q136 0.093 0.546 0.749 !       2.04 eA-3
Q137 0.294 0.704 0.633 !       2.04 eA-3
Q138 0.197 0.685 0.775 !       2.03 eA-3
Q139 0.613 0.171 0.298 !       2.03 eA-3
Q140 0.998 1.001 0.649 !       2.03 eA-3
Q141 0.769 0.378 0.295 !       2.02 eA-3
C142 0.204 0.548 0.210 !       2.00 eA-3
Q143 0.437 0.502 0.320 !       1.99 eA-3
Q144 0.421 0.954 0.820 !       1.98 eA-3
Q145 0.094 0.480 0.594 !       1.98 eA-3
Q146 0.891 0.299 0.718 !       1.96 eA-3
C147 0.142 0.937 0.064 !       1.95 eA-3
Q148 0.346 0.800 0.712 !       1.94 eA-3
C149 0.285 0.852 0.192 !       1.93 eA-3
Q150 0.654 0.224 0.249 !       1.92 eA-3
Q151 0.267 0.498 0.744 !       1.91 eA-3
Q152 0.126 0.015 0.836 !       1.89 eA-3
Q153 0.395 0.969 0.849 !       1.89 eA-3
Q154 0.500 0.941 0.039 !       1.89 eA-3
Q155 0.561 0.405 0.345 !       1.89 eA-3
C156 0.768 0.752 0.424 !       1.88 eA-3
Q157 0.514 0.127 0.178 !       1.87 eA-3
Q158 0.706 0.455 0.290 !       1.87 eA-3
Q159 0.577 0.137 0.383 !       1.86 eA-3
Q160 0.639 0.769 0.977 !       1.86 eA-3
Q161 0.812 0.486 0.151 !       1.86 eA-3
C162 0.876 0.799 0.025 !       1.86 eA-3
Q163 0.576 0.391 0.190 !       1.85 eA-3
Q164 0.713 0.263 0.993 !       1.85 eA-3
Q165 0.799 0.295 0.149 !       1.83 eA-3
C166 0.887 0.859 0.388 !       1.81 eA-3
Q167 0.452 0.438 0.249 !       1.81 eA-3
Q168 0.153 0.623 0.857 !       1.80 eA-3
C169 0.809 0.824 0.580 !       1.80 eA-3
C170 0.771 0.986 0.452 !       1.80 eA-3
Q171 0.998 0.471 0.842 !       1.79 eA-3
Q172 0.718 0.496 0.366 !       1.77 eA-3
Q173 0.758 0.345 0.092 !       1.77 eA-3
Q174 0.408 0.252 0.279 !       1.77 eA-3
Q175 0.360 0.589 0.820 !       1.77 eA-3
Q176 0.497 0.715 0.867 !       1.77 eA-3
C177 0.123 0.064 0.561 !       1.76 eA-3
Q178 0.309 0.644 0.134 !       1.75 eA-3
Q179 0.423 0.737 0.725 !       1.75 eA-3
Q180 0.144 0.468 0.874 !       1.75 eA-3
Q181 0.828 0.463 0.247 !       1.75 eA-3
Q182 0.457 0.285 0.146 !       1.74 eA-3
C183 0.828 0.033 0.954 !       1.74 eA-3
Q184 0.285 0.775 0.866 !       1.73 eA-3
C185 0.976 0.802 0.478 !       1.73 eA-3
Q186 0.813 0.374 0.329 !       1.73 eA-3
Q187 0.672 0.141 0.150 !       1.72 eA-3
Q188 0.350 0.705 0.872 !       1.71 eA-3
Q189 0.375 0.830 0.781 !       1.71 eA-3
Q190 0.062 0.299 0.055 !       1.71 eA-3
C191 0.219 0.094 0.546 !       1.71 eA-3
C192 0.216 0.125 0.955 !       1.70 eA-3
Q193 0.436 0.691 0.659 !       1.70 eA-3
Q194 0.746 0.344 0.125 !       1.70 eA-3
C195 0.172 0.215 0.406 !       1.69 eA-3
C196 0.194 0.170 0.485 !       1.69 eA-3
C197 0.207 0.794 0.203 !       1.69 eA-3
C198 0.783 0.970 0.038 !       1.68 eA-3
Q199 0.515 0.089 0.116 !       1.68 eA-3
;
_shelx_fab_checksum              52742
####################################################################### 
# 
# This file contains crystal structure data downloaded from the 
# Cambridge Structural Database (CSD) hosted by the Cambridge 
# Crystallographic Data Centre (CCDC).
# 
# Full information about CCDC data access policies and citation 
# guidelines are available at http://www.ccdc.cam.ac.uk/access/V1 
# 
# Audit and citation data items may have been added by the CCDC. 
# Please retain this information to preserve the provenance of 
# this file and to allow appropriate attribution of the data. 
# 
#######################################################################

data_SD_Au2
_database_code_depnum_ccdc_archive 'CCDC 1562505'
_audit_update_record             
;
2017-10-02 deposited with the CCDC.
2017-12-04 downloaded from the CCDC.
;

_audit_creation_date             2017-02-02
_audit_creation_method           
;
Olex2 1.2
(compiled 2017.01.04 svn.r3372 for OlexSys, GUI svn.r5292)
;
_chemical_name_common            ?
_chemical_name_systematic        
;
 ? 
;
_chemical_formula_moiety         'C100 H88 Au8 P8 S2, 2(C H2 Cl2), 2(Cl)'
_chemical_formula_sum            'C102 H92 Au8 Cl6 P8 S2'
_chemical_formula_weight         3418.07
_chemical_melting_point          ?
loop_
_atom_type_symbol
_atom_type_description
_atom_type_scat_dispersion_real
_atom_type_scat_dispersion_imag
_atom_type_scat_source
C C 0.0033 0.0016 'International Tables Vol C Tables 4.2.6.8 and 6.1.1.4'
H H 0.0000 0.0000 'International Tables Vol C Tables 4.2.6.8 and 6.1.1.4'
Au Au -2.0133 8.8022 'International Tables Vol C Tables 4.2.6.8 and 6.1.1.4'
Cl Cl 0.1484 0.1585 'International Tables Vol C Tables 4.2.6.8 and 6.1.1.4'
P P 0.1023 0.0942 'International Tables Vol C Tables 4.2.6.8 and 6.1.1.4'
S S 0.1246 0.1234 'International Tables Vol C Tables 4.2.6.8 and 6.1.1.4'

_space_group_crystal_system      orthorhombic
_space_group_IT_number           68
_space_group_name_H-M_alt        'C c c e'
_space_group_name_Hall           '-C 2b 2bc'
loop_
_space_group_symop_id
_space_group_symop_operation_xyz
1 'x, y, z'
2 '-x+1/2, -y, z'
3 '-x, y, -z+1/2'
4 'x+1/2, -y, -z+1/2'
5 'x+1/2, y+1/2, z'
6 '-x+1, -y+1/2, z'
7 '-x+1/2, y+1/2, -z+1/2'
8 'x+1, -y+1/2, -z+1/2'
9 '-x, -y, -z'
10 'x-1/2, y, -z'
11 'x, -y, z-1/2'
12 '-x-1/2, y, z-1/2'
13 '-x+1/2, -y+1/2, -z'
14 'x, y+1/2, -z'
15 'x+1/2, -y+1/2, z-1/2'
16 '-x, y+1/2, z-1/2'

_cell_length_a                   27.105(6)
_cell_length_b                   29.820(7)
_cell_length_c                   28.748(6)
_cell_angle_alpha                90.00
_cell_angle_beta                 90.00
_cell_angle_gamma                90.00
_cell_volume                     23236(9)
_cell_formula_units_Z            8
_cell_measurement_reflns_used    4065
_cell_measurement_temperature    173.15
_cell_measurement_theta_max      22.524
_cell_measurement_theta_min      2.477
_exptl_absorpt_coefficient_mu    10.385
_exptl_absorpt_correction_T_max  0.7456
_exptl_absorpt_correction_T_min  0.3877
_exptl_absorpt_correction_type   multi-scan
_exptl_absorpt_process_details   
;
SADABS-2016/2 (Bruker,2016/2) was used for absorption correction.
wR2(int) was 0.1256 before and 0.0714 after correction.
The Ratio of minimum to maximum transmission is 0.5200.
The \l/2 correction factor is Not present.
;
_exptl_crystal_colour            yellow
_exptl_crystal_density_diffrn    1.954
_exptl_crystal_density_meas      ?
_exptl_crystal_density_method    'not measured'
_exptl_crystal_description       block
_exptl_crystal_F_000             12720
_exptl_crystal_size_max          0.08
_exptl_crystal_size_mid          0.05
_exptl_crystal_size_min          0.03
_exptl_special_details           
;
 ? 
;
_diffrn_reflns_av_R_equivalents  0.1300
_diffrn_reflns_av_unetI/netI     0.0899
_diffrn_reflns_limit_h_max       32
_diffrn_reflns_limit_h_min       0
_diffrn_reflns_limit_k_max       35
_diffrn_reflns_limit_k_min       0
_diffrn_reflns_limit_l_max       34
_diffrn_reflns_limit_l_min       0
_diffrn_reflns_number            10236
_diffrn_reflns_theta_full        25.00
_diffrn_reflns_theta_max         25.00
_diffrn_reflns_theta_min         1.97
_diffrn_ambient_temperature      173.15
_diffrn_detector_area_resol_mean ?
_diffrn_measured_fraction_theta_full 0.999
_diffrn_measured_fraction_theta_max 0.999
_diffrn_measurement_device_type  'Bruker APEX-II CCD'
_diffrn_measurement_method       '\f and \w scans'
_diffrn_radiation_monochromator  graphite
_diffrn_radiation_type           MoK\a
_diffrn_radiation_wavelength     0.71073
_diffrn_source                   'fine-focus sealed tube'
_diffrn_standards_decay_%        ?
_diffrn_standards_interval_count ?
_diffrn_standards_interval_time  ?
_diffrn_standards_number         0
_reflns_number_gt                6685
_reflns_number_total             10236
_reflns_threshold_expression     >2sigma(I)
_computing_cell_refinement       'SAINT v8.37A (Bruker, 2015)'
_computing_data_collection       ?
_computing_data_reduction        'SAINT v8.37A (Bruker, 2015)'
_computing_molecular_graphics    'Olex2 (Dolomanov et al., 2009)'
_computing_publication_material  'Olex2 (Dolomanov et al., 2009)'
_computing_structure_refinement  'XL (Sheldrick, 2008)'
_computing_structure_solution    'SHELXS-97 (Sheldrick, 1990)'
_refine_diff_density_max         3.478
_refine_diff_density_min         -1.434
_refine_diff_density_rms         0.297
_refine_ls_extinction_coef       ?
_refine_ls_extinction_method     none
_refine_ls_goodness_of_fit_ref   1.038
_refine_ls_hydrogen_treatment    constr
_refine_ls_matrix_type           full
_refine_ls_number_parameters     568
_refine_ls_number_reflns         10236
_refine_ls_number_restraints     12
_refine_ls_R_factor_all          0.1037
_refine_ls_R_factor_gt           0.0542
_refine_ls_restrained_S_all      1.038
_refine_ls_shift/su_max          0.001
_refine_ls_shift/su_mean         0.000
_refine_ls_structure_factor_coef Fsqd
_refine_ls_weighting_details     
'calc w=1/[\s^2^(Fo^2^)+(0.0585P)^2^+979.5162P] where P=(Fo^2^+2Fc^2^)/3'
_refine_ls_weighting_scheme      calc
_refine_ls_wR_factor_gt          0.1279
_refine_ls_wR_factor_ref         0.1549
_refine_special_details          
;
 Refinement of F^2^ against ALL reflections.  The weighted R-factor wR and 
 goodness of fit S are based on F^2^, conventional R-factors R are based 
 on F, with F set to zero for negative F^2^. The threshold expression of 
 F^2^ > 2sigma(F^2^) is used only for calculating R-factors(gt) etc. and is 
 not relevant to the choice of reflections for refinement.  R-factors based 
 on F^2^ are statistically about twice as large as those based on F, and R- 
 factors based on ALL data will be even larger. 
;
_olex2_refinement_description    
;
1. Fixed Uiso
 At 1.2 times of:
  All C(H) groups, All C(H,H) groups
2. Uiso/Uaniso restraints and constraints
Uanis(C10) \\sim Ueq, Uanis(C29) \\sim Ueq: with sigma of 0.01 and sigma for
terminal atoms of 0.2
3.a Secondary CH2 refined with riding coordinates:
 C13(H13A,H13B), C38(H38A,H38B), C51(H51A,H51B)
3.b Aromatic/amide H refined with riding coordinates:
 C3(H3), C21(H21), C19(H19), C16(H16), C27(H27), C35(H35), C45(H45), C18(H18),
 C2(H2), C15(H15), C11(H11), C6(H6), C12(H12), C5(H5), C4(H4), C33(H33), C8(H8),
  C46(H46), C40(H40), C10(H10), C25(H25), C37(H37), C22(H22), C31(H31),
 C17(H17), C36(H36), C43(H43), C44(H44), C28(H28), C9(H9), C49(H49), C29(H29),
 C48(H48), C41(H41), C42(H42), C47(H47), C34(H34), C30(H30), C23(H23), C24(H24)
;
_atom_sites_solution_hydrogens   geom
_atom_sites_solution_primary     direct
_atom_sites_solution_secondary   difmap
loop_
_atom_site_label
_atom_site_type_symbol
_atom_site_fract_x
_atom_site_fract_y
_atom_site_fract_z
_atom_site_U_iso_or_equiv
_atom_site_adp_type
_atom_site_occupancy
_atom_site_calc_flag
_atom_site_disorder_assembly
_atom_site_disorder_group
_atom_site_refinement_flags_posn
_atom_site_refinement_flags_adp
Au2 Au 0.22098(2) 0.53517(2) 0.50895(2) 0.02182(16) Uani 1 d . . . .
Au3 Au 0.28310(2) 0.55761(2) 0.58891(2) 0.02455(17) Uani 1 d . . . .
Au4 Au 0.36476(2) 0.55174(2) 0.51408(2) 0.02502(17) Uani 1 d . . . .
P6 P 0.19115(14) 0.60802(15) 0.51253(14) 0.0239(9) Uani 1 d . . . .
S1 S 0.16241(13) 0.49835(14) 0.56955(13) 0.0248(9) Uani 1 d . . . .
P8 P 0.22809(14) 0.60880(15) 0.61511(14) 0.0255(10) Uani 1 d . . . .
P9 P 0.39965(14) 0.60303(16) 0.46618(15) 0.0266(10) Uani 1 d . . . .
Cl2 Cl 0.4488(3) 0.5817(3) 0.6416(3) 0.105(3) Uani 1 d . . . .
Cl1 Cl 0.3747(4) 0.5802(3) 0.7121(3) 0.124(3) Uani 1 d . . . .
Cl3 Cl 0.4003(4) 0.2909(4) 0.6145(4) 0.164(4) Uani 1 d . . . .
C1 C 0.1296(5) 0.6116(6) 0.4875(5) 0.026(4) Uani 1 d . . . .
C13 C 0.1806(5) 0.6252(6) 0.5727(5) 0.029(4) Uani 1 d . . . .
H13A H 0.1486 0.6125 0.5830 0.035 Uiso 1 calc . . R .
H13B H 0.1773 0.6582 0.5734 0.035 Uiso 1 calc . . R .
C32 C 0.4590(5) 0.5849(6) 0.4440(5) 0.027(4) Uani 1 d . . . .
C20 C 0.2548(6) 0.6589(6) 0.6390(5) 0.034(4) Uani 1 d . . . .
C50 C 0.2962(6) 0.5937(6) 0.3420(6) 0.034(4) Uani 1 d . . . .
C3 C 0.0500(6) 0.6461(7) 0.4809(6) 0.039(5) Uani 1 d . . . .
H3 H 0.0282 0.6699 0.4886 0.047 Uiso 1 calc . . R .
C21 C 0.2244(7) 0.6934(7) 0.6581(6) 0.043(5) Uani 1 d . . . .
H21 H 0.1895 0.6914 0.6553 0.052 Uiso 1 calc . . R .
C19 C 0.2139(6) 0.5500(6) 0.6873(5) 0.033(4) Uani 1 d . . . .
H19 H 0.2460 0.5397 0.6798 0.040 Uiso 1 calc . . R .
C16 C 0.1204(6) 0.5794(7) 0.7110(6) 0.039(5) Uani 1 d . . . .
H16 H 0.0883 0.5894 0.7193 0.047 Uiso 1 calc . . R .
C14 C 0.1934(5) 0.5849(6) 0.6617(5) 0.026(4) Uani 1 d . . . .
C27 C 0.4103(6) 0.6566(7) 0.5420(6) 0.036(5) Uani 1 d . . . .
H27 H 0.4027 0.6304 0.5594 0.044 Uiso 1 calc . . R .
C35 C 0.5477(7) 0.5556(8) 0.4091(7) 0.051(6) Uani 1 d . . . .
H35 H 0.5781 0.5454 0.3966 0.061 Uiso 1 calc . . R .
C45 C 0.3132(6) 0.6269(6) 0.3131(6) 0.037(5) Uani 1 d . . . .
H45 H 0.3456 0.6383 0.3173 0.045 Uiso 1 calc . . R .
C18 C 0.1886(7) 0.5302(6) 0.7231(6) 0.039(5) Uani 1 d . . . .
H18 H 0.2036 0.5067 0.7403 0.047 Uiso 1 calc . . R .
C7 C 0.2265(6) 0.6513(5) 0.4847(6) 0.028(4) Uani 1 d . . . .
C2 C 0.0962(6) 0.6459(6) 0.4985(6) 0.036(4) Uani 1 d . . . .
H2 H 0.1062 0.6694 0.5187 0.043 Uiso 1 calc . . R .
C39 C 0.3838(6) 0.5401(6) 0.3571(5) 0.028(4) Uani 1 d . . . .
C15 C 0.1463(6) 0.6011(6) 0.6744(5) 0.031(4) Uani 1 d . . . .
H15 H 0.1322 0.6261 0.6587 0.037 Uiso 1 calc . . R .
C11 C 0.2911(7) 0.7079(6) 0.4869(7) 0.046(5) Uani 1 d . . . .
H11 H 0.3150 0.7249 0.5035 0.056 Uiso 1 calc . . R .
C26 C 0.4103(5) 0.6555(6) 0.4944(6) 0.031(4) Uani 1 d . . . .
C6 C 0.1148(6) 0.5785(7) 0.4593(6) 0.039(5) Uani 1 d . . . .
H6 H 0.1370 0.5551 0.4514 0.046 Uiso 1 calc . . R .
C12 C 0.2627(6) 0.6759(7) 0.5099(7) 0.048(5) Uani 1 d . . . .
H12 H 0.2675 0.6705 0.5422 0.057 Uiso 1 calc . . R .
C5 C 0.0655(6) 0.5781(7) 0.4409(7) 0.040(5) Uani 1 d . . . .
H5 H 0.0546 0.5545 0.4213 0.048 Uiso 1 calc . . R .
C38 C 0.3637(6) 0.6177(6) 0.4143(5) 0.030(4) Uani 1 d . . . .
H38A H 0.3380 0.6398 0.4230 0.035 Uiso 1 calc . . R .
H38B H 0.3858 0.6322 0.3913 0.035 Uiso 1 calc . . R .
C4 C 0.0344(6) 0.6128(7) 0.4524(6) 0.037(5) Uani 1 d . . . .
H4 H 0.0018 0.6134 0.4404 0.045 Uiso 1 calc . . R .
C33 C 0.4753(6) 0.5414(6) 0.4527(6) 0.036(5) Uani 1 d . . . .
H33 H 0.4559 0.5216 0.4711 0.043 Uiso 1 calc . . R .
C8 C 0.2213(7) 0.6600(7) 0.4381(6) 0.048(5) Uani 1 d . . . .
H8 H 0.1972 0.6438 0.4209 0.058 Uiso 1 calc . . R .
C46 C 0.2845(7) 0.6439(7) 0.2787(6) 0.046(5) Uani 1 d . . . .
H46 H 0.2967 0.6672 0.2594 0.055 Uiso 1 calc . . R .
C40 C 0.3801(7) 0.4931(7) 0.3517(6) 0.041(5) Uani 1 d . . . .
H40 H 0.3525 0.4777 0.3643 0.049 Uiso 1 calc . . R .
C10 C 0.2841(7) 0.7148(7) 0.4399(7) 0.049(5) Uani 1 d . . . U
H10 H 0.3036 0.7365 0.4241 0.059 Uiso 1 calc . . R .
C25 C 0.3055(6) 0.6637(7) 0.6429(7) 0.051(6) Uani 1 d . . . .
H25 H 0.3263 0.6411 0.6303 0.061 Uiso 1 calc . . R .
C37 C 0.4888(6) 0.6141(7) 0.4189(7) 0.046(5) Uani 1 d . . . .
H37 H 0.4791 0.6443 0.4139 0.056 Uiso 1 calc . . R .
C22 C 0.2461(8) 0.7310(6) 0.6815(6) 0.044(5) Uani 1 d . . . .
H22 H 0.2258 0.7537 0.6947 0.053 Uiso 1 calc . . R .
C31 C 0.4205(6) 0.6950(7) 0.4699(7) 0.044(5) Uani 1 d . . . .
H31 H 0.4197 0.6949 0.4369 0.052 Uiso 1 calc . . R .
C17 C 0.1413(7) 0.5443(6) 0.7345(5) 0.038(5) Uani 1 d . . . .
H17 H 0.1234 0.5296 0.7585 0.046 Uiso 1 calc . . R .
C36 C 0.5323(7) 0.5982(7) 0.4015(7) 0.049(5) Uani 1 d . . . .
H36 H 0.5525 0.6177 0.3835 0.059 Uiso 1 calc . . R .
C43 C 0.4592(6) 0.5357(10) 0.3129(6) 0.055(7) Uani 1 d . . . .
H43 H 0.4866 0.5503 0.2988 0.066 Uiso 1 calc . . R .
C44 C 0.4231(6) 0.5610(7) 0.3368(6) 0.041(5) Uani 1 d . . . .
H44 H 0.4263 0.5927 0.3388 0.049 Uiso 1 calc . . R .
C28 C 0.4215(7) 0.6965(8) 0.5646(7) 0.057(6) Uani 1 d . . . .
H28 H 0.4221 0.6970 0.5976 0.069 Uiso 1 calc . . R .
C9 C 0.2495(8) 0.6909(8) 0.4157(7) 0.063(7) Uani 1 d . . . .
H9 H 0.2452 0.6958 0.3833 0.075 Uiso 1 calc . . R .
C49 C 0.2500(6) 0.5774(8) 0.3357(6) 0.057(6) Uani 1 d . . . .
H49 H 0.2382 0.5541 0.3553 0.068 Uiso 1 calc . . R .
C29 C 0.4320(7) 0.7356(7) 0.5404(7) 0.047(5) Uani 1 d . . . U
H29 H 0.4390 0.7625 0.5566 0.057 Uiso 1 calc . . R .
C48 C 0.2196(8) 0.5941(9) 0.3008(7) 0.070(8) Uani 1 d . . . .
H48 H 0.1870 0.5829 0.2972 0.084 Uiso 1 calc . . R .
C51 C 0.4049(7) 0.5500(8) 0.6714(7) 0.062(6) Uani 1 d . . . .
H51A H 0.3806 0.5379 0.6488 0.074 Uiso 1 calc . . R .
H51B H 0.4214 0.5242 0.6865 0.074 Uiso 1 calc . . R .
C41 C 0.4156(8) 0.4699(7) 0.3288(7) 0.052(6) Uani 1 d . . . .
H41 H 0.4131 0.4382 0.3259 0.062 Uiso 1 calc . . R .
C42 C 0.4545(8) 0.4916(9) 0.3101(7) 0.052(6) Uani 1 d . . . .
H42 H 0.4793 0.4748 0.2946 0.063 Uiso 1 calc . . R .
C47 C 0.2372(8) 0.6270(8) 0.2716(7) 0.063(7) Uani 1 d . . . .
H47 H 0.2173 0.6381 0.2469 0.075 Uiso 1 calc . . R .
C34 C 0.5190(6) 0.5273(8) 0.4348(7) 0.056(6) Uani 1 d . . . .
H34 H 0.5298 0.4975 0.4403 0.067 Uiso 1 calc . . R .
C30 C 0.4320(7) 0.7349(7) 0.4938(8) 0.057(6) Uani 1 d . . . .
H30 H 0.4398 0.7613 0.4769 0.068 Uiso 1 calc . . R .
C23 C 0.2943(10) 0.7337(8) 0.6845(7) 0.065(7) Uani 1 d . . . .
H23 H 0.3081 0.7587 0.7003 0.078 Uiso 1 calc . . R .
C24 C 0.3272(8) 0.7008(8) 0.6652(8) 0.066(7) Uani 1 d . . . .
H24 H 0.3620 0.7041 0.6673 0.079 Uiso 1 calc . . R .
P1 P 0.33431(14) 0.56941(15) 0.38725(14) 0.0253(10) Uani 1 d . . . .
Au1 Au 0.28908(2) 0.53109(2) 0.44147(2) 0.02541(17) Uani 1 d . . . .

loop_
_atom_site_aniso_label
_atom_site_aniso_U_11
_atom_site_aniso_U_22
_atom_site_aniso_U_33
_atom_site_aniso_U_23
_atom_site_aniso_U_13
_atom_site_aniso_U_12
Au2 0.0226(3) 0.0245(4) 0.0184(3) -0.0008(3) -0.0007(2) 0.0042(3)
Au3 0.0230(3) 0.0318(4) 0.0188(3) -0.0004(3) -0.0010(2) 0.0039(3)
Au4 0.0235(3) 0.0296(4) 0.0220(3) 0.0015(3) -0.0017(2) 0.0012(3)
P6 0.0256(19) 0.024(3) 0.022(2) 0.001(2) -0.0003(17) 0.0053(18)
S1 0.0230(18) 0.028(3) 0.024(2) 0.0000(19) 0.0029(16) 0.0021(17)
P8 0.026(2) 0.030(3) 0.020(2) -0.002(2) 0.0003(17) 0.0042(18)
P9 0.0209(19) 0.033(3) 0.026(2) -0.001(2) -0.0014(17) -0.0006(18)
Cl2 0.080(4) 0.141(8) 0.093(5) 0.053(5) 0.021(4) 0.008(5)
Cl1 0.186(9) 0.098(7) 0.089(6) 0.010(5) 0.071(6) 0.022(6)
Cl3 0.136(8) 0.164(11) 0.192(11) -0.004(9) 0.022(8) 0.041(8)
C1 0.026(8) 0.038(11) 0.015(8) 0.012(8) 0.007(7) 0.001(7)
C13 0.020(7) 0.049(12) 0.019(9) -0.006(8) 0.002(6) 0.009(7)
C32 0.019(7) 0.036(12) 0.026(9) -0.008(8) -0.003(7) -0.004(7)
C20 0.040(9) 0.048(13) 0.014(9) 0.004(8) -0.004(7) -0.011(9)
C50 0.030(9) 0.047(13) 0.024(9) 0.006(9) 0.011(7) -0.003(8)
C3 0.027(9) 0.044(13) 0.046(12) -0.006(10) -0.007(8) 0.012(8)
C21 0.043(10) 0.065(15) 0.021(10) -0.004(10) 0.001(8) 0.005(10)
C19 0.049(10) 0.035(12) 0.015(8) 0.008(8) 0.006(7) 0.014(9)
C16 0.039(10) 0.042(13) 0.037(11) -0.005(10) -0.001(8) -0.014(9)
C14 0.024(8) 0.035(11) 0.020(9) -0.010(8) -0.005(7) 0.000(7)
C27 0.036(9) 0.037(13) 0.036(11) -0.009(9) -0.011(8) 0.007(8)
C35 0.038(10) 0.073(17) 0.040(12) -0.014(12) -0.004(9) 0.019(11)
C45 0.025(8) 0.046(13) 0.041(11) 0.007(10) -0.001(8) -0.006(8)
C18 0.055(11) 0.037(12) 0.026(10) 0.008(9) 0.004(8) 0.002(9)
C7 0.032(8) 0.020(10) 0.032(10) 0.008(8) 0.011(7) 0.001(7)
C2 0.040(10) 0.025(11) 0.043(11) -0.003(9) 0.004(8) 0.009(8)
C39 0.037(9) 0.036(12) 0.012(8) -0.001(8) -0.010(7) 0.006(8)
C15 0.030(8) 0.043(12) 0.020(9) -0.007(8) 0.005(7) -0.007(8)
C11 0.044(11) 0.029(12) 0.066(15) 0.000(10) 0.027(10) -0.008(9)
C26 0.022(8) 0.027(11) 0.044(11) -0.008(9) 0.001(7) 0.002(7)
C6 0.034(9) 0.045(13) 0.037(11) -0.008(10) -0.012(8) 0.010(9)
C12 0.034(10) 0.061(15) 0.049(13) -0.003(11) 0.003(9) -0.003(10)
C5 0.036(9) 0.039(13) 0.047(12) -0.002(10) -0.015(8) 0.002(9)
C38 0.031(8) 0.040(12) 0.017(9) 0.010(8) -0.008(7) -0.005(8)
C4 0.029(9) 0.049(14) 0.035(11) -0.001(9) 0.001(8) -0.008(9)
C33 0.052(11) 0.033(12) 0.023(10) 0.008(8) -0.012(8) 0.013(9)
C8 0.062(12) 0.048(14) 0.035(11) 0.016(10) 0.010(10) -0.013(10)
C46 0.049(11) 0.064(15) 0.025(10) 0.012(10) -0.010(8) 0.003(10)
C40 0.050(11) 0.036(13) 0.037(11) 0.009(10) 0.000(9) -0.008(9)
C10 0.050(8) 0.045(9) 0.052(9) 0.022(7) 0.017(7) -0.003(7)
C25 0.033(10) 0.060(16) 0.059(14) -0.019(12) 0.006(9) -0.014(10)
C37 0.021(8) 0.054(14) 0.063(14) -0.012(11) 0.006(9) 0.000(9)
C22 0.083(15) 0.016(11) 0.034(11) -0.003(9) 0.005(10) -0.015(10)
C31 0.043(10) 0.048(14) 0.040(12) 0.000(10) -0.005(9) 0.008(9)
C17 0.056(11) 0.047(14) 0.011(9) 0.003(8) 0.006(8) -0.002(10)
C36 0.040(10) 0.043(15) 0.064(14) -0.008(11) 0.008(10) 0.001(10)
C43 0.020(9) 0.11(2) 0.033(11) 0.016(13) -0.002(8) 0.001(11)
C44 0.033(9) 0.069(15) 0.020(9) -0.007(10) 0.002(7) 0.002(9)
C28 0.057(13) 0.072(18) 0.043(13) -0.015(13) 0.003(10) -0.008(12)
C9 0.053(12) 0.086(19) 0.050(13) 0.042(13) -0.002(11) 0.011(12)
C49 0.031(9) 0.10(2) 0.035(11) 0.023(12) 0.011(8) -0.009(11)
C29 0.056(8) 0.036(9) 0.051(9) -0.010(7) -0.002(7) -0.008(7)
C48 0.057(13) 0.10(2) 0.050(14) 0.029(14) -0.028(11) -0.011(14)
C51 0.043(11) 0.093(19) 0.050(13) -0.007(13) -0.005(10) -0.016(12)
C41 0.073(14) 0.040(14) 0.043(13) 0.001(11) -0.012(11) 0.013(12)
C42 0.057(13) 0.068(18) 0.032(12) 0.010(12) 0.004(9) 0.029(12)
C47 0.061(14) 0.09(2) 0.035(12) 0.027(13) -0.011(10) 0.009(13)
C34 0.032(10) 0.081(18) 0.055(14) 0.011(13) 0.007(9) 0.028(11)
C30 0.053(12) 0.043(14) 0.074(17) -0.015(12) 0.002(11) -0.004(11)
C23 0.11(2) 0.049(16) 0.035(13) 0.002(11) -0.009(13) -0.044(15)
C24 0.056(13) 0.073(18) 0.070(16) -0.023(14) -0.002(12) -0.034(13)
P1 0.025(2) 0.032(3) 0.019(2) 0.001(2) -0.0020(17) 0.0004(18)
Au1 0.0233(3) 0.0332(4) 0.0197(3) 0.0031(3) -0.0003(2) -0.0039(3)

_geom_special_details            
;
 All esds (except the esd in the dihedral angle between two l.s. planes) 
 are estimated using the full covariance matrix.  The cell esds are taken 
 into account individually in the estimation of esds in distances, angles 
 and torsion angles; correlations between esds in cell parameters are only 
 used when they are defined by crystal symmetry.  An approximate (isotropic) 
 treatment of cell esds is used for estimating esds involving l.s. planes. 
;
loop_
_geom_bond_atom_site_label_1
_geom_bond_atom_site_label_2
_geom_bond_distance
_geom_bond_site_symmetry_2
_geom_bond_publ_flag
Au2 Au2 2.6223(13) 2_565 ?
Au2 Au3 2.9269(9) . ?
Au2 P6 2.320(4) . ?
Au2 S1 2.600(4) . ?
Au2 Au1 2.7827(10) 2_565 ?
Au2 Au1 2.6807(9) . ?
Au3 Au4 3.0916(10) . ?
Au3 S1 2.297(4) 2_565 ?
Au3 P8 2.263(4) . ?
Au4 S1 2.306(4) 2_565 ?
Au4 P9 2.265(4) . ?
Au4 Au1 2.9907(9) . ?
P6 C1 1.820(15) . ?
P6 C13 1.827(15) . ?
P6 C7 1.795(16) . ?
S1 Au3 2.297(4) 2_565 ?
S1 Au4 2.306(4) 2_565 ?
P8 C13 1.840(15) . ?
P8 C20 1.796(18) . ?
P8 C14 1.786(16) . ?
P9 C32 1.814(15) . ?
P9 C26 1.786(18) . ?
P9 C38 1.835(15) . ?
Cl2 C51 1.74(2) . ?
Cl1 C51 1.69(2) . ?
C1 C2 1.40(2) . ?
C1 C6 1.34(2) . ?
C32 C33 1.39(2) . ?
C32 C37 1.39(2) . ?
C20 C21 1.43(3) . ?
C20 C25 1.39(2) . ?
C50 C45 1.37(2) . ?
C50 C49 1.36(2) . ?
C50 P1 1.811(17) . ?
C3 C2 1.35(2) . ?
C3 C4 1.36(2) . ?
C21 C22 1.44(3) . ?
C19 C14 1.39(2) . ?
C19 C18 1.37(2) . ?
C16 C15 1.42(2) . ?
C16 C17 1.37(3) . ?
C14 C15 1.41(2) . ?
C27 C26 1.37(2) . ?
C27 C28 1.39(3) . ?
C35 C36 1.36(3) . ?
C35 C34 1.36(3) . ?
C45 C46 1.36(2) . ?
C18 C17 1.39(2) . ?
C7 C12 1.42(2) . ?
C7 C8 1.37(2) . ?
C39 C40 1.41(2) . ?
C39 C44 1.37(2) . ?
C39 P1 1.822(17) . ?
C11 C12 1.39(3) . ?
C11 C10 1.38(3) . ?
C26 C31 1.40(3) . ?
C6 C5 1.44(2) . ?
C5 C4 1.37(2) . ?
C38 P1 1.821(17) . ?
C33 C34 1.36(2) . ?
C8 C9 1.36(3) . ?
C46 C47 1.39(3) . ?
C40 C41 1.36(3) . ?
C10 C9 1.37(3) . ?
C25 C24 1.41(3) . ?
C37 C36 1.37(2) . ?
C22 C23 1.31(3) . ?
C31 C30 1.41(3) . ?
C43 C44 1.41(3) . ?
C43 C42 1.32(3) . ?
C28 C29 1.39(3) . ?
C49 C48 1.39(3) . ?
C29 C30 1.34(3) . ?
C48 C47 1.38(3) . ?
C41 C42 1.35(3) . ?
C23 C24 1.44(3) . ?
P1 Au1 2.289(4) . ?
Au1 Au2 2.7827(10) 2_565 ?
Au1 Au1 2.8155(13) 2_565 ?

loop_
_geom_angle_atom_site_label_1
_geom_angle_atom_site_label_2
_geom_angle_atom_site_label_3
_geom_angle
_geom_angle_site_symmetry_1
_geom_angle_site_symmetry_3
_geom_angle_publ_flag
Au2 Au2 Au3 80.66(2) 2_565 . ?
Au2 Au2 Au1 59.38(2) 2_565 2_565 ?
Au2 Au2 Au1 63.29(2) 2_565 . ?
P6 Au2 Au2 163.36(11) . 2_565 ?
P6 Au2 Au3 87.23(10) . . ?
P6 Au2 S1 98.80(14) . . ?
P6 Au2 Au1 108.33(10) . . ?
P6 Au2 Au1 131.43(11) . 2_565 ?
S1 Au2 Au2 91.63(9) . 2_565 ?
S1 Au2 Au3 85.51(9) . . ?
S1 Au2 Au1 96.16(10) . 2_565 ?
S1 Au2 Au1 152.39(10) . . ?
Au1 Au2 Au3 100.52(3) . . ?
Au1 Au2 Au3 140.02(3) 2_565 . ?
Au1 Au2 Au1 62.01(3) . 2_565 ?
Au2 Au3 Au4 81.51(3) . . ?
S1 Au3 Au2 90.78(10) 2_565 . ?
S1 Au3 Au4 47.92(10) 2_565 . ?
P8 Au3 Au2 92.09(11) . . ?
P8 Au3 Au4 137.86(12) . . ?
P8 Au3 S1 173.95(15) . 2_565 ?
S1 Au4 Au3 47.68(10) 2_565 . ?
S1 Au4 Au1 97.49(10) 2_565 . ?
P9 Au4 Au3 133.13(11) . . ?
P9 Au4 S1 172.44(14) . 2_565 ?
P9 Au4 Au1 90.06(11) . . ?
Au1 Au4 Au3 90.36(3) . . ?
C1 P6 Au2 110.9(6) . . ?
C1 P6 C13 102.4(7) . . ?
C13 P6 Au2 111.0(6) . . ?
C7 P6 Au2 117.9(5) . . ?
C7 P6 C1 105.7(7) . . ?
C7 P6 C13 107.7(8) . . ?
Au3 S1 Au2 94.39(12) 2_565 . ?
Au3 S1 Au4 84.39(14) 2_565 2_565 ?
Au4 S1 Au2 90.30(13) 2_565 . ?
C13 P8 Au3 114.8(5) . . ?
C20 P8 Au3 115.0(6) . . ?
C20 P8 C13 108.3(8) . . ?
C14 P8 Au3 109.1(6) . . ?
C14 P8 C13 103.6(7) . . ?
C14 P8 C20 104.9(7) . . ?
C32 P9 Au4 112.5(6) . . ?
C32 P9 C38 104.9(8) . . ?
C26 P9 Au4 112.5(6) . . ?
C26 P9 C32 106.1(7) . . ?
C26 P9 C38 104.2(8) . . ?
C38 P9 Au4 115.7(5) . . ?
C2 C1 P6 123.0(14) . . ?
C6 C1 P6 118.2(13) . . ?
C6 C1 C2 118.7(15) . . ?
P6 C13 P8 116.3(8) . . ?
C33 C32 P9 119.7(13) . . ?
C37 C32 P9 120.8(14) . . ?
C37 C32 C33 119.5(15) . . ?
C21 C20 P8 121.0(13) . . ?
C25 C20 P8 121.0(15) . . ?
C25 C20 C21 117.8(17) . . ?
C45 C50 P1 122.2(13) . . ?
C49 C50 C45 119.1(17) . . ?
C49 C50 P1 118.7(14) . . ?
C2 C3 C4 120.9(17) . . ?
C20 C21 C22 120.5(18) . . ?
C18 C19 C14 121.4(16) . . ?
C17 C16 C15 120.7(17) . . ?
C19 C14 P8 119.1(12) . . ?
C19 C14 C15 118.8(15) . . ?
C15 C14 P8 122.1(13) . . ?
C26 C27 C28 119.2(19) . . ?
C36 C35 C34 119.5(18) . . ?
C46 C45 C50 121.3(16) . . ?
C19 C18 C17 120.6(17) . . ?
C12 C7 P6 120.8(13) . . ?
C8 C7 P6 121.1(14) . . ?
C8 C7 C12 118.0(16) . . ?
C3 C2 C1 121.1(17) . . ?
C40 C39 P1 118.4(13) . . ?
C44 C39 C40 117.5(17) . . ?
C44 C39 P1 123.9(15) . . ?
C14 C15 C16 118.7(17) . . ?
C10 C11 C12 119.4(19) . . ?
C27 C26 P9 118.4(15) . . ?
C27 C26 C31 118.8(17) . . ?
C31 C26 P9 122.7(15) . . ?
C1 C6 C5 120.5(17) . . ?
C11 C12 C7 119.5(18) . . ?
C4 C5 C6 118.4(17) . . ?
P1 C38 P9 113.0(9) . . ?
C3 C4 C5 120.4(16) . . ?
C34 C33 C32 119.7(18) . . ?
C9 C8 C7 122(2) . . ?
C45 C46 C47 120.0(19) . . ?
C41 C40 C39 120.6(18) . . ?
C9 C10 C11 120.9(18) . . ?
C20 C25 C24 122(2) . . ?
C36 C37 C32 118(2) . . ?
C23 C22 C21 119(2) . . ?
C26 C31 C30 120.6(19) . . ?
C16 C17 C18 119.7(17) . . ?
C35 C36 C37 122(2) . . ?
C42 C43 C44 119.5(19) . . ?
C39 C44 C43 120(2) . . ?
C29 C28 C27 122(2) . . ?
C8 C9 C10 119.9(19) . . ?
C50 C49 C48 121(2) . . ?
C30 C29 C28 119(2) . . ?
C47 C48 C49 119(2) . . ?
Cl1 C51 Cl2 112.4(14) . . ?
C42 C41 C40 120(2) . . ?
C43 C42 C41 122(2) . . ?
C48 C47 C46 119.1(18) . . ?
C33 C34 C35 121(2) . . ?
C29 C30 C31 120(2) . . ?
C22 C23 C24 123(2) . . ?
C25 C24 C23 116.9(19) . . ?
C50 P1 C39 105.7(7) . . ?
C50 P1 C38 103.9(8) . . ?
C50 P1 Au1 112.5(5) . . ?
C39 P1 Au1 118.6(6) . . ?
C38 P1 C39 105.2(8) . . ?
C38 P1 Au1 109.8(5) . . ?
Au2 Au1 Au2 57.33(3) . 2_565 ?
Au2 Au1 Au4 74.14(3) 2_565 . ?
Au2 Au1 Au4 87.58(3) . . ?
Au2 Au1 Au1 60.78(2) . 2_565 ?
Au2 Au1 Au1 57.22(2) 2_565 2_565 ?
P1 Au1 Au2 147.04(12) . . ?
P1 Au1 Au2 151.87(11) . 2_565 ?
P1 Au1 Au4 90.30(10) . . ?
P1 Au1 Au1 137.04(10) . 2_565 ?
Au1 Au1 Au4 130.67(2) 2_565 . ?

_shelx_res_file                  
;

    p_sq_s.res created by SHELXL-2014/7

TITL P in Ccca
CELL 0.71073 27.1048 29.8205 28.7481 90 90 90
ZERR 8 0.0062 0.0067 0.0064 0 0 0
LATT 7
SYMM 0.5-X,-Y,+Z
SYMM -X,+Y,0.5-Z
SYMM 0.5+X,-Y,0.5-Z
SFAC C H Au Cl P S
UNIT 816 736 64 48 64 16
ISOR 0.01 0.2 C10 C29

L.S. 10
PLAN  4
TEMP -100
BOND
fmap 2
abin
acta
OMIT -3 50
OMIT 3 3 4
OMIT 6 8 0
OMIT 2 2 3
OMIT 0 8 6
OMIT 0 6 0
OMIT 3 5 2
OMIT 1 3 4
OMIT 7 7 1
OMIT 3 5 8
REM <olex2.extras>
REM <HklSrc "%.\\p_sq_s.hkl">
REM </olex2.extras>

WGHT    0.058500  979.516174
FVAR       3.10089
AU2   3    0.220971    0.535160    0.508951    11.00000    0.02288    0.02466 =
         0.01855   -0.00082   -0.00075    0.00418
AU3   3    0.283098    0.557610    0.588910    11.00000    0.02321    0.03199 =
         0.01910   -0.00037   -0.00088    0.00391
AU4   3    0.364767    0.551737    0.514077    11.00000    0.02357    0.02995 =
         0.02218    0.00143   -0.00167    0.00121
P6    5    0.191125    0.608136    0.512599    11.00000    0.02552    0.02386 =
         0.02249    0.00080    0.00007    0.00516
S1    6    0.162371    0.498352    0.569507    11.00000    0.02342    0.02726 =
         0.02406    0.00031    0.00290    0.00264
P8    5    0.228053    0.608870    0.615118    11.00000    0.02527    0.03276 =
         0.02066   -0.00114    0.00008    0.00387
P9    5    0.399592    0.603000    0.466128    11.00000    0.02161    0.03241 =
         0.02704   -0.00076   -0.00101   -0.00085
CL2   4    0.448737    0.581859    0.641606    11.00000    0.07873    0.13981 =
         0.09672    0.05357    0.02227    0.00947
CL1   4    0.375480    0.580226    0.712500    11.00000    0.18873    0.09673 =
         0.09135    0.01199    0.07365    0.02255
CL3   4    0.400361    0.291191    0.614596    11.00000    0.14427    0.16581 =
         0.18371   -0.00061    0.02118    0.04106
C1    1    0.129578    0.611857    0.487525    11.00000    0.02536    0.04143 =
         0.01671    0.01291    0.00471    0.00259
C13   1    0.180951    0.625382    0.572881    11.00000    0.02036    0.04993 =
         0.01988   -0.00335    0.00175    0.01213
AFIX  23
H13A  2    0.148929    0.612912    0.583228    11.00000   -1.20000
H13B  2    0.178006    0.658466    0.573566    11.00000   -1.20000
AFIX   0
C32   1    0.459093    0.584653    0.443783    11.00000    0.01874    0.03617 =
         0.02703   -0.01001   -0.00394   -0.00158
C20   1    0.254665    0.659632    0.638981    11.00000    0.04265    0.04197 =
         0.01249    0.00146   -0.00449   -0.00952
C50   1    0.296282    0.593421    0.341903    11.00000    0.03087    0.04954 =
         0.02276    0.00619    0.00934   -0.00576
C3    1    0.049948    0.646429    0.481203    11.00000    0.02559    0.04047 =
         0.04995   -0.00464   -0.00906    0.01186
AFIX  43
H3    2    0.027811    0.669795    0.489508    11.00000   -1.20000
AFIX   0
C21   1    0.224511    0.692965    0.658093    11.00000    0.05024    0.04481 =
         0.02215   -0.00490    0.00263    0.00039
AFIX  43
H21   2    0.189664    0.690728    0.655415    11.00000   -1.20000
AFIX   0
C19   1    0.213791    0.550321    0.687403    11.00000    0.04928    0.03465 =
         0.01648    0.00497    0.00509    0.01299
AFIX  43
H19   2    0.246034    0.540170    0.679854    11.00000   -1.20000
AFIX   0
C16   1    0.120246    0.579560    0.710884    11.00000    0.03655    0.03840 =
         0.04002    0.00054   -0.00555   -0.01023
AFIX  43
H16   2    0.088045    0.589462    0.718932    11.00000   -1.20000
AFIX   0
C14   1    0.192974    0.585013    0.662152    11.00000    0.02487    0.03229 =
         0.02253   -0.01126   -0.00663   -0.00051
C27   1    0.410126    0.656780    0.541892    11.00000    0.03529    0.03157 =
         0.03549   -0.00812   -0.00645    0.00654
AFIX  43
H27   2    0.402139    0.630621    0.559183    11.00000   -1.20000
AFIX   0
C35   1    0.547932    0.555758    0.408751    11.00000    0.03568    0.07605 =
         0.03623   -0.01712   -0.00118    0.01284
AFIX  43
H35   2    0.578503    0.545845    0.396281    11.00000   -1.20000
AFIX   0
C45   1    0.313304    0.626921    0.313091    11.00000    0.02622    0.05130 =
         0.03790    0.00649   -0.00429   -0.00767
AFIX  43
H45   2    0.345703    0.638350    0.317371    11.00000   -1.20000
AFIX   0
C18   1    0.188198    0.530179    0.723586    11.00000    0.05701    0.03579 =
         0.02492    0.00636    0.00436    0.00084
AFIX  43
H18   2    0.203067    0.506606    0.740836    11.00000   -1.20000
AFIX   0
C7    1    0.226597    0.651872    0.485315    11.00000    0.03416    0.01597 =
         0.03007    0.01036    0.01128    0.00179
C2    1    0.096230    0.646489    0.498098    11.00000    0.04131    0.02289 =
         0.04511   -0.00510    0.00352    0.00715
AFIX  43
H2    2    0.106594    0.670435    0.517580    11.00000   -1.20000
AFIX   0
C39   1    0.383514    0.540224    0.357165    11.00000    0.03771    0.03269 =
         0.01377   -0.00027   -0.00884    0.00651
C15   1    0.146340    0.601117    0.674670    11.00000    0.02777    0.04737 =
         0.01909   -0.00609    0.00546   -0.00567
AFIX  43
H15   2    0.132420    0.626178    0.659051    11.00000   -1.20000
AFIX   0
C11   1    0.291333    0.707262    0.487348    11.00000    0.04258    0.03129 =
         0.06717   -0.00251    0.02466   -0.00681
AFIX  43
H11   2    0.315834    0.723415    0.504010    11.00000   -1.20000
AFIX   0
C26   1    0.410369    0.655666    0.494673    11.00000    0.02346    0.02805 =
         0.03951   -0.01194    0.00089    0.00272
C6    1    0.114451    0.578126    0.458824    11.00000    0.03295    0.04811 =
         0.03950   -0.01079   -0.01268    0.00947
AFIX  43
H6    2    0.136546    0.554506    0.451224    11.00000   -1.20000
AFIX   0
C12   1    0.262398    0.675739    0.510310    11.00000    0.03667    0.05140 =
         0.04575    0.00048    0.00589   -0.00468
AFIX  43
H12   2    0.266856    0.670437    0.542623    11.00000   -1.20000
AFIX   0
C5    1    0.065903    0.578060    0.440216    11.00000    0.03373    0.04225 =
         0.04360   -0.00656   -0.01167    0.00379
AFIX  43
H5    2    0.055227    0.554704    0.420124    11.00000   -1.20000
AFIX   0
C38   1    0.363673    0.617585    0.414232    11.00000    0.03027    0.04413 =
         0.01517    0.00721   -0.00639   -0.00357
AFIX  23
H38A  2    0.337996    0.639653    0.422942    11.00000   -1.20000
H38B  2    0.385759    0.632004    0.391241    11.00000   -1.20000
AFIX   0
C4    1    0.034551    0.612831    0.452063    11.00000    0.02921    0.04775 =
         0.03781   -0.00097   -0.00091   -0.00841
AFIX  43
H4    2    0.001981    0.613439    0.439870    11.00000   -1.20000
AFIX   0
C33   1    0.475007    0.541162    0.452579    11.00000    0.04934    0.03627 =
         0.02020    0.00464   -0.01143    0.01247
AFIX  43
H33   2    0.455480    0.521367    0.470784    11.00000   -1.20000
AFIX   0
C8    1    0.221113    0.659658    0.438324    11.00000    0.06127    0.04491 =
         0.04356    0.01787    0.01305   -0.00898
AFIX  43
H8    2    0.197103    0.643273    0.421275    11.00000   -1.20000
AFIX   0
C46   1    0.284373    0.643958    0.278492    11.00000    0.05110    0.06254 =
         0.02398    0.01248   -0.00639    0.00375
AFIX  43
H46   2    0.296725    0.666963    0.258822    11.00000   -1.20000
AFIX   0
C40   1    0.379681    0.493239    0.352142    11.00000    0.05101    0.03739 =
         0.03697    0.00763    0.00046   -0.00753
AFIX  43
H40   2    0.352077    0.477942    0.364903    11.00000   -1.20000
AFIX   0
C10   1    0.284558    0.715265    0.440016    11.00000    0.05011    0.04642 =
         0.05252    0.02362    0.01892   -0.00167
AFIX  43
H10   2    0.303656    0.737402    0.424509    11.00000   -1.20000
AFIX   0
C25   1    0.304981    0.664310    0.643549    11.00000    0.03474    0.05146 =
         0.05244   -0.01027    0.00379   -0.01139
AFIX  43
H25   2    0.325741    0.641727    0.630893    11.00000   -1.20000
AFIX   0
C37   1    0.488885    0.613947    0.418431    11.00000    0.02233    0.05018 =
         0.06337   -0.01017    0.00702   -0.00172
AFIX  43
H37   2    0.479085    0.644145    0.413389    11.00000   -1.20000
AFIX   0
C22   1    0.245968    0.730255    0.681561    11.00000    0.10145    0.01057 =
         0.03292   -0.00002    0.00848   -0.01502
AFIX  43
H22   2    0.225800    0.752922    0.694887    11.00000   -1.20000
AFIX   0
C31   1    0.420709    0.694831    0.469744    11.00000    0.04031    0.04241 =
         0.04323   -0.00315   -0.00563    0.00951
AFIX  43
H31   2    0.420102    0.694629    0.436704    11.00000   -1.20000
AFIX   0
C17   1    0.141257    0.544330    0.734514    11.00000    0.05557    0.04665 =
         0.00993    0.00024    0.00948   -0.00256
AFIX  43
H17   2    0.123310    0.529682    0.758489    11.00000   -1.20000
AFIX   0
C36   1    0.531959    0.598400    0.401228    11.00000    0.04216    0.03666 =
         0.06563   -0.00465    0.00567    0.00099
AFIX  43
H36   2    0.551886    0.617990    0.383171    11.00000   -1.20000
AFIX   0
C43   1    0.459124    0.536473    0.312791    11.00000    0.02377    0.10443 =
         0.03354    0.01883    0.00121    0.00198
AFIX  43
H43   2    0.486318    0.551369    0.298796    11.00000   -1.20000
AFIX   0
C44   1    0.422982    0.560989    0.336924    11.00000    0.03139    0.06939 =
         0.02506   -0.00680    0.00198    0.00116
AFIX  43
H44   2    0.426062    0.592646    0.339208    11.00000   -1.20000
AFIX   0
C28   1    0.421684    0.696592    0.564769    11.00000    0.05630    0.07301 =
         0.04116   -0.00780    0.00427   -0.00541
AFIX  43
H28   2    0.421966    0.697088    0.597809    11.00000   -1.20000
AFIX   0
C9    1    0.249760    0.690653    0.415882    11.00000    0.05167    0.09437 =
         0.05147    0.05028    0.00005    0.01445
AFIX  43
H9    2    0.245683    0.695289    0.383415    11.00000   -1.20000
AFIX   0
C49   1    0.249481    0.576683    0.335505    11.00000    0.03405    0.09770 =
         0.03506    0.02194    0.01079   -0.00811
AFIX  43
H49   2    0.237828    0.553165    0.354901    11.00000   -1.20000
AFIX   0
C29   1    0.432769    0.735453    0.540597    11.00000    0.05502    0.03653 =
         0.05647   -0.01097   -0.00288   -0.00789
AFIX  43
H29   2    0.440758    0.762264    0.556778    11.00000   -1.20000
AFIX   0
C48   1    0.219177    0.593860    0.300972    11.00000    0.05830    0.10454 =
         0.04869    0.03244   -0.02777   -0.01720
AFIX  43
H48   2    0.186632    0.582631    0.297129    11.00000   -1.20000
AFIX   0

C51   1    0.405355    0.550141    0.671715    11.00000    0.03812    0.08469 =
         0.05868   -0.00907   -0.00301   -0.00887
AFIX  23
H51A  2    0.381024    0.537932    0.649371    11.00000   -1.20000
H51B  2    0.422143    0.524498    0.686809    11.00000   -1.20000
AFIX   0

C41   1    0.415624    0.469317    0.328888    11.00000    0.07450    0.04189 =
         0.05212   -0.00276   -0.02005    0.01424
AFIX  43
H41   2    0.413207    0.437641    0.326205    11.00000   -1.20000
AFIX   0
C42   1    0.454696    0.491602    0.309769    11.00000    0.04855    0.08540 =
         0.03024    0.01327    0.00437    0.02931
AFIX  43
H42   2    0.479421    0.474988    0.293907    11.00000   -1.20000
AFIX   0
C47   1    0.236705    0.627595    0.272027    11.00000    0.06655    0.09170 =
         0.03184    0.02314   -0.00761    0.01253
AFIX  43
H47   2    0.216382    0.639399    0.248049    11.00000   -1.20000
AFIX   0
C34   1    0.519125    0.527289    0.434673    11.00000    0.03525    0.07671 =
         0.05520    0.00274    0.00322    0.02902
AFIX  43
H34   2    0.530042    0.497496    0.440237    11.00000   -1.20000
AFIX   0
C30   1    0.432046    0.734631    0.494008    11.00000    0.05089    0.04670 =
         0.07006   -0.00334   -0.00167   -0.00230
AFIX  43
H30   2    0.439262    0.761200    0.477092    11.00000   -1.20000
AFIX   0
C23   1    0.295504    0.732637    0.684424    11.00000    0.08821    0.05928 =
         0.03462    0.00881   -0.00730   -0.03879
AFIX  43
H23   2    0.309796    0.757564    0.699976    11.00000   -1.20000
AFIX   0
C24   1    0.326596    0.700440    0.665753    11.00000    0.05483    0.06390 =
         0.06638   -0.02151    0.00396   -0.02236
AFIX  43
H24   2    0.361433    0.703092    0.668118    11.00000   -1.20000
AFIX   0
P1    5    0.334234    0.569337    0.387329    11.00000    0.02463    0.03331 =
         0.01962    0.00160   -0.00227    0.00019
AU1   3    0.289079    0.531088    0.441463    11.00000    0.02357    0.03348 =
         0.01990    0.00314   -0.00025   -0.00395
HKLF 4

REM  P in Ccca
REM R1 =  0.0445 for    6685 Fo > 4sig(Fo)  and  0.0894 for all   10236 data
REM    568 parameters refined using     12 restraints

END

WGHT      0.0407     30.6181

REM Highest difference peak  2.288,  deepest hole -1.554,  1-sigma level  0.232
Q1    1   0.2425  0.5000  0.5095  11.00000  0.05    2.29
Q2    1   0.1823  0.5707  0.5090  11.00000  0.05    1.54
Q3    1   0.2094  0.5594  0.5883  11.00000  0.05    1.41
Q4    1   0.2500  0.5000  0.4371  10.50000  0.05    1.39
;
_shelx_res_checksum              56643

_shelx_fab_file                  
;
    4    0    0    -77.35    -10.54
    6    0    0    -24.96    -12.48
    8    0    0     92.06     -3.89
   10    0    0     -4.98      4.51
   12    0    0    -17.04      2.46
   14    0    0     30.89      0.46
   16    0    0     43.73     -0.85
   18    0    0      5.88      3.04
   20    0    0     -4.18      6.13
   22    0    0     10.69      0.92
   24    0    0     -0.85     -2.66
   26    0    0    -13.76     -5.34
   28    0    0     -3.00     -7.69
   30    0    0     16.05     -5.29
   32    0    0      6.11     -1.91
    2    2    0   -452.34      3.69
    4    2    0    101.11      6.06
    6    2    0     38.12      3.27
    8    2    0    -55.27     -3.54
   10    2    0      1.79     -4.79
   12    2    0     18.50     -4.08
   14    2    0    -15.61     -6.51
   16    2    0    -37.90     -2.37
   18    2    0     -7.47     -1.59
   20    2    0      3.85     -4.95
   22    2    0    -12.01     -0.66
   24    2    0     -4.06      2.38
   26    2    0      8.33      2.07
   28    2    0      4.12      3.21
   30    2    0     -6.20      1.54
   32    2    0     -0.25     -0.96
    0    4    0     10.50      4.35
    2    4    0    -44.09     -0.89
    4    4    0    -62.22      0.75
    6    4    0      3.93      7.35
    8    4    0     22.77      7.46
   10    4    0     -0.84      0.75
   12    4    0    -22.02      4.93
   14    4    0     -5.19     13.39
   16    4    0     23.53      6.63
   18    4    0      5.94      1.44
   20    4    0     -4.66      5.35
   22    4    0     15.56      1.98
   24    4    0     17.01     -1.41
   26    4    0     -1.48      1.86
   28    4    0    -10.45      2.45
   30    4    0     -6.01      2.07
   32    4    0     -3.87      1.94
    2    6    0    158.76     -0.45
    4    6    0    -17.69     -4.88
    6    6    0    -82.83     -6.88
    8    6    0    -45.44     -1.41
   10    6    0      5.66      2.22
   12    6    0     20.12     -4.58
   14    6    0     -4.18    -10.01
   16    6    0    -16.90     -6.59
   18    6    0      3.80     -5.86
   20    6    0     10.46     -8.30
   22    6    0    -14.93     -4.28
   24    6    0    -21.85      0.06
   26    6    0      7.68     -1.05
   28    6    0     20.35     -1.40
   30    6    0      3.51     -0.99
    0    8    0   -142.71      0.11
    2    8    0    -96.80      0.91
    4    8    0      6.50      0.91
    8    8    0     70.69     -4.88
   10    8    0      0.21     -1.32
   12    8    0     -9.27      3.30
   14    8    0     34.76      1.87
   16    8    0     32.21      0.78
   18    8    0     -5.94      4.05
   20    8    0     -9.61      4.96
   22    8    0     12.60      2.04
   24    8    0     12.23     -0.96
   26    8    0    -13.36     -2.41
   28    8    0    -15.92     -2.34
   30    8    0      6.14     -0.49
    0   10    0     13.93     -1.12
    2   10    0     31.71      3.97
    4   10    0     20.87      7.66
    6   10    0    -48.47      9.38
    8   10    0    -63.17      4.32
   10   10    0      0.71     -3.16
   12   10    0     16.29     -5.01
   14   10    0    -36.39     -1.12
   16   10    0    -36.15      1.23
   18   10    0      3.47     -0.13
   20   10    0      2.46     -0.33
   22   10    0     -4.30      0.13
   24   10    0      4.94      0.48
   26   10    0      7.46      2.34
   28   10    0      0.58      2.62
   30   10    0     -5.98      0.09
    0   12    0     60.00     -1.64
    2   12    0     21.38     -9.19
    4   12    0    -22.84     -8.76
    6   12    0     -0.97     -7.73
    8   12    0     18.79     -1.87
   10   12    0    -18.11      5.66
   12   12    0    -29.58      6.03
   14   12    0     11.89      3.22
   16   12    0     17.03      1.33
   18   12    0     -3.05      1.80
   20   12    0     -4.47      3.11
   22   12    0    -14.64      3.48
   24   12    0    -17.57      3.23
   26   12    0     -3.15      1.47
   28   12    0      1.33      0.37
   30   12    0     -2.91      0.64
    0   14    0    -51.97      2.41
    2   14    0    -34.25      5.64
    4   14    0     13.57      0.79
    6   14    0     38.33      1.90
    8   14    0     13.08      2.85
   10   14    0     -0.21      0.12
   12   14    0      5.13     -0.10
   14   14    0     -0.02     -1.43
   16   14    0     -4.49     -1.10
   18   14    0     -4.32     -1.09
   20   14    0      6.06     -4.42
   22   14    0     16.92     -4.20
   24   14    0      8.64     -1.55
   26   14    0      1.46     -0.78
   28   14    0      5.30     -1.02
    0   16    0     -6.43     -0.03
    2   16    0     17.84     -0.76
    4   16    0     13.97      4.72
    6   16    0    -27.60      2.63
    8   16    0     -6.31     -4.35
   10   16    0     35.57     -8.00
   12   16    0     17.47     -6.40
   14   16    0    -16.58      0.02
   16   16    0    -10.55      0.45
   18   16    0      0.23     -2.08
   20   16    0     -7.03      0.30
   22   16    0     -1.99     -0.23
   24   16    0      1.30     -3.37
   26   16    0     -8.28     -3.07
   28   16    0    -10.04     -0.78
    0   18    0     38.41     -3.29
    2   18    0      9.97      1.48
    4   18    0    -16.80     -4.63
    6   18    0     -4.13     -6.86
    8   18    0    -12.26      1.53
   10   18    0    -34.35      8.49
   12   18    0     -3.64      7.73
   14   18    0     34.03      2.61
   16   18    0     20.67      0.03
   18   18    0     14.13      0.88
   20   18    0     15.50      1.34
   22   18    0     -4.65      1.62
   24   18    0      3.23      2.04
   26   18    0     17.92      2.49
    0   20    0    -19.18      3.50
    2   20    0    -22.12     -4.52
    4   20    0     -3.89      0.49
    6   20    0     25.31      6.95
    8   20    0     27.76      1.86
   10   20    0     14.49     -3.97
   12   20    0     -9.82     -5.63
   14   20    0    -18.70     -5.77
   16   20    0      0.40     -1.80
   18   20    0    -10.73      1.16
   20   20    0    -25.85     -0.35
   22   20    0     -6.07     -0.92
   24   20    0     -7.81     -0.03
   26   20    0    -12.62     -0.90
    0   22    0     -9.53      0.41
    2   22    0      3.05      6.40
    4   22    0     -1.74      5.99
    6   22    0    -31.87      0.63
    8   22    0    -26.99      0.60
   10   22    0      0.74      2.25
   12   22    0      5.39      3.00
   14   22    0     -7.52      4.27
   16   22    0    -23.16      2.22
   18   22    0     -8.33      0.53
   20   22    0     26.11      1.49
   22   22    0     25.10      2.04
   24   22    0      9.68      2.31
    0   24    0      0.68     -1.58
    2   24    0     13.90     -4.21
    4   24    0     21.57     -7.35
    6   24    0     13.29     -6.13
    8   24    0      1.34     -3.70
   10   24    0     -8.15     -1.76
   12   24    0      1.21     -1.35
   14   24    0      4.41     -2.50
   16   24    0     15.42     -1.79
   18   24    0     26.54     -1.97
   20   24    0     -8.21     -2.18
   22   24    0    -27.43     -0.92
    0   26    0     35.21      1.82
    2   26    0     -2.60     -0.60
    4   26    0    -15.95      5.71
    6   26    0     21.99      7.44
    8   26    0     21.51      2.60
   10   26    0     -1.03     -0.88
   12   26    0     -1.62      0.28
   14   26    0     19.15      3.29
   16   26    0      2.75      2.14
   18   26    0    -32.13      0.91
   20   26    0     -9.86      0.41
    0   28    0    -23.17      1.91
    2   28    0      2.94     12.59
    4   28    0      8.58     -0.88
    6   28    0    -16.13     -6.95
    8   28    0     -0.06      0.80
   10   28    0     22.93      3.65
   12   28    0      5.61      0.59
   14   28    0    -19.50     -2.85
   16   28    0     -2.69     -2.58
   18   28    0     20.94     -1.07
    0   30    0    -29.50    -11.03
    2   30    0    -21.52    -23.17
    4   30    0    -15.12     -5.94
    6   30    0    -26.99      3.29
    8   30    0    -35.60     -4.67
   10   30    0    -24.96     -6.17
   12   30    0    -10.08     -1.17
   14   30    0     -5.12      1.52
   16   30    0     -6.50      1.53
    0   32    0     21.46      6.45
    2   32    0      7.58      8.22
    4   32    0      4.12     -3.42
    6   32    0     25.55     -6.64
    8   32    0     24.16      3.47
   10   32    0      1.70      6.34
   12   32    0      5.20     -0.16
    0   34    0     19.91      1.82
    2   34    0     11.02      6.07
    4   34    0     10.10     14.45
    6   34    0     14.51     12.11
    8   34    0      7.35     -0.81
    3    1    1     -3.04     20.97
    5    1    1    -42.70     12.50
    7    1    1    -66.92     15.55
    9    1    1    -51.19     15.79
   11    1    1    -12.93      5.50
   13    1    1    -13.30     -0.90
   15    1    1    -47.67     -1.93
   17    1    1    -35.09     -2.54
   19    1    1      0.47      0.37
   21    1    1     -5.44      3.19
   23    1    1    -25.33      3.36
   25    1    1    -14.09      1.31
   27    1    1      8.58     -2.73
   29    1    1      2.06     -2.71
   31    1    1     -7.50      0.62
    2    2    1    109.10      5.11
    4    2    1     28.00     11.97
    6    2    1    -23.28      1.91
    8    2    1     28.07    -11.75
   10    2    1     42.19     -6.41
   12    2    1     18.01      3.83
   14    2    1      3.58      3.09
   16    2    1      0.48     -1.85
   18    2    1      5.17      0.28
   20    2    1      7.58      1.95
   22    2    1      0.38     -3.20
   24    2    1     -5.36     -5.52
   26    2    1     -2.37     -3.82
   28    2    1     -0.22      0.18
   30    2    1      2.86      3.45
   32    2    1      7.64      0.46
    1    3    1     60.74    -12.84
    3    3    1    -87.07     -6.46
    5    3    1    -28.89     -2.06
    7    3    1     92.59    -12.04
    9    3    1     55.03    -15.30
   11    3    1    -19.40     -2.39
   13    3    1    -11.86      4.33
   15    3    1     27.19      1.51
   17    3    1     10.65      1.00
   19    3    1    -18.17     -0.25
   21    3    1     -4.66     -3.59
   23    3    1     12.36     -1.26
   25    3    1      5.58      3.61
   27    3    1     -7.11      1.75
   29    3    1      2.57     -2.56
   31    3    1     10.07     -1.68
    2    4    1    -66.86    -10.03
    4    4    1    -22.51     -8.95
    6    4    1      3.33      0.07
    8    4    1    -31.11      3.60
   10    4    1    -46.67      4.99
   12    4    1    -27.20      3.68
   14    4    1      1.89     -2.73
   16    4    1     10.19     -5.85
   18    4    1     -2.18     -9.48
   20    4    1     -9.56    -10.16
   22    4    1     -4.31     -0.19
   24    4    1      3.09      6.75
   26    4    1      1.90      3.01
   28    4    1     -3.75     -4.20
   30    4    1     -5.69     -6.81
   32    4    1     -3.64     -2.54
    1    5    1    -15.16     -7.46
    3    5    1    168.70    -13.49
    5    5    1     86.52     -9.14
    7    5    1    -78.98      4.70
    9    5    1    -55.84      5.49
   11    5    1     26.84     -4.80
   13    5    1     33.92     -8.83
   15    5    1     -8.71     -2.48
   17    5    1     -4.27      2.54
   19    5    1     14.16     -0.01
   21    5    1      1.12      1.02
   23    5    1     -1.73      1.24
   25    5    1      2.67     -3.65
   27    5    1      6.27      0.00
   29    5    1      4.15      5.57
   31    5    1     -1.65      1.29
    2    6    1    -18.67      6.82
    4    6    1     15.24     -3.02
    6    6    1     36.49     -1.35
    8    6    1     21.96     11.09
   10    6    1     17.80      2.66
   12    6    1     15.19     -6.46
   14    6    1     -5.82      3.32
   16    6    1    -16.32      8.26
   18    6    1     -1.40      8.70
   20    6    1     10.18     11.64
   22    6    1      4.72      4.53
   24    6    1     -0.96     -3.23
   26    6    1      0.45      1.22
   28    6    1      4.40      5.75
   30    6    1      3.36      3.14
    1    7    1    -38.85     13.84
    3    7    1    -97.31     16.36
    5    7    1    -33.68      6.40
    9    7    1     49.45      0.55
   11    7    1     -7.81      5.40
   13    7    1    -39.50      8.16
   15    7    1     -2.90      5.12
   17    7    1     16.48     -2.02
   19    7    1     12.45      2.82
   21    7    1     15.81      4.24
   23    7    1      6.92     -1.27
   25    7    1      5.96      1.26
   27    7    1      0.84      1.51
   29    7    1    -13.98     -1.87
   31    7    1    -11.63     -0.14
    2    8    1     30.12     -1.33
    4    8    1    -24.07      5.44
    6    8    1    -53.03      0.58
    8    8    1    -18.47     -7.97
   10    8    1      9.46     -0.77
   12    8    1      7.44      3.15
   14    8    1      2.80     -3.06
   16    8    1      8.10      0.84
   18    8    1     -1.29      5.39
   20    8    1     -8.96      0.81
   22    8    1      2.14      2.72
   24    8    1      1.79      4.50
   26    8    1     -3.13     -3.39
   28    8    1      1.45     -4.68
   30    8    1      3.63      1.51
    1    9    1     15.38     -7.66
    3    9    1    -22.95     -4.65
    5    9    1    -39.96      1.33
    7    9    1    -25.44      2.80
    9    9    1    -19.39     -1.17
   11    9    1      5.86      1.27
   13    9    1     33.43     -0.40
   15    9    1     10.48     -3.05
   17    9    1    -16.74     -0.97
   19    9    1    -19.47     -6.64
   21    9    1    -13.98     -6.73
   23    9    1    -11.16      1.13
   25    9    1    -15.00     -0.59
   27    9    1     -2.64     -4.68
   29    9    1     14.78     -3.49
   31    9    1     11.35     -0.61
    2   10    1     -8.54     -0.09
    4   10    1     24.03     -2.22
    6   10    1     39.77     -2.97
    8   10    1     13.74     -3.43
   10   10    1    -18.54     -3.16
   12   10    1    -18.59      2.90
   14   10    1      0.69      5.24
   16   10    1      3.45     -5.98
   18   10    1      4.53    -12.87
   20   10    1      3.98     -8.32
   22   10    1     -3.66     -9.28
   24   10    1      1.76     -8.17
   26   10    1      3.45      1.96
   28   10    1     -5.28      3.91
   30   10    1     -5.77     -0.68
    1   11    1      9.00      4.35
    3   11    1     61.73     -2.62
    5   11    1     51.15     -5.75
    7   11    1     -2.62      1.06
    9   11    1    -20.12      5.21
   11   11    1    -17.73      0.54
   13   11    1    -17.79     -1.43
   15   11    1     -6.40     -0.29
   17   11    1      6.85      3.02
   19   11    1      4.01      8.59
   21   11    1     -0.99      4.76
   23   11    1      4.74     -2.77
   25   11    1      2.38     -0.53
   27   11    1    -11.61      4.57
   29   11    1    -13.22      5.02
    2   12    1      0.14     -0.01
    4   12    1     -8.87     -0.37
    6   12    1    -15.09      1.63
    8   12    1     -4.70      1.79
   10   12    1     16.45     -4.14
   12   12    1     17.25    -12.71
   14   12    1     -3.06    -11.75
   16   12    1    -10.01      1.80
   18   12    1     -3.28      7.39
   20   12    1     -1.26      0.84
   22   12    1     -4.04      2.80
   24   12    1     -4.23      8.33
   26   12    1      1.84      5.29
   28   12    1      4.38      1.98
   30   12    1      1.12      0.63
    1   13    1    -30.89     -4.02
    3   13    1    -50.82      3.38
    5   13    1    -28.98      8.83
    7   13    1     23.44      1.71
    9   13    1     45.86     -7.81
   11   13    1     25.86    -12.86
   13   13    1      2.62     -7.31
   15   13    1     -1.65      1.85
   17   13    1      3.98     -3.90
   19   13    1     10.52     -9.95
   21   13    1      7.42     -1.21
   23   13    1      7.00      4.53
   25   13    1     21.08      1.07
   27   13    1     24.92     -1.25
   29   13    1     14.12     -2.25
    2   14    1      8.30     -5.74
    4   14    1      4.58     -2.79
    6   14    1     -0.15     -1.86
    8   14    1     -2.13     -4.42
   10   14    1    -10.97     -1.25
   12   14    1    -10.47      9.41
   14   14    1      7.85     10.97
   16   14    1     13.05     -0.56
   18   14    1      2.62     -0.90
   20   14    1      3.35     11.94
   22   14    1      4.96     10.82
   24   14    1     -3.85     -4.43
   26   14    1     -8.70    -12.03
   28   14    1     -4.85     -8.40
    1   15    1     49.64      5.74
    3   15    1     18.31      0.41
    5   15    1     -6.97     -5.75
    7   15    1    -27.84     -6.08
    9   15    1    -38.34      1.21
   11   15    1    -13.44     13.52
   13   15    1     13.90      6.44
   15   15    1      9.08     -9.70
   17   15    1     -6.90     -0.77
   19   15    1    -12.78      7.38
   21   15    1     -8.99     -3.11
   23   15    1    -13.07     -4.59
   25   15    1    -19.59      0.43
   27   15    1     -7.58     -1.56
   29   15    1      0.22     -1.03
    2   16    1     -6.99      6.75
    4   16    1    -11.55      2.16
    6   16    1     -1.15      1.46
    8   16    1      7.07     11.60
   10   16    1      5.17     17.63
   12   16    1     -1.34      6.97
   14   16    1    -12.09     -1.06
   16   16    1     -9.63      3.06
   18   16    1     -0.95     -3.59
   20   16    1     -3.06    -20.79
   22   16    1      2.20    -21.36
   24   16    1      9.89     -4.37
   26   16    1      6.74      6.41
   28   16    1      4.72      4.41
    1   17    1    -50.55    -11.94
    3   17    1     -4.39     -8.75
    5   17    1     20.43     -3.37
    7   17    1     11.84      1.83
    9   17    1      0.76      3.41
   11   17    1    -15.08     -0.88
   13   17    1    -21.61      4.58
   15   17    1     -5.93     14.08
   17   17    1      3.54      5.18
   19   17    1      8.96     -2.11
   21   17    1     18.07      4.20
   23   17    1     15.78      3.20
   25   17    1      0.39     -0.14
   27   17    1    -17.38      2.45
    2   18    1    -14.25      3.60
    4   18    1      4.69      7.06
    6   18    1      3.54      3.92
    8   18    1     -9.65     -4.82
   10   18    1      1.44    -10.80
   12   18    1     13.84     -8.08
   14   18    1     10.27     -5.17
   16   18    1     -2.98     -4.37
   18   18    1     -8.45      4.89
   20   18    1     -2.36     16.29
   22   18    1     -2.34     15.73
   24   18    1     -2.10      6.52
   26   18    1      2.29      0.40
    1   19    1     19.69     11.61
    3   19    1     16.72     10.52
    5   19    1     -5.95      6.92
    7   19    1     -4.15      5.14
    9   19    1     18.59      2.08
   11   19    1     26.05     -3.04
   13   19    1      9.32     -4.81
   15   19    1     -9.65     -3.82
   17   19    1     -0.42     -1.38
   19   19    1     -2.07      0.59
   21   19    1    -25.22     -0.34
   23   19    1    -21.91     -0.88
   25   19    1     -1.51     -1.11
   27   19    1      7.89     -1.19
    2   20    1     23.61    -13.97
    4   20    1     10.64     -9.00
    6   20    1      2.75      1.45
    8   20    1      4.62      0.66
   10   20    1    -10.46     -6.45
   12   20    1    -16.72     -3.56
   14   20    1      0.54      5.91
   16   20    1     15.59      6.79
   18   20    1     15.30     -1.90
   20   20    1      6.21     -5.91
   22   20    1     -1.84     -2.32
   24   20    1     -5.56      0.46
   26   20    1     -5.26      1.10
    1   21    1     31.85     -4.18
    3   21    1    -12.51     -6.49
    5   21    1     -5.27     -7.53
    7   21    1      5.30     -8.79
    9   21    1    -16.98     -8.53
   11   21    1    -24.29     -3.11
   13   21    1     -2.20     -0.94
   15   21    1      8.43     -3.66
   17   21    1    -14.93     -1.58
   19   21    1    -16.09      0.58
   21   21    1      9.11     -1.09
   23   21    1     11.16     -1.09
   25   21    1      4.84      0.00
    2   22    1     -3.78     15.22
    4   22    1     -6.86      3.42
    6   22    1     -3.41     -9.94
    8   22    1      6.26     -3.05
   10   22    1     14.19      9.66
   12   22    1      3.31      6.47
   14   22    1    -15.61     -5.36
   16   22    1    -16.22     -8.40
   18   22    1     -8.50     -0.20
   20   22    1     -3.65      4.69
   22   22    1      0.76      0.71
   24   22    1      1.22     -2.36
    1   23    1    -52.57     -2.83
    3   23    1     -9.04      2.49
    5   23    1      3.20      7.82
    7   23    1      1.78      8.63
    9   23    1     14.72      8.90
   11   23    1     13.75      4.75
   13   23    1     -4.66     -2.04
   15   23    1     -0.24     -0.59
   17   23    1     24.99     -0.01
   19   23    1     21.60     -2.71
   21   23    1      4.50     -0.19
   23   23    1      4.61      2.33
    2   24    1    -14.95     -8.83
    4   24    1    -11.18     -3.91
    6   24    1     -8.91      4.83
    8   24    1    -13.10     -0.51
   10   24    1     -3.43     -5.67
   12   24    1     16.25     -1.99
   14   24    1     18.81      3.76
   16   24    1      7.54      5.92
   18   24    1      1.86      0.12
   20   24    1     -1.70     -4.96
   22   24    1     -0.56     -2.43
    1   25    1     20.68      8.14
    3   25    1     20.45      4.65
    5   25    1     12.03     -2.81
    7   25    1     -1.93     -5.63
    9   25    1     -7.54     -7.59
   11   25    1      1.33     -2.46
   13   25    1     11.11      7.93
   15   25    1      2.59      5.66
   17   25    1    -12.51      0.19
   19   25    1     -7.99      0.77
   21   25    1      2.09     -0.96
    2   26    1      1.49     12.50
    4   26    1     14.36     18.25
    6   26    1     18.84      6.35
    8   26    1      7.85      1.18
   10   26    1    -12.46      2.09
   12   26    1    -20.54      1.97
   14   26    1     -7.41      0.18
   16   26    1     -5.71     -0.97
   18   26    1     -9.90      2.44
   20   26    1      1.10      3.30
    1   27    1     22.64     -4.60
    3   27    1     -8.06     -7.60
    5   27    1    -27.06     -1.26
    7   27    1    -11.15      4.21
    9   27    1      7.42      9.39
   11   27    1     12.00      5.22
   13   27    1      8.03     -6.48
   15   27    1     -4.80     -6.40
   17   27    1     -2.74      0.88
   19   27    1      6.32      3.04
    2   28    1     27.43    -13.89
    4   28    1     -1.53    -27.94
    6   28    1    -18.39     -9.00
    8   28    1      0.01      6.64
   10   28    1     13.09      1.94
   12   28    1      7.22     -6.23
   14   28    1      0.34     -5.09
   16   28    1     12.68     -1.30
   18   28    1     18.85     -3.76
    1   29    1    -18.90     -9.63
    3   29    1    -16.85     -5.29
    5   29    1     21.87      3.27
    7   29    1     20.85      1.05
    9   29    1    -21.35     -7.53
   11   29    1    -41.92     -7.10
   13   29    1    -26.02      1.11
   15   29    1     11.30      3.31
   17   29    1      9.79     -0.83
    2   30    1    -31.66     -6.18
    4   30    1     -8.39     16.25
    6   30    1     13.29      3.22
    8   30    1      5.48    -12.54
   10   30    1      0.30     -6.11
   12   30    1      1.72      5.43
   14   30    1     -4.12      5.46
   16   30    1    -12.19     -0.57
    1   31    1    -15.76     36.83
    3   31    1     32.11     43.14
    5   31    1      5.30      2.04
    7   31    1     -7.06     -7.94
    9   31    1     32.74      1.21
   11   31    1     46.78      2.20
   13   31    1     19.93      1.11
   15   31    1    -15.28      0.65
    2   32    1     11.58     12.57
    4   32    1     13.16     -9.81
    6   32    1     -5.17     -5.16
    8   32    1    -15.92      6.54
   10   32    1     -7.15      4.29
   12   32    1      2.67     -1.76
    1   33    1     33.43    -64.97
    3   33    1    -14.22    -81.70
    5   33    1    -18.53    -16.84
    7   33    1    -12.01      5.65
    9   33    1    -20.73      0.67
   11   33    1    -22.49      1.26
    2   34    1      1.29      3.17
    4   34    1    -14.28     14.56
    6   34    1     -2.60      8.60
    8   34    1     13.73      0.92
    1   35    1    -33.15     57.13
    3   35    1    -19.36     67.92
    5   35    1      3.33     14.97
    2    0    2   -444.00     16.93
    4    0    2     35.04      7.90
    6    0    2     31.28     -5.68
    8    0    2    -40.24     -7.71
   10    0    2     14.85     -9.53
   12    0    2     34.12    -10.10
   14    0    2    -12.53     -3.99
   16    0    2    -25.20      2.70
   18    0    2      6.15      2.79
   20    0    2      2.47      1.22
   22    0    2     -8.45      4.40
   24    0    2      2.82      5.89
   26    0    2     10.92      5.48
   28    0    2      7.28      7.45
   30    0    2     -5.72      5.37
   32    0    2     -5.50     -1.83
    3    1    2   -141.42     10.60
    5    1    2     -5.32      3.19
    7    1    2     16.75      4.69
    9    1    2     -6.07      4.47
   11    1    2     10.10     -3.61
   13    1    2     14.65     -4.76
   15    1    2      3.40     -0.85
   17    1    2     -3.57      0.18
   19    1    2     -0.99     -0.04
   21    1    2      1.17      1.40
   23    1    2     -0.09     -0.48
   25    1    2      1.40     -5.76
   27    1    2      3.59     -4.11
   29    1    2      1.54      0.80
   31    1    2     -5.66      0.53
    0    2    2    471.29    -11.29
    2    2    2    205.28     -9.58
    4    2    2    -99.11     -2.93
    6    2    2    -56.27     -2.01
    8    2    2     17.81      2.21
   10    2    2    -14.09     11.22
   12    2    2    -29.81     11.43
   14    2    2      5.44      6.87
   16    2    2     18.19      1.20
   18    2    2     -6.81     -1.75
   20    2    2     -6.08     -0.93
   22    2    2      5.56     -1.87
   24    2    2      3.87     -3.33
   26    2    2     -3.74     -3.80
   28    2    2     -6.94     -2.83
   30    2    2      4.00     -0.25
   32    2    2      4.15      2.65
    1    3    2    209.18     -2.04
    3    3    2    267.84     -9.67
    5    3    2     23.95     -3.40
    7    3    2    -29.04     -3.33
    9    3    2      0.96      0.39
   11    3    2    -19.78     10.14
   13    3    2    -26.84      9.39
   15    3    2    -13.19      3.62
   17    3    2      4.79      1.57
   19    3    2      5.15      1.18
   21    3    2      4.53     -0.04
   23    3    2      7.80      0.56
   25    3    2     -1.96      4.57
   27    3    2     -6.28      4.12
   29    3    2      1.19     -2.62
   31    3    2      9.65     -5.33
    0    4    2     42.96      8.24
    2    4    2     97.52      1.56
    4    4    2    120.20     -0.42
    6    4    2     43.31     10.08
    8    4    2     -3.63      4.66
   10    4    2     10.39     -9.04
   12    4    2     25.29     -8.31
   14    4    2      5.82     -5.03
   16    4    2     -7.01     -3.24
   18    4    2      7.99     -0.18
   20    4    2      9.07     -1.61
   22    4    2     -6.65     -4.56
   24    4    2    -17.23     -2.16
   26    4    2     -5.48     -0.58
   28    4    2      8.23     -5.06
   30    4    2     -0.72     -5.35
    1    5    2   -119.14     -6.42
    5    5    2    -41.78      8.90
    7    5    2      4.52      1.10
    9    5    2     12.82     -8.76
   11    5    2     12.11     -9.32
   13    5    2      9.42     -2.72
   15    5    2     14.63     -2.70
   17    5    2     -1.82     -4.35
   19    5    2    -12.68     -1.51
   21    5    2    -16.48     -1.06
   23    5    2    -18.87     -0.51
   25    5    2     -4.28      1.25
   27    5    2     -1.54     -0.02
   29    5    2    -10.49      2.28
   31    5    2     -7.52      5.73
    0    6    2   -147.77     -1.83
    2    6    2   -113.77     -2.22
    4    6    2    -37.11     -3.22
    6    6    2     19.27     -3.49
    8    6    2     24.97      0.90
   10    6    2     -3.91      3.67
   12    6    2    -21.34      2.03
   14    6    2     -1.20      1.03
   16    6    2      7.45      1.14
   18    6    2     -9.40      0.48
   20    6    2     -8.48      1.66
   22    6    2     11.06      4.97
   24    6    2     19.69      4.76
   26    6    2      1.59      4.57
   28    6    2    -11.36      7.34
   30    6    2     -0.90      4.73
    1    7    2     21.40      8.47
    3    7    2     33.74     -0.20
    5    7    2     32.65     -5.79
    7    7    2     26.69      5.11
    9    7    2     -1.25     13.48
   11    7    2     -0.44      8.41
   13    7    2     14.34      0.66
   15    7    2      0.60      1.88
   17    7    2      1.42      4.90
   19    7    2     15.59      1.78
   21    7    2     16.18      1.50
   23    7    2     15.89      1.10
   25    7    2     12.92     -3.16
   27    7    2     10.34     -1.41
   29    7    2      9.91      0.03
   31    7    2      4.93     -2.19
    0    8    2     61.25     -2.37
    2    8    2     49.48      5.42
    4    8    2      8.67      9.30
    6    8    2    -38.96      0.50
    8    8    2    -43.22     -5.41
   10    8    2     -4.03     -2.26
   12    8    2      9.84     -0.75
   14    8    2    -20.03     -0.08
   16    8    2    -23.39      1.37
   18    8    2      2.47      1.23
   20    8    2      4.70      0.03
   22    8    2     -9.66     -1.21
   24    8    2    -11.81     -2.14
   26    8    2      1.36     -4.10
   28    8    2      4.91     -3.92
   30    8    2     -3.81     -0.43
    1    9    2      5.11     -3.63
    3    9    2     16.61     -2.78
    5    9    2     -0.56      1.41
    7    9    2    -36.36     -1.26
    9    9    2    -26.14     -2.81
   11    9    2     -6.88     -1.97
   13    9    2    -14.73     -0.99
   15    9    2     -8.41     -2.43
   17    9    2     -4.92     -5.44
   19    9    2    -10.80     -3.08
   21    9    2     -3.09     -1.10
   23    9    2     -8.57     -0.76
   25    9    2    -19.03      2.22
   27    9    2     -8.42      0.74
   29    9    2      4.23     -1.53
   31    9    2      2.16     -0.80
    0   10    2     13.16      2.31
    2   10    2     -8.24     -5.12
    4   10    2    -12.94    -10.03
    6   10    2     28.14     -6.90
    8   10    2     36.84     -0.01
   10   10    2     -2.17      4.23
   12   10    2    -12.49      3.47
   14   10    2     20.62      0.00
   16   10    2     26.86     -1.61
   18   10    2      3.76      0.52
   20   10    2     -2.68      3.00
   22   10    2      1.45      1.36
   24   10    2      2.64     -0.13
   26   10    2      2.67      1.84
   28   10    2      5.47      0.01
   30   10    2      6.32     -3.71
    1   11    2     -3.25     -2.66
    3   11    2    -28.30      1.72
    5   11    2    -29.26      0.49
    7   11    2     26.47     -3.60
    9   11    2     41.64     -5.90
   11   11    2      6.88     -4.00
   13   11    2     -8.99     -1.00
   15   11    2     -1.01      2.74
   17   11    2      9.33      7.56
   19   11    2      3.03      6.04
   21   11    2     -3.48      2.08
   23   11    2     11.07      1.79
   25   11    2     14.56      1.24
   27   11    2     -2.68      1.79
   29   11    2    -13.76      1.99
    0   12    2    -42.00      0.18
    2   12    2    -18.39      3.35
    4   12    2      5.78      2.36
    6   12    2     -0.96      4.55
    8   12    2     -0.37      2.78
   10   12    2     20.05     -3.43
   12   12    2     23.61     -0.02
   14   12    2     -0.78      4.62
   16   12    2    -12.97      1.46
   18   12    2     -3.91     -5.01
   20   12    2      3.88     -8.45
   22   12    2      8.49     -3.76
   24   12    2      7.02      0.53
   26   12    2     -0.30     -1.72
   28   12    2     -3.97     -1.05
   30   12    2     -0.36      3.21
    1   13    2    -10.21      4.86
    3   13    2     13.33     -0.67
    5   13    2     40.43     -2.94
    7   13    2     -7.24     -1.47
    9   13    2    -38.98     -1.01
   11   13    2     -0.29     -1.43
   13   13    2     29.97      0.82
   15   13    2      6.63      1.87
   17   13    2    -12.62     -2.02
   19   13    2      0.67     -1.40
   21   13    2      0.48      4.01
   23   13    2     -8.14      3.93
   25   13    2      2.59      0.25
   27   13    2     11.85     -2.02
   29   13    2     11.39     -1.32
    0   14    2     10.44     -1.62
    2   14    2     11.64      0.35
    4   14    2      1.33      8.67
    6   14    2    -21.24      4.42
    8   14    2    -21.22     -0.45
   10   14    2     -6.39      2.32
   12   14    2     -4.86     -3.13
   14   14    2     -3.53     -5.60
   16   14    2      6.80      1.59
   18   14    2     10.02      7.89
   20   14    2      2.11      7.96
   22   14    2     -5.13     -1.35
   24   14    2     -3.93     -7.48
   26   14    2      0.97     -1.06
   28   14    2      1.58      3.78
    1   15    2     21.92     -3.01
    3   15    2     14.44      1.52
    5   15    2    -28.44      3.41
    7   15    2    -13.17      3.61
    9   15    2     18.65      7.19
   11   15    2     -6.63      8.97
   13   15    2    -29.52      0.67
   15   15    2     -2.60     -7.58
   17   15    2     12.14     -6.55
   19   15    2      3.67     -6.71
   21   15    2      5.07    -10.58
   23   15    2     -1.98     -9.59
   25   15    2    -11.68     -4.91
   27   15    2     -7.15     -0.46
   29   15    2     -4.11      1.15
    0   16    2     23.68      2.32
    2   16    2     -0.02     -5.14
    4   16    2    -14.45    -16.38
    6   16    2     10.63     -8.40
    8   16    2      7.69     -0.04
   10   16    2    -20.04     -8.77
   12   16    2    -14.03    -11.93
   14   16    2      5.97     -7.78
   16   16    2      0.92     -8.79
   18   16    2     -5.93    -10.79
   20   16    2     -1.35     -5.30
   22   16    2     -1.80      9.34
   24   16    2     -2.71     14.96
   26   16    2     -0.99      3.92
   28   16    2     -0.22     -3.54
    1   17    2     -7.37      0.67
    3   17    2    -11.40     -5.63
    5   17    2      9.22     -8.01
    7   17    2     23.14     -5.26
    9   17    2     10.08     -8.87
   11   17    2     11.56    -12.19
   13   17    2     15.79     -2.84
   15   17    2      1.23      4.57
   17   17    2     -3.36      3.88
   19   17    2     -6.44      5.12
   21   17    2    -12.19      4.50
   23   17    2     -3.08      1.90
   25   17    2     -0.50      3.10
   27   17    2     -6.87      2.11
    0   18    2    -26.12     -3.73
    2   18    2     -6.19      7.69
    4   18    2     13.78     20.66
    6   18    2      6.89     13.28
    8   18    2      8.60      3.29
   10   18    2     20.32     19.33
   12   18    2      7.44     33.68
   14   18    2    -12.57     21.93
   16   18    2    -10.08      9.92
   18   18    2     -8.07     10.08
   20   18    2     -8.03      5.98
   22   18    2      1.82     -5.74
   24   18    2     -0.59     -8.22
   26   18    2     -6.25     -0.33
    1   19    2    -10.58      1.58
    3   19    2    -12.27      6.25
    5   19    2     -7.84     11.35
    7   19    2    -21.10      8.31
    9   19    2    -22.94      8.51
   11   19    2    -10.13     10.86
   13   19    2     -1.47      4.76
   15   19    2     -1.80      2.93
   17   19    2     -5.91      4.89
   19   19    2     -1.89      2.05
   21   19    2      8.97      3.75
   23   19    2     14.51      5.68
   25   19    2     13.58     -0.65
   27   19    2     10.84     -4.06
    0   20    2     12.44      4.86
    2   20    2     10.13     -5.14
    4   20    2     -1.67    -16.69
    6   20    2    -17.17    -14.45
    8   20    2    -18.10     -8.18
   10   20    2     -9.69    -21.85
   12   20    2     -1.10    -35.75
   14   20    2      5.54    -21.97
   16   20    2      3.74     -4.54
   18   20    2      5.36     -3.69
   20   20    2      6.69     -7.25
   22   20    2      0.85     -6.50
   24   20    2      6.30     -3.96
   26   20    2      7.84     -2.48
    1   21    2      0.43     -6.06
    3   21    2     12.62     -0.85
    5   21    2     23.07     -3.58
    7   21    2     19.75     -4.59
    9   21    2     13.06     -4.04
   11   21    2     -1.00     -4.53
   13   21    2     -5.89     -2.60
   15   21    2     -0.56     -5.06
   17   21    2     -0.03     -8.12
   19   21    2     10.51     -6.42
   21   21    2     12.85     -6.52
   23   21    2     -5.83     -5.25
   25   21    2     -9.55      0.29
    0   22    2      3.99      0.76
    2   22    2     -1.42      2.12
    4   22    2      3.28      5.25
    6   22    2     23.59      4.18
    8   22    2     19.97      4.58
   10   22    2     -1.08     12.24
   12   22    2     -1.21     18.87
   14   22    2      4.79     12.17
   16   22    2      8.68      0.64
   18   22    2     10.34     -1.17
   20   22    2     -0.22      5.98
   22   22    2     -9.30     10.24
   24   22    2    -10.33      4.92
    1   23    2     20.64      2.51
    3   23    2      7.39     -6.63
    5   23    2    -31.20     -5.85
    7   23    2    -19.97      0.26
    9   23    2      1.83      0.91
   11   23    2      9.03     -2.14
   13   23    2      2.31     -2.31
   15   23    2      2.63      1.90
   17   23    2     14.36      3.71
   19   23    2     -5.68      4.25
   21   23    2    -26.72      5.90
   23   23    2    -10.69      3.08
    0   24    2     -8.40    -14.23
    2   24    2     -8.97     -4.84
    4   24    2     -7.00      0.23
    6   24    2     -9.23      3.06
    8   24    2     -2.20      2.95
   10   24    2     15.65      0.40
   12   24    2      9.25     -2.26
   14   24    2     -2.21     -1.62
   16   24    2    -10.88      1.28
   18   24    2    -19.19      0.65
   20   24    2     -0.63     -3.50
   22   24    2     16.32     -4.53
    1   25    2    -18.48      9.65
    3   25    2    -10.48     11.09
    5   25    2     22.25      5.70
    7   25    2     14.02     -1.64
    9   25    2     -4.79      1.10
   11   25    2     -6.01      6.62
   13   25    2      1.78      4.03
   15   25    2      1.64     -0.17
   17   25    2    -10.55      1.29
   19   25    2     -5.36      0.48
   21   25    2     12.08     -3.06
    0   26    2     -7.86     20.56
    2   26    2      1.21      5.45
    4   26    2     -6.03     -3.87
    6   26    2    -22.85     -5.09
    8   26    2    -22.32     -5.83
   10   26    2    -20.86     -5.76
   12   26    2    -14.60     -4.23
   14   26    2    -11.46     -2.93
   16   26    2      0.18     -0.04
   18   26    2     16.19      2.01
   20   26    2     -0.67      1.69
    1   27    2     -8.96    -20.66
    3   27    2    -13.03    -14.13
    5   27    2     -7.03     -1.78
    7   27    2     -8.47      5.95
    9   27    2     -5.46     -1.06
   11   27    2      6.30     -5.49
   13   27    2      4.46      0.74
   15   27    2    -15.73      3.08
   17   27    2    -13.63     -0.71
   19   27    2      7.20     -0.88
    0   28    2      7.58    -17.18
    2   28    2      0.17     -3.85
    4   28    2      8.36      9.44
    6   28    2     22.32      7.81
    8   28    2     11.32      1.88
   10   28    2      1.13      0.47
   12   28    2      6.40      2.21
   14   28    2     18.42      2.35
   16   28    2      9.57     -1.84
   18   28    2     -8.49     -1.96
    1   29    2     26.59     19.80
    3   29    2     30.71     21.47
    5   29    2      1.71      9.17
    7   29    2      9.30     -4.64
    9   29    2     12.68     -0.59
   11   29    2    -14.46      2.51
   13   29    2    -12.68     -3.47
   15   29    2     25.59     -3.66
   17   29    2     26.42      0.37
    0   30    2     11.13     -0.95
    2   30    2     10.41     -4.99
    4   30    2      4.32    -12.84
    6   30    2      6.25     -6.60
    8   30    2     19.28      5.67
   10   30    2     17.60      8.83
   12   30    2      0.52      2.65
   14   30    2    -13.36     -2.66
   16   30    2     -9.32     -0.47
    1   31    2    -11.95     29.95
    3   31    2    -21.21     -5.90
    5   31    2    -12.74    -12.71
    7   31    2     -9.81      2.04
    9   31    2     -6.88      0.69
   11   31    2     13.98     -3.29
   13   31    2     12.94      0.39
   15   31    2    -15.57      0.63
    0   32    2      6.57     43.08
    2   32    2      3.49     33.45
    4   32    2      2.74     22.97
    6   32    2     -1.46      8.20
    8   32    2    -12.28     -6.02
   10   32    2     -8.74     -9.65
   12   32    2      2.21     -2.82
    1   33    2     -8.39    -88.62
    3   33    2      5.39    -24.22
    5   33    2     22.65      4.45
    7   33    2      6.71     -3.01
    9   33    2      0.13     -1.18
   11   33    2     -4.84      1.84
    0   34    2    -33.10    -57.24
    2   34    2    -17.98    -38.48
    4   34    2    -11.96    -22.39
    6   34    2    -22.02     -8.72
    8   34    2    -14.39      3.19
    1   35    2      6.57     65.98
    3   35    2     -1.52     16.74
    1    1    3     98.83    -43.06
    3    1    3    -81.54    -16.45
    5    1    3    -66.74      3.49
    7    1    3     36.21     -4.58
    9    1    3     12.45    -14.48
   11    1    3    -38.69    -10.79
   13    1    3    -28.77     -4.19
   15    1    3     14.57      0.38
   17    1    3     31.23      4.05
   19    1    3      4.59     -0.55
   21    1    3    -13.73     -7.17
   23    1    3      5.05     -6.11
   25    1    3      4.05     -3.82
   27    1    3    -19.35     -0.44
   29    1    3      0.07      2.68
   31    1    3     15.59      0.35
    4    2    3    -34.36     -4.62
    6    2    3     20.04     -0.72
    8    2    3    -57.52      4.34
   10    2    3    -80.06      3.80
   12    2    3    -35.53      5.94
   14    2    3     -3.61      6.88
   16    2    3     -6.86      2.83
   18    2    3    -15.08      0.93
   20    2    3     -9.42     -1.01
   22    2    3      0.56     -0.58
   24    2    3      8.56      2.48
   26    2    3      6.31     -0.28
   28    2    3     -2.05     -2.67
   30    2    3     -7.12      1.09
   32    2    3     -7.15      2.73
    1    3    3    -13.68     13.98
    3    3    3     71.74      3.01
    5    3    3     44.76     -6.99
    7    3    3    -19.67      1.33
    9    3    3      0.04     16.08
   11    3    3     45.58     12.05
   13    3    3     42.21      0.31
   15    3    3     -0.38     -1.39
   17    3    3    -11.92      1.31
   19    3    3     11.39      4.64
   21    3    3     17.64      8.38
   23    3    3      3.78      5.97
   25    3    3      8.37     -0.75
   27    3    3     22.20     -2.69
   29    3    3      7.75     -0.65
   31    3    3     -3.32      0.49
    2    4    3     72.94      2.59
    4    4    3     30.93     10.94
    6    4    3     12.72      5.85
    8    4    3     58.99     -4.36
   10    4    3     83.23     -5.78
   12    4    3     50.94     -8.88
   14    4    3     -1.94     -5.17
   16    4    3    -12.20      3.46
   18    4    3      6.49      3.35
   20    4    3     13.70      5.24
   22    4    3      7.43      6.12
   24    4    3     -4.51     -0.06
   26    4    3     -3.99     -0.49
   28    4    3      6.74      3.01
   30    4    3      7.32      1.47
    1    5    3    -80.69     13.05
    3    5    3    -90.32     14.15
    5    5    3    -41.89     10.15
    7    5    3      0.55     -2.23
    9    5    3     -9.32     -8.68
   11    5    3    -32.46      0.46
   13    5    3    -29.67      7.94
   15    5    3     -2.58      3.18
   17    5    3      2.22     -2.92
   19    5    3    -14.60     -1.93
   21    5    3    -16.20     -1.52
   23    5    3     -4.38     -1.14
   25    5    3     -7.96      2.90
   27    5    3    -23.15      1.76
   29    5    3    -18.26     -1.12
   31    5    3     -4.58      0.63
    2    6    3     41.94      1.45
    4    6    3    -33.10     -6.01
    6    6    3    -71.60     -4.27
    8    6    3    -31.86      1.83
   10    6    3    -25.33      3.23
   12    6    3    -27.40      5.42
   14    6    3      7.11      1.03
   16    6    3     26.29     -3.92
   18    6    3      5.19     -2.01
   20    6    3    -16.60     -5.51
   22    6    3    -14.05     -8.34
   24    6    3     -4.09     -3.30
   26    6    3     -2.36      0.15
   28    6    3     -5.84     -0.14
   30    6    3     -2.97     -1.37
    1    7    3     55.95    -17.23
    3    7    3     53.03    -16.59
    5    7    3     11.81     -1.52
    7    7    3    -10.70     13.85
    9    7    3     -1.93      4.05
   11    7    3      4.46    -10.34
   13    7    3      3.12     -9.13
   15    7    3     -6.77     -2.98
   17    7    3     -8.22      0.07
   19    7    3      1.64     -3.82
   21    7    3      1.93     -7.01
   23    7    3    -12.25     -4.89
   25    7    3    -11.21     -3.13
   27    7    3     13.13     -0.66
   29    7    3     18.95      0.31
   31    7    3      4.70     -1.04
    2    8    3    -55.99     -0.85
    4    8    3     51.28     -1.75
    6    8    3     95.73     -4.29
    8    8    3     19.30     -1.87
   10    8    3    -25.68     -0.33
   12    8    3    -16.77     -1.39
   14    8    3     -7.33     -1.09
   16    8    3    -13.90     -4.84
   18    8    3     -2.54     -5.41
   20    8    3     12.33     -0.65
   22    8    3      4.70     -2.38
   24    8    3      4.03     -3.80
   26    8    3      3.26     -2.01
   28    8    3     -4.50     -3.77
   30    8    3     -3.39     -1.96
    1    9    3     -3.25      6.46
    3    9    3      7.02      6.32
    5    9    3     23.63     -4.35
    7    9    3     19.05    -13.49
    9    9    3      9.62     -2.01
   11    9    3      5.33      4.77
   13    9    3      3.37     -1.73
   15    9    3      9.63     -3.38
   17    9    3      7.76     -1.64
   19    9    3      3.43      2.24
   21    9    3      8.74      6.14
   23    9    3     17.60      4.84
   25    9    3     16.42      2.61
   27    9    3     -0.39      2.49
   29    9    3     -7.40      2.29
   31    9    3     -1.35     -0.23
    2   10    3     19.20     -2.65
    4   10    3    -43.68      0.11
    6   10    3    -67.02      9.31
    8   10    3    -14.47      7.88
   10   10    3     40.06      3.51
   12   10    3     41.35      0.00
   14   10    3      3.95     -1.43
   16   10    3     -7.94      5.54
   18   10    3     -4.97      5.41
   20   10    3     -2.79      2.95
   22   10    3      3.77     11.48
   24   10    3     -2.22     11.47
   26   10    3     -0.14      3.72
   28   10    3      9.06      4.10
   30   10    3      3.96      2.43
    1   11    3      3.21      1.16
    3   11    3    -13.69      2.16
    5   11    3    -17.33      2.70
    7   11    3     -4.24      2.49
    9   11    3      1.51     -2.43
   11   11    3      3.45      1.47
   13   11    3      0.27     10.72
   15   11    3     -4.76      8.03
   17   11    3      2.31      0.94
   19   11    3      0.72     -1.01
   21   11    3     -6.40     -1.54
   23   11    3     -3.99     -1.20
   25   11    3     -3.32     -1.23
   27   11    3     -3.54     -3.87
   29   11    3     -4.61     -4.29
    2   12    3      6.88      3.87
    4   12    3     14.87      7.38
    6   12    3     16.11     -0.30
    8   12    3      1.27     -5.20
   10   12    3    -32.34     -5.55
   12   12    3    -36.38      1.66
   14   12    3      4.35      8.41
   16   12    3     21.53      1.85
   18   12    3      6.25      0.58
   20   12    3      1.00      1.42
   22   12    3      4.37     -8.47
   24   12    3      0.80     -8.73
   26   12    3     -7.26     -2.19
   28   12    3     -4.73     -3.64
   30   12    3      3.31     -2.39
    1   13    3      9.70     -2.50
    3   13    3      3.61     -5.68
    5   13    3     -9.41     -5.08
    7   13    3    -17.01     -2.73
    9   13    3    -15.81      1.98
   11   13    3    -11.08      0.86
   13   13    3     -1.82     -7.52
   15   13    3     -1.70     -5.06
   17   13    3    -10.17      6.45
   19   13    3     -7.25      7.55
   21   13    3     -2.07      1.78
   23   13    3     -2.94     -1.11
   25   13    3     -2.76     -0.85
   27   13    3     -0.92      1.80
   29   13    3      3.77      2.79
    2   14    3    -23.53      1.77
    4   14    3     -8.75     -3.47
    6   14    3     10.38     -5.08
    8   14    3     11.10      0.75
   10   14    3     17.02      8.51
   12   14    3     13.57      4.35
   14   14    3    -15.36     -3.26
   16   14    3    -20.73     -1.00
   18   14    3     -1.67     -2.48
   20   14    3     -6.02     -4.22
   22   14    3     -8.93      1.68
   24   14    3     11.14      0.98
   26   14    3     19.10      0.00
   28   14    3      6.10      5.04
    1   15    3    -18.56     -2.05
    3   15    3      2.54      2.08
    5   15    3     26.85      4.75
    7   15    3     24.51      7.59
    9   15    3      7.00      4.81
   11   15    3     -0.25      0.67
   13   15    3      1.00      4.84
   15   15    3      3.85      4.41
   17   15    3      4.95     -5.36
   19   15    3      5.85     -6.93
   21   15    3      1.47     -1.00
   23   15    3     -8.99      2.96
   25   15    3    -11.28      4.30
   27   15    3     -7.74      2.19
   29   15    3     -5.54     -0.32
    2   16    3      8.86     -7.57
    4   16    3     16.52     -6.50
    6   16    3     -1.75     -0.59
    8   16    3    -15.74     -3.69
   10   16    3     -3.06    -11.52
   12   16    3     12.86    -15.08
   14   16    3     20.28    -14.23
   16   16    3      6.27     -7.09
   18   16    3     -6.20      2.97
   20   16    3      6.97      5.91
   22   16    3      2.52      5.18
   24   16    3    -18.53      6.51
   26   16    3    -17.66      2.25
   28   16    3     -8.08     -3.82
    1   17    3      5.67     10.54
    3   17    3     -1.66      5.67
    5   17    3    -14.49      3.28
    7   17    3     -4.75     -2.03
    9   17    3     16.44     -4.13
   11   17    3     10.87     -4.17
   13   17    3    -10.99     -5.41
   15   17    3    -10.56     -3.66
   17   17    3      5.24     -1.61
   19   17    3      5.14     -2.59
   21   17    3      4.69     -1.72
   23   17    3     16.20     -2.56
   25   17    3     24.06     -6.67
   27   17    3     24.77     -4.41
    2   18    3     33.28      8.19
    4   18    3     -1.38     10.54
    6   18    3     -5.74      5.11
    8   18    3     17.85      4.14
   10   18    3     -2.11      3.57
   12   18    3    -26.08      9.42
   14   18    3    -15.37     19.02
   16   18    3      9.82     10.66
   18   18    3     15.52     -3.94
   20   18    3     -0.22     -6.18
   22   18    3     -2.12     -5.51
   24   18    3      3.54     -4.97
   26   18    3     -0.89     -0.75
    1   19    3      1.51     -8.78
    3   19    3     -1.09     -3.96
    5   19    3     -1.54     -5.47
    7   19    3     -9.16     -5.82
    9   19    3    -13.45     -6.00
   11   19    3      4.86     -3.07
   13   19    3     26.28     -2.22
   15   19    3     13.78     -4.19
   17   19    3    -12.45      1.33
   19   19    3     -9.66      6.44
   21   19    3      1.61      1.34
   23   19    3     -2.74     -1.13
   25   19    3    -13.26      3.25
   27   19    3    -18.21      2.09
    2   20    3    -45.88     -5.59
    4   20    3    -21.71    -12.90
    6   20    3     -3.94    -11.06
    8   20    3    -13.30     -5.38
   10   20    3      4.79      6.39
   12   20    3     20.96      7.50
   14   20    3      3.21     -8.09
   16   20    3    -16.01     -8.52
   18   20    3    -19.82      3.97
   20   20    3    -10.45      4.19
   22   20    3      4.13     -1.26
   24   20    3     11.85     -3.22
   26   20    3     10.98     -2.59
    1   21    3     -6.99     -2.76
    3   21    3     -0.02     -1.03
    5   21    3      3.84      4.89
    7   21    3      3.61      8.17
    9   21    3     -3.22     10.70
   11   21    3    -11.64     11.67
   13   21    3    -10.75     10.01
   15   21    3      6.37      5.80
   17   21    3     21.61     -2.99
   19   21    3      9.28     -6.88
   21   21    3     -7.04     -0.86
   23   21    3     -3.57      3.39
   25   21    3      4.02      1.99
    2   22    3     11.90      0.84
    4   22    3     14.47      9.31
    6   22    3      3.87     13.69
    8   22    3     -4.19      7.79
   10   22    3     -8.27     -8.80
   12   22    3     -1.29    -14.11
   14   22    3     12.48      0.69
   16   22    3     13.10      6.01
   18   22    3     16.32     -2.67
   20   22    3     16.17     -2.91
   22   22    3     -0.22      2.08
   24   22    3     -7.55      3.23
    1   23    3     22.61     12.35
    3   23    3      0.04      1.53
    5   23    3     -7.57     -6.21
    7   23    3      2.86     -4.53
    9   23    3      9.34     -3.91
   11   23    3     -1.61     -8.27
   13   23    3    -10.94     -5.80
   15   23    3     -9.84      2.41
   17   23    3    -12.99      8.45
   19   23    3     -6.47      7.22
   21   23    3      4.93      0.02
   23   23    3     -0.13     -3.76
    2   24    3     18.31      2.85
    4   24    3     11.31      3.01
    6   24    3     12.92     -5.47
    8   24    3     18.31     -6.10
   10   24    3     -0.99      5.40
   12   24    3    -24.53      8.49
   14   24    3    -19.13     -0.92
   16   24    3     -6.48     -5.90
   18   24    3    -13.58     -2.31
   20   24    3    -10.77      0.97
   22   24    3      2.39      2.13
    1   25    3    -35.62    -14.57
    3   25    3     -4.16     -3.73
    5   25    3      3.67      3.53
    7   25    3     -8.94     -0.29
    9   25    3     -4.97     -2.07
   11   25    3     13.11      0.64
   13   25    3      6.50     -3.63
   15   25    3    -14.44     -8.46
   17   25    3     -7.69     -7.71
   19   25    3      1.24     -4.06
   21   25    3     -3.62      1.24
    2   26    3      2.63    -11.82
    4   26    3    -14.06    -20.22
    6   26    3    -23.89     -6.38
    8   26    3    -11.30      4.88
   10   26    3     20.83      1.15
   12   26    3     34.82     -2.04
   14   26    3     10.89      0.69
   16   26    3      6.68      5.27
   18   26    3     20.17      4.88
   20   26    3      4.73     -0.74
    1   27    3     24.65      7.13
    3   27    3      8.70      4.14
    5   27    3     12.00     -1.88
    7   27    3     12.02     -1.03
    9   27    3    -10.49     -0.27
   11   27    3    -22.06      0.65
   13   27    3     -0.44      6.40
   15   27    3     19.40      7.75
   17   27    3     11.07      3.16
   19   27    3      2.66      0.88
    2   28    3    -47.93     14.59
    4   28    3     -4.74     29.36
    6   28    3     27.19     10.45
    8   28    3      5.32     -6.36
   10   28    3    -22.00     -4.29
   12   28    3    -21.63      0.43
   14   28    3     -5.09      0.04
   16   28    3    -16.97     -2.95
   18   28    3    -26.86     -1.48
    1   29    3     -3.19      2.28
    3   29    3     -6.25     -1.66
    5   29    3    -15.56     -2.65
    7   29    3     -4.64     -2.95
    9   29    3     18.45     -1.47
   11   29    3     19.37     -0.76
   13   29    3      1.24     -2.44
   15   29    3     -8.13     -2.24
   17   29    3     -6.43     -0.37
    2   30    3     48.25      0.72
    4   30    3     15.14    -18.84
    6   30    3    -26.36     -3.43
    8   30    3    -22.71      9.37
   10   30    3     -0.49      4.98
   12   30    3      9.10      0.50
   14   30    3      9.92      0.98
   16   30    3     17.71      1.71
    1   31    3     -6.71    -22.36
    3   31    3     -2.27    -11.68
    5   31    3     -3.31      8.78
    7   31    3    -12.00     12.47
    9   31    3    -11.41      6.45
   11   31    3     -4.21      2.39
   13   31    3      1.02     -0.50
   15   31    3      4.35     -1.69
    2   32    3     -6.22     -4.48
    4   32    3    -16.85      7.52
    6   32    3      8.28     -1.25
    8   32    3     32.70     -8.82
   10   32    3     13.49     -5.37
   12   32    3     -9.95     -1.03
    1   33    3      1.52     55.30
    3   33    3      0.02     37.25
    5   33    3      7.67     -3.53
    7   33    3     13.70     -9.90
    9   33    3      0.58     -2.20
   11   33    3     -8.98     -0.60
    2   34    3    -13.38     -4.81
    4   34    3     17.80     -3.21
    6   34    3     13.56      3.36
    8   34    3    -13.33      6.72
    1   35    3      4.68    -57.25
    3   35    3     11.94    -39.82
    0    0    4   -114.35      9.13
    2    0    4    -39.14     10.01
    4    0    4     30.34     17.31
    6    0    4     17.53     26.54
    8    0    4     20.54     19.05
   10    0    4      2.54     14.42
   12    0    4    -20.15     13.06
   14    0    4      0.85      0.84
   16    0    4      2.00     -8.14
   18    0    4     -4.01     -7.13
   20    0    4      5.01     -5.02
   22    0    4      1.72     -6.91
   24    0    4      0.71     -9.53
   26    0    4     -2.38     -3.92
   28    0    4     -5.38      4.69
   30    0    4      1.41      3.48
   32    0    4      2.54     -0.96
    1    1    4     59.81     -7.75
    3    1    4     73.59    -11.32
    5    1    4      5.23    -15.23
    7    1    4     -8.73     -7.71
    9    1    4      2.84      1.04
   11    1    4     -9.68      2.44
   13    1    4    -22.48      1.68
   15    1    4    -10.50     -1.24
   17    1    4      1.47     -3.89
   19    1    4     -8.80     -1.25
   21    1    4     -8.94      1.23
   23    1    4      0.54      1.44
   25    1    4     -4.82      5.02
   27    1    4     -9.17      5.93
   29    1    4     -4.28     -0.66
   31    1    4     -1.05     -3.61
    0    2    4    126.84     -1.52
    2    2    4    103.34     -8.43
    4    2    4     62.51    -14.48
    6    2    4     20.06     -8.82
    8    2    4     -9.19     -1.60
   10    2    4      8.42     -9.45
   12    2    4     18.25    -12.38
   14    2    4     -3.98     -2.73
   16    2    4      2.54      2.17
   18    2    4     13.27      1.53
   20    2    4      6.80      2.38
   22    2    4      2.79      2.83
   24    2    4     -8.91      4.12
   26    2    4     -5.61      4.12
   28    2    4      1.98     -1.93
   30    2    4     -8.10     -4.10
    5    3    4    -18.09      9.63
    7    3    4     14.71      3.10
    9    3    4      4.13     -3.50
   11    3    4     23.26     -5.99
   13    3    4     41.52     -4.39
   15    3    4     21.80     -0.57
   17    3    4      0.42      1.82
   19    3    4     14.62      0.52
   21    3    4     10.54      0.61
   23    3    4     -3.35      1.35
   25    3    4      9.95     -5.09
   27    3    4     16.26     -6.67
   29    3    4     10.44      5.81
   31    3    4      7.16     11.87
    0    4    4    -63.99     -2.50
    2    4    4   -115.74      9.52
    4    4    4   -136.08      9.79
    6    4    4    -52.97    -10.67
    8    4    4     -1.73    -14.33
   10    4    4    -16.87      2.95
   12    4    4    -18.36      7.21
   14    4    4      3.83      0.32
   16    4    4     -4.65     -0.35
   18    4    4    -22.28      2.12
   20    4    4    -17.08      1.48
   22    4    4     -0.17      2.89
   24    4    4     22.90      3.48
   26    4    4     16.14     -0.68
   28    4    4      0.78     -0.49
   30    4    4     11.36      1.37
    1    5    4     55.97      4.92
    3    5    4     83.97     -0.21
    5    5    4     30.92      0.60
    7    5    4     -3.36      0.88
    9    5    4    -18.82      0.09
   11    5    4    -19.60      2.95
   13    5    4    -16.99      1.66
   15    5    4    -10.49      1.50
   17    5    4     -1.18      4.97
   19    5    4     -1.47      2.22
   21    5    4      7.77     -4.28
   23    5    4      9.81     -3.95
   25    5    4     -1.93      2.87
   27    5    4     -1.98      3.89
   29    5    4     -4.85     -5.04
   31    5    4     -7.65     -9.98
    0    6    4    -43.86      1.19
    2    6    4     11.06     -6.47
    4    6    4     64.03     -5.12
    6    6    4     39.08      9.07
    8    6    4      3.63      6.15
   10    6    4      2.67     -5.32
   12    6    4     16.01     -4.32
   14    6    4      2.37      2.24
   16    6    4     -1.46      5.87
   18    6    4     14.99      4.21
   20    6    4      8.00      1.50
   22    6    4     -9.74     -0.79
   24    6    4    -21.94     -3.93
   26    6    4    -13.63     -3.64
   28    6    4      2.07     -0.38
   30    6    4      0.47      2.29
    1    7    4     -3.22    -10.66
    3    7    4    -17.94     -4.53
    5    7    4    -30.43     -1.41
    7    7    4    -11.01     -5.37
    9    7    4     11.57     -4.98
   11    7    4     -0.89     -0.34
   13    7    4    -18.25      4.44
   15    7    4    -11.42      0.02
   17    7    4     -1.10     -9.68
   19    7    4     -5.78     -5.87
   21    7    4    -13.91      4.98
   23    7    4    -10.83      4.52
   25    7    4    -10.20     -1.96
   27    7    4    -13.43     -3.75
   29    7    4     -3.36     -0.37
   31    7    4      1.24      2.37
    0    8    4     57.72     -0.02
    2    8    4     36.58     -4.11
    4    8    4     -2.03     -4.53
    6    8    4    -23.98     -1.86
    8    8    4     -5.52      6.62
   10    8    4     13.93     10.03
   12    8    4     -1.25      5.39
   14    8    4     -2.14     -1.20
   16    8    4      7.38     -6.73
   18    8    4      1.74     -5.37
   20    8    4      2.82     -2.45
   22    8    4      8.47     -3.45
   24    8    4     13.22     -0.11
   26    8    4     11.01      4.37
   28    8    4      2.64      0.81
   30    8    4     -1.90     -4.01
    1    9    4     -7.11     12.16
    3    9    4     -8.70      5.89
    5    9    4      4.58     -5.75
    7    9    4     16.72      0.49
    9    9    4     19.97      6.59
   11    9    4     17.81     -2.96
   13    9    4     20.04    -10.11
   15    9    4     13.38     -1.36
   17    9    4      1.35     10.72
   19    9    4      1.72      6.50
   21    9    4      3.71     -4.86
   23    9    4      6.92     -5.22
   25    9    4     16.40     -0.92
   27    9    4     13.55      1.75
   29    9    4     -1.82      2.28
    0   10    4    -38.93      0.26
    2   10    4    -35.73     10.56
    4   10    4    -21.02     13.70
    6   10    4      5.28      5.25
    8   10    4      9.79     -5.45
   10   10    4     -7.17     -8.96
   12   10    4     -4.21     -5.19
   14   10    4      5.40      0.09
   16   10    4     -4.30      2.02
   18   10    4     -9.33     -2.46
   20   10    4     -0.12     -4.07
   22   10    4     -1.83      3.07
   24   10    4    -12.23      3.91
   26   10    4    -10.63     -1.79
   28   10    4     -7.63      0.53
   30   10    4     -6.74      4.73
    1   11    4     -8.88     -3.09
    3   11    4      5.00     -4.19
    5   11    4     25.19      8.01
    7   11    4    -14.91      7.36
    9   11    4    -48.02     -0.75
   11   11    4    -17.34      5.84
   13   11    4     10.19     10.64
   15   11    4      2.82      0.32
   17   11    4     -6.53     -8.75
   19   11    4     -2.92     -3.15
   21   11    4      2.97      3.94
   23   11    4     -5.44      2.22
   25   11    4    -14.58      0.53
   27   11    4     -3.24     -1.01
   29   11    4     12.05     -1.97
    0   12    4      9.37     -2.76
    2   12    4     20.15     -7.96
    4   12    4     30.83    -11.31
    6   12    4      5.38     -8.94
    8   12    4    -24.29     -1.90
   10   12    4    -13.05      3.85
   12   12    4     -2.88      2.29
   14   12    4     -9.86     -1.39
   16   12    4      0.51     -0.59
   18   12    4      6.39      6.06
   20   12    4     -2.76      8.28
   22   12    4      1.59     -1.69
   24   12    4      6.80     -6.22
   26   12    4      0.90      0.55
   28   12    4      1.13      1.41
   30   12    4      3.60     -2.42
    1   13    4     26.87     -6.10
    3   13    4     17.49      1.19
    5   13    4    -27.72     -4.97
    7   13    4      7.61     -4.94
    9   13    4     50.33      4.02
   11   13    4     11.17      0.83
   13   13    4    -31.24     -6.25
   15   13    4    -12.14     -2.28
   17   13    4     14.77     -0.03
   19   13    4      6.96     -8.17
   21   13    4     -5.20    -11.00
   23   13    4      1.06     -4.60
   25   13    4      2.32     -1.39
   27   13    4    -10.13      0.61
   29   13    4    -14.22      1.85
    0   14    4     30.75      4.52
    2   14    4     12.71      2.78
    4   14    4    -19.00      2.73
    6   14    4    -11.13      8.09
    8   14    4     18.57      9.37
   10   14    4     11.31      2.36
   12   14    4     -2.87     -1.26
   14   14    4     -1.31     -0.05
   16   14    4     -5.31     -1.54
   18   14    4     -8.27     -5.53
   20   14    4     -9.15     -3.55
   22   14    4     -6.73      5.77
   24   14    4      0.23      7.83
   26   14    4     -2.04      0.28
   28   14    4     -5.07     -2.81
    1   15    4    -24.30      2.40
    3   15    4    -27.19     -1.87
    5   15    4      9.48      1.92
    7   15    4      2.11     -0.21
    9   15    4    -28.54    -13.16
   11   15    4     -9.67    -13.25
   13   15    4     23.86      3.80
   15   15    4     12.22      9.73
   17   15    4    -10.95      8.53
   19   15    4     -8.46     16.64
   21   15    4      0.47     17.53
   23   15    4      2.81      8.82
   25   15    4      8.46      6.36
   27   15    4     14.27      4.08
    0   16    4    -22.61     -5.07
    2   16    4    -15.23      1.35
    4   16    4      8.35      2.63
    6   16    4     20.92     -5.90
    8   16    4      8.32    -12.33
   10   16    4      0.83     -3.80
   12   16    4      5.85      6.50
   14   16    4      9.64      7.64
   16   16    4      6.86      8.22
   18   16    4      8.25      7.15
   20   16    4     11.97     -2.13
   22   16    4     -0.76     -9.25
   24   16    4     -5.01     -5.50
   26   16    4     11.54     -0.22
   28   16    4     13.87      0.15
    1   17    4      0.62      4.34
    3   17    4      5.38      6.87
    5   17    4      2.15      5.51
    7   17    4     -7.45      4.00
    9   17    4     -0.05     14.33
   11   17    4      2.14     18.46
   13   17    4    -10.51     -1.59
   15   17    4    -11.16    -11.82
   17   17    4      1.91     -6.38
   19   17    4     13.84     -7.17
   21   17    4     13.72     -3.12
   23   17    4      3.77      0.91
   25   17    4     -2.70     -6.84
   27   17    4     -2.87     -7.52
    0   18    4     -1.39      8.50
    2   18    4     -5.10     -3.21
    4   18    4     -9.38     -7.19
    6   18    4    -15.30     -1.42
    8   18    4    -16.27      3.92
   10   18    4     -2.62     -3.46
   12   18    4     -1.03    -13.51
   14   18    4     -8.84    -11.70
   16   18    4     -3.53     -6.61
   18   18    4     -5.45     -3.79
   20   18    4     -5.66      1.00
   22   18    4     13.02      1.69
   24   18    4     12.03     -2.95
   26   18    4     -6.86     -2.82
    1   19    4     12.85     -1.67
    3   19    4     15.53     -4.57
    5   19    4      1.29     -9.49
    7   19    4      7.25     -5.92
    9   19    4     16.28     -4.77
   11   19    4      8.48    -10.26
   13   19    4     -0.21     -4.37
   15   19    4     -1.27      1.58
   17   19    4     -6.30     -2.47
   19   19    4    -14.07     -9.05
   21   19    4    -12.10    -17.85
   23   19    4     -7.29    -12.94
   25   19    4     -8.71      3.81
    0   20    4     -4.46    -11.59
    2   20    4      8.72     -1.73
    4   20    4     11.31      5.69
    6   20    4      2.86      5.13
    8   20    4      5.32      4.71
   10   20    4     -0.14     10.10
   12   20    4      3.82     13.56
   14   20    4      8.04      7.02
   16   20    4     -0.77     -1.73
   18   20    4     10.34     -2.00
   20   20    4     16.90      5.02
   22   20    4     -6.18     11.21
   24   20    4    -15.40      9.93
   26   20    4     -4.22      3.49
    1   21    4     -0.62     -1.22
    3   21    4    -11.10     -3.40
    5   21    4    -15.66      4.66
    7   21    4     -9.93      4.67
    9   21    4    -12.27     -4.27
   11   21    4     -1.34     -1.98
   13   21    4     18.61      7.49
   15   21    4     22.55     10.00
   17   21    4     14.89      8.71
   19   21    4     -3.06     13.08
   21   21    4    -15.36     20.05
   23   21    4     -3.40     13.03
[truncated: 1,605,548 more chars]
