# Supplementary material for: Diphosphine-protected ultrasmall gold nanoclusters: opened icosahedral Au13 and heart-shaped Au8 clusters
Source: Chem Sci. 2017 Dec 4;9(5):1251–8. doi: 10.1039/c7sc03566g (PMC5885941; doi:10.1039/c7sc03566g)
Supplement: Supplementary file 3 [file SC-009-C7SC03566G-s003.cif]

# Electronic Supplementary Material (ESI) for Chemical Science.
# This journal is © The Royal Society of Chemistry 2017

####################################################################### 
# 
# This file contains crystal structure data downloaded from the 
# Cambridge Structural Database (CSD) hosted by the Cambridge 
# Crystallographic Data Centre (CCDC).
# 
# Full information about CCDC data access policies and citation 
# guidelines are available at http://www.ccdc.cam.ac.uk/access/V1 
# 
# Audit and citation data items may have been added by the CCDC. 
# Please retain this information to preserve the provenance of 
# this file and to allow appropriate attribution of the data. 
# 
#######################################################################

data_SD_Au2_93K
_database_code_depnum_ccdc_archive 'CCDC 1577877'
_audit_update_record             
;
2017-10-03 deposited with the CCDC.
2017-12-20 downloaded from the CCDC.
;
_audit_creation_date             2017-10-03
_audit_creation_method           
;
Olex2 1.2
(compiled 2017.03.28 svn.r3405 for OlexSys, GUI svn.r5337)
;
_shelxl_version_number           2013-4
_chemical_name_common            ?
_chemical_name_systematic        
;
 ?
;
_chemical_formula_moiety         'C100 H88 Au8 P8 S2, 2(Cl), 4(C H2 Cl2)'
_chemical_formula_sum            'C104 H96 Au8 Cl10 P8 S2'
_chemical_formula_weight         3587.91
_chemical_melting_point          ?
_chemical_oxdiff_formula         AuPSCH
loop_
_atom_type_symbol
_atom_type_description
_atom_type_scat_dispersion_real
_atom_type_scat_dispersion_imag
_atom_type_scat_source
C C 0.0033 0.0016 'International Tables Vol C Tables 4.2.6.8 and 6.1.1.4'
H H 0.0000 0.0000 'International Tables Vol C Tables 4.2.6.8 and 6.1.1.4'
Au Au -2.0133 8.8022 'International Tables Vol C Tables 4.2.6.8 and 6.1.1.4'
Cl Cl 0.1484 0.1585 'International Tables Vol C Tables 4.2.6.8 and 6.1.1.4'
P P 0.1023 0.0942 'International Tables Vol C Tables 4.2.6.8 and 6.1.1.4'
S S 0.1246 0.1234 'International Tables Vol C Tables 4.2.6.8 and 6.1.1.4'

_shelx_space_group_comment       
;
The symmetry employed for this shelxl refinement is uniquely defined
by the following loop, which should always be used as a source of
symmetry information in preference to the above space-group names.
They are only intended as comments.
;
_space_group_crystal_system      orthorhombic
_space_group_IT_number           68
_space_group_name_H-M_alt        'C c c e'
_space_group_name_Hall           '-C 2b 2bc'
loop_
_space_group_symop_operation_xyz
'x, y, z'
'-x, -y+1/2, z'
'x, -y+1/2, -z+1/2'
'-x, y, -z+1/2'
'x+1/2, y+1/2, z'
'-x+1/2, -y+1, z'
'x+1/2, -y+1, -z+1/2'
'-x+1/2, y+1/2, -z+1/2'
'-x, -y, -z'
'x, y-1/2, -z'
'-x, y-1/2, z-1/2'
'x, -y, z-1/2'
'-x+1/2, -y+1/2, -z'
'x+1/2, y, -z'
'-x+1/2, y, z-1/2'
'x+1/2, -y+1/2, z-1/2'

_cell_length_a                   29.8513(7)
_cell_length_b                   27.0724(7)
_cell_length_c                   28.9960(6)
_cell_angle_alpha                90
_cell_angle_beta                 90
_cell_angle_gamma                90
_cell_volume                     23433.0(10)
_cell_formula_units_Z            8
_cell_measurement_reflns_used    20164
_cell_measurement_temperature    93.0(3)
_cell_measurement_theta_max      30.7940
_cell_measurement_theta_min      3.4660
_shelx_estimated_absorpt_T_max   0.490
_shelx_estimated_absorpt_T_min   0.423
_exptl_absorpt_coefficient_mu    10.391
_exptl_absorpt_correction_T_max  1.00000
_exptl_absorpt_correction_T_min  0.43338
_exptl_absorpt_correction_type   multi-scan
_exptl_absorpt_process_details   
;
CrysAlisPro 1.171.39.30d (Rigaku Oxford Diffraction, 2017)
Empirical absorption correction using spherical harmonics,
 implemented in SCALE3 ABSPACK scaling algorithm.
;
_exptl_crystal_colour            yellow
_exptl_crystal_colour_primary    yellow
_exptl_crystal_density_diffrn    2.034
_exptl_crystal_density_meas      ?
_exptl_crystal_density_method    ?
_exptl_crystal_description       block
_exptl_crystal_F_000             13392
_exptl_crystal_size_max          0.1
_exptl_crystal_size_mid          0.1
_exptl_crystal_size_min          0.08
_exptl_special_details           
;
 ?
;
_exptl_transmission_factor_max   ?
_exptl_transmission_factor_min   ?
_diffrn_reflns_av_R_equivalents  0.0699
_diffrn_reflns_av_unetI/netI     0.0492
_diffrn_reflns_Laue_measured_fraction_full 0.994
_diffrn_reflns_Laue_measured_fraction_max 0.994
_diffrn_reflns_limit_h_max       37
_diffrn_reflns_limit_h_min       -37
_diffrn_reflns_limit_k_max       29
_diffrn_reflns_limit_k_min       -33
_diffrn_reflns_limit_l_max       36
_diffrn_reflns_limit_l_min       -36
_diffrn_reflns_number            57061
_diffrn_reflns_point_group_measured_fraction_full 0.994
_diffrn_reflns_point_group_measured_fraction_max 0.994
_diffrn_reflns_theta_full        25.242
_diffrn_reflns_theta_max         26.372
_diffrn_reflns_theta_min         3.379
_diffrn_ambient_environment      N~2~
_diffrn_ambient_temperature      93.0(3)
_diffrn_detector                 'CCD plate'
_diffrn_detector_area_resol_mean ?
_diffrn_detector_type            HyPix
_diffrn_measured_fraction_theta_full 0.994
_diffrn_measured_fraction_theta_max 0.994
_diffrn_measurement_details      
;
List of Runs (angles in degrees, time in seconds):

  # Type    Start    End  Width  t~exp~   \w     \q     \k     \f   Frames
#--------------------------------------------------------------------------
  1  \w    -52.00   3.00   1.00   30.00    --    5.65 -47.00 152.00   55
  2  \w    -24.00  29.00   1.00   30.00    --   -4.48 -99.00 -60.00   53
  3  \w    -26.00  29.00   1.00   30.00    --   -4.48 -99.00-180.00   55
;
_diffrn_measurement_device       'four-circle diffractometer'
_diffrn_measurement_device_type  'XtaLAB Synergy, Dualflex, HyPix'
_diffrn_measurement_method       '\w scans'
_diffrn_orient_matrix_type       
'CrysAlisPro convention (1999,Acta A55,543-557)'
_diffrn_orient_matrix_UB_11      0.0154977000
_diffrn_orient_matrix_UB_12      0.0101074000
_diffrn_orient_matrix_UB_13      -0.0159561000
_diffrn_orient_matrix_UB_21      -0.0178785000
_diffrn_orient_matrix_UB_22      0.0113346000
_diffrn_orient_matrix_UB_23      -0.0121667000
_diffrn_orient_matrix_UB_31      0.0021384000
_diffrn_orient_matrix_UB_32      0.0213438000
_diffrn_orient_matrix_UB_33      0.0140039000
_diffrn_oxdiff_ac3_digest_frames 
;
01f4b1244a10e56f383d4703d603a0751d0002544d0
;
_diffrn_oxdiff_ac3_digest_hkl    
;
01777e48061fbfac3f3083925f2289ac7ea2d6
;
_diffrn_radiation_monochromator  mirror
_diffrn_radiation_probe          x-ray
_diffrn_radiation_type           MoK\a
_diffrn_radiation_wavelength     0.71073
_diffrn_source                   'micro-focus sealed X-ray tube'
_diffrn_source_type              'PhotonJet (Mo) X-ray Source'
_reflns_Friedel_coverage         0.000
_reflns_Friedel_fraction_full    .
_reflns_Friedel_fraction_max     .
_reflns_number_gt                9961
_reflns_number_total             11919
_reflns_odcompleteness_completeness 80.72
_reflns_odcompleteness_iscentric 1
_reflns_odcompleteness_theta     30.55
_reflns_special_details          
;
 Reflections were merged by SHELXL according to the crystal
 class for the calculation of statistics and refinement.
 
 Structure factors included contributions from the .fab file.
 
 _reflns_Friedel_fraction is defined as the number of unique
 Friedel pairs measured divided by the number that would be
 possible theoretically, ignoring centric projections and
 systematic absences.
;
_reflns_threshold_expression     'I > 2\s(I)'
_computing_cell_refinement       'CrysAlisPro 1.171.39.30d (Rigaku OD, 2017)'
_computing_data_collection       'CrysAlisPro 1.171.39.30d (Rigaku OD, 2017)'
_computing_data_reduction        'CrysAlisPro 1.171.39.30d (Rigaku OD, 2017)'
_computing_molecular_graphics    'Olex2 (Dolomanov et al., 2009)'
_computing_publication_material  'Olex2 (Dolomanov et al., 2009)'
_computing_structure_refinement  'ShelXL (Sheldrick, 2015)'
_computing_structure_solution    ?
_refine_diff_density_max         5.089
_refine_diff_density_min         -2.474
_refine_diff_density_rms         0.250
_refine_ls_extinction_coef       .
_refine_ls_extinction_method     none
_refine_ls_goodness_of_fit_ref   1.014
_refine_ls_hydrogen_treatment    constr
_refine_ls_matrix_type           full
_refine_ls_number_parameters     595
_refine_ls_number_reflns         11919
_refine_ls_number_restraints     0
_refine_ls_R_factor_all          0.0552
_refine_ls_R_factor_gt           0.0418
_refine_ls_restrained_S_all      1.014
_refine_ls_shift/su_max          0.003
_refine_ls_shift/su_mean         0.000
_refine_ls_structure_factor_coef Fsqd
_refine_ls_weighting_details     
'w=1/[\s^2^(Fo^2^)+(0.0323P)^2^+989.1260P] where P=(Fo^2^+2Fc^2^)/3'
_refine_ls_weighting_scheme      calc
_refine_ls_wR_factor_gt          0.0968
_refine_ls_wR_factor_ref         0.1033
_refine_special_details          
;
 ?
;
_olex2_refinement_description    
;
1. Fixed Uiso
 At 1.2 times of:
  All C(H) groups, All C(H,H) groups
2.a Secondary CH2 refined with riding coordinates:
 C13(H13A,H13B), C38(H38A,H38B), C51(H51A,H51B), C52(H52A,H52B)
2.b Aromatic/amide H refined with riding coordinates:
 C2(H2), C3(H3), C4(H4), C5(H5), C6(H6), C8(H8), C9(H9), C10(H10), C11(H11),
 C12(H12), C15(H15), C16(H16), C17(H17), C18(H18), C19(H19), C21(H21), C22(H22),
  C23(H23), C24(H24), C25(H25), C27(H27), C28(H28), C29(H29), C30(H30),
 C31(H31), C33(H33), C34(H34), C35(H35), C36(H36), C37(H37), C40(H40), C41(H41),
  C42(H42), C43(H43), C44(H44), C46(H46), C47(H47), C48(H48), C49(H49), C50(H50)
;
_atom_sites_solution_hydrogens   geom
_atom_sites_solution_primary     ?
_atom_sites_solution_secondary   ?
loop_
_atom_site_label
_atom_site_type_symbol
_atom_site_fract_x
_atom_site_fract_y
_atom_site_fract_z
_atom_site_U_iso_or_equiv
_atom_site_adp_type
_atom_site_occupancy
_atom_site_site_symmetry_order
_atom_site_calc_flag
_atom_site_refinement_flags_posn
_atom_site_refinement_flags_adp
_atom_site_refinement_flags_occupancy
_atom_site_disorder_assembly
_atom_site_disorder_group
Au1 Au 0.21471(2) 0.02885(2) 0.50780(2) 0.01147(8) Uani 1 1 d . . . . .
Au2 Au 0.21900(2) -0.03901(2) 0.44057(2) 0.01368(8) Uani 1 1 d . . . . .
Au3 Au 0.19439(2) -0.03362(2) 0.58767(2) 0.01367(8) Uani 1 1 d . . . . .
Au4 Au 0.19842(2) -0.11450(2) 0.51229(2) 0.01358(8) Uani 1 1 d . . . . .
S1 S 0.25055(7) 0.08882(7) 0.56673(7) 0.0150(4) Uani 1 1 d . . . . .
P1 P 0.14174(7) 0.05836(8) 0.51261(7) 0.0127(4) Uani 1 1 d . . . . .
P2 P 0.14291(8) 0.02084(8) 0.61425(7) 0.0149(4) Uani 1 1 d . . . . .
P3 P 0.14732(7) -0.14866(8) 0.46454(7) 0.0145(4) Uani 1 1 d . . . . .
P4 P 0.18171(8) -0.08406(8) 0.38622(7) 0.0147(4) Uani 1 1 d . . . . .
C1 C 0.0974(3) 0.0229(3) 0.4853(3) 0.0175(17) Uani 1 1 d . . . . .
C2 C 0.0729(3) -0.0130(3) 0.5096(3) 0.024(2) Uani 1 1 d . . . . .
H2 H 0.0777 -0.0176 0.5410 0.029 Uiso 1 1 calc R . . . .
C3 C 0.0417(3) -0.0414(3) 0.4866(4) 0.027(2) Uani 1 1 d . . . . .
H3 H 0.0255 -0.0651 0.5027 0.033 Uiso 1 1 calc R . . . .
C4 C 0.0343(3) -0.0351(4) 0.4399(4) 0.029(2) Uani 1 1 d . . . . .
H4 H 0.0128 -0.0541 0.4249 0.034 Uiso 1 1 calc R . . . .
C5 C 0.0585(4) -0.0012(4) 0.4162(4) 0.037(3) Uani 1 1 d . . . . .
H5 H 0.0539 0.0025 0.3846 0.044 Uiso 1 1 calc R . . . .
C6 C 0.0901(4) 0.0283(4) 0.4380(3) 0.030(2) Uani 1 1 d . . . . .
H6 H 0.1064 0.0514 0.4212 0.036 Uiso 1 1 calc R . . . .
C7 C 0.1376(3) 0.1207(3) 0.4891(3) 0.0139(16) Uani 1 1 d . . . . .
C8 C 0.1033(3) 0.1530(3) 0.5015(3) 0.0191(18) Uani 1 1 d . . . . .
H8 H 0.0801 0.1419 0.5204 0.023 Uiso 1 1 calc R . . . .
C9 C 0.1034(3) 0.2009(3) 0.4862(3) 0.024(2) Uani 1 1 d . . . . .
H9 H 0.0806 0.2225 0.4949 0.029 Uiso 1 1 calc R . . . .
C10 C 0.1376(3) 0.2172(3) 0.4576(3) 0.024(2) Uani 1 1 d . . . . .
H10 H 0.1378 0.2498 0.4473 0.029 Uiso 1 1 calc R . . . .
C11 C 0.1713(4) 0.1855(4) 0.4441(4) 0.032(2) Uani 1 1 d . . . . .
H11 H 0.1939 0.1965 0.4245 0.038 Uiso 1 1 calc R . . . .
C12 C 0.1715(3) 0.1369(3) 0.4601(3) 0.024(2) Uani 1 1 d . . . . .
H12 H 0.1943 0.1154 0.4514 0.028 Uiso 1 1 calc R . . . .
C13 C 0.1239(3) 0.0676(3) 0.5724(3) 0.0171(17) Uani 1 1 d . . . . .
H13A H 0.0914 0.0686 0.5731 0.021 Uiso 1 1 calc R . . . .
H13B H 0.1347 0.0997 0.5825 0.021 Uiso 1 1 calc R . . . .
C14 C 0.0930(3) -0.0068(3) 0.6393(3) 0.0218(19) Uani 1 1 d . . . . .
C15 C 0.0910(4) -0.0581(4) 0.6440(3) 0.034(2) Uani 1 1 d . . . . .
H15 H 0.1138 -0.0777 0.6319 0.041 Uiso 1 1 calc R . . . .
C16 C 0.0552(5) -0.0799(5) 0.6668(4) 0.050(4) Uani 1 1 d . . . . .
H16 H 0.0540 -0.1141 0.6702 0.061 Uiso 1 1 calc R . . . .
C17 C 0.0208(4) -0.0505(5) 0.6846(3) 0.045(3) Uani 1 1 d . . . . .
H17 H -0.0032 -0.0650 0.6999 0.054 Uiso 1 1 calc R . . . .
C18 C 0.0226(3) -0.0001(5) 0.6795(3) 0.038(3) Uani 1 1 d . . . . .
H18 H -0.0003 0.0195 0.6912 0.046 Uiso 1 1 calc R . . . .
C19 C 0.0585(3) 0.0217(4) 0.6569(3) 0.029(2) Uani 1 1 d . . . . .
H19 H 0.0593 0.0558 0.6535 0.035 Uiso 1 1 calc R . . . .
C20 C 0.1662(3) 0.0569(3) 0.6617(3) 0.0160(17) Uani 1 1 d . . . . .
C21 C 0.2008(3) 0.0365(3) 0.6860(3) 0.0223(19) Uani 1 1 d . . . . .
H21 H 0.2113 0.0051 0.6786 0.027 Uiso 1 1 calc R . . . .
C22 C 0.2204(3) 0.0631(4) 0.7220(3) 0.029(2) Uani 1 1 d . . . . .
H22 H 0.2442 0.0494 0.7382 0.035 Uiso 1 1 calc R . . . .
C23 C 0.2054(4) 0.1085(4) 0.7338(3) 0.029(2) Uani 1 1 d . . . . .
H23 H 0.2187 0.1256 0.7580 0.035 Uiso 1 1 calc R . . . .
C24 C 0.1701(3) 0.1292(3) 0.7094(3) 0.026(2) Uani 1 1 d . . . . .
H24 H 0.1597 0.1605 0.7173 0.031 Uiso 1 1 calc R . . . .
C25 C 0.1497(3) 0.1033(3) 0.6730(3) 0.0208(18) Uani 1 1 d . . . . .
H25 H 0.1258 0.1169 0.6568 0.025 Uiso 1 1 calc R . . . .
C26 C 0.1647(3) -0.2083(3) 0.4430(3) 0.0185(18) Uani 1 1 d . . . . .
C27 C 0.2083(3) -0.2247(3) 0.4517(3) 0.024(2) Uani 1 1 d . . . . .
H27 H 0.2276 -0.2054 0.4692 0.029 Uiso 1 1 calc R . . . .
C28 C 0.2229(4) -0.2696(4) 0.4342(3) 0.031(2) Uani 1 1 d . . . . .
H28 H 0.2518 -0.2805 0.4402 0.037 Uiso 1 1 calc R . . . .
C29 C 0.1943(4) -0.2983(3) 0.4078(3) 0.030(2) Uani 1 1 d . . . . .
H29 H 0.2044 -0.3281 0.3958 0.036 Uiso 1 1 calc R . . . .
C30 C 0.1511(3) -0.2830(3) 0.3992(4) 0.028(2) Uani 1 1 d . . . . .
H30 H 0.1320 -0.3023 0.3814 0.034 Uiso 1 1 calc R . . . .
C31 C 0.1364(3) -0.2380(3) 0.4175(3) 0.024(2) Uani 1 1 d . . . . .
H31 H 0.1071 -0.2279 0.4124 0.029 Uiso 1 1 calc R . . . .
C32 C 0.0940(3) -0.1594(3) 0.4925(3) 0.0165(17) Uani 1 1 d . . . . .
C33 C 0.0548(3) -0.1699(3) 0.4675(3) 0.0212(19) Uani 1 1 d . . . . .
H33 H 0.0554 -0.1693 0.4354 0.025 Uiso 1 1 calc R . . . .
C34 C 0.0159(3) -0.1810(4) 0.4899(4) 0.029(2) Uani 1 1 d . . . . .
H34 H -0.0097 -0.1881 0.4729 0.035 Uiso 1 1 calc R . . . .
C35 C 0.0141(4) -0.1819(4) 0.5378(4) 0.034(2) Uani 1 1 d . . . . .
H35 H -0.0123 -0.1901 0.5529 0.041 Uiso 1 1 calc R . . . .
C36 C 0.0524(3) -0.1704(4) 0.5627(4) 0.034(2) Uani 1 1 d . . . . .
H36 H 0.0514 -0.1704 0.5947 0.040 Uiso 1 1 calc R . . . .
C37 C 0.0918(3) -0.1589(4) 0.5404(3) 0.025(2) Uani 1 1 d . . . . .
H37 H 0.1171 -0.1508 0.5575 0.030 Uiso 1 1 calc R . . . .
C38 C 0.1329(3) -0.1130(3) 0.4126(3) 0.0159(17) Uani 1 1 d . . . . .
H38A H 0.1188 -0.1348 0.3903 0.019 Uiso 1 1 calc R . . . .
H38B H 0.1113 -0.0876 0.4208 0.019 Uiso 1 1 calc R . . . .
C39 C 0.2127(3) -0.1336(3) 0.3572(3) 0.0181(18) Uani 1 1 d . . . . .
C40 C 0.1901(4) -0.1733(3) 0.3363(3) 0.027(2) Uani 1 1 d . . . . .
H40 H 0.1590 -0.1753 0.3373 0.032 Uiso 1 1 calc R . . . .
C41 C 0.2153(4) -0.2096(4) 0.3140(3) 0.033(2) Uani 1 1 d . . . . .
H41 H 0.2007 -0.2363 0.3005 0.040 Uiso 1 1 calc R . . . .
C42 C 0.2605(4) -0.2066(4) 0.3116(3) 0.039(3) Uani 1 1 d . . . . .
H42 H 0.2768 -0.2310 0.2964 0.046 Uiso 1 1 calc R . . . .
C43 C 0.2825(4) -0.1670(4) 0.3319(4) 0.037(3) Uani 1 1 d . . . . .
H43 H 0.3135 -0.1648 0.3301 0.044 Uiso 1 1 calc R . . . .
C44 C 0.2585(3) -0.1304(4) 0.3548(3) 0.029(2) Uani 1 1 d . . . . .
H44 H 0.2734 -0.1041 0.3685 0.034 Uiso 1 1 calc R . . . .
C45 C 0.1588(3) -0.0460(3) 0.3400(3) 0.0198(18) Uani 1 1 d . . . . .
C46 C 0.1243(3) -0.0631(4) 0.3121(3) 0.025(2) Uani 1 1 d . . . . .
H46 H 0.1120 -0.0942 0.3170 0.030 Uiso 1 1 calc R . . . .
C47 C 0.1083(4) -0.0332(4) 0.2767(3) 0.033(2) Uani 1 1 d . . . . .
H47 H 0.0847 -0.0440 0.2584 0.040 Uiso 1 1 calc R . . . .
C48 C 0.1274(4) 0.0124(4) 0.2684(3) 0.037(3) Uani 1 1 d . . . . .
H48 H 0.1170 0.0321 0.2444 0.045 Uiso 1 1 calc R . . . .
C49 C 0.1621(4) 0.0285(4) 0.2963(4) 0.040(3) Uani 1 1 d . . . . .
H49 H 0.1754 0.0590 0.2906 0.048 Uiso 1 1 calc R . . . .
C50 C 0.1775(3) -0.0002(4) 0.3326(3) 0.026(2) Uani 1 1 d . . . . .
H50 H 0.2002 0.0114 0.3517 0.031 Uiso 1 1 calc R . . . .
Cl1 Cl 0.03818(12) 0.14873(13) 0.61669(11) 0.0532(8) Uani 1 1 d . . . . .
Cl2 Cl 0.1676(3) 0.3034(3) 0.3619(3) 0.166(4) Uani 1 1 d . . . . .
Cl3 Cl 0.1727(3) 0.3659(5) 0.2876(3) 0.197(5) Uani 1 1 d . . . . .
C51 C 0.1978(5) 0.3446(4) 0.3316(4) 0.043(3) Uani 1 1 d . . . . .
H51A H 0.2057 0.3718 0.3517 0.051 Uiso 1 1 calc R . . . .
H51B H 0.2254 0.3289 0.3217 0.051 Uiso 1 1 calc R . . . .
Cl4 Cl 0.0911(3) 0.1117(5) 0.3351(3) 0.215(6) Uani 1 1 d . . . . .
Cl5 Cl 0.0385(4) 0.1942(4) 0.3482(4) 0.206(5) Uani 1 1 d . . . . .
C52 C 0.0700(9) 0.1547(12) 0.3692(8) 0.169(16) Uani 1 1 d . . . . .
H52A H 0.0538 0.1381 0.3937 0.203 Uiso 1 1 calc R . . . .
H52B H 0.0949 0.1719 0.3835 0.203 Uiso 1 1 calc R . . . .

loop_
_atom_site_aniso_label
_atom_site_aniso_U_11
_atom_site_aniso_U_22
_atom_site_aniso_U_33
_atom_site_aniso_U_23
_atom_site_aniso_U_13
_atom_site_aniso_U_12
Au1 0.01222(15) 0.01189(15) 0.01031(14) 0.00036(10) 0.00041(11) 0.00303(11)
Au2 0.01852(16) 0.01176(15) 0.01077(14) 0.00030(11) -0.00245(12) -0.00164(12)
Au3 0.01774(17) 0.01278(15) 0.01048(14) 0.00113(11) -0.00074(12) 0.00210(12)
Au4 0.01517(16) 0.01260(15) 0.01297(15) 0.00181(11) -0.00160(12) 0.00092(11)
S1 0.0165(10) 0.0141(9) 0.0143(9) -0.0045(7) 0.0027(8) 0.0003(8)
P1 0.0132(10) 0.0134(10) 0.0116(9) -0.0018(7) -0.0001(8) 0.0030(8)
P2 0.0178(11) 0.0170(10) 0.0100(9) 0.0011(8) -0.0010(8) 0.0016(8)
P3 0.0144(11) 0.0145(10) 0.0145(10) 0.0020(8) -0.0014(8) 0.0010(8)
P4 0.0200(11) 0.0132(10) 0.0109(9) -0.0002(8) -0.0027(8) -0.0013(8)
C1 0.012(4) 0.020(4) 0.021(4) -0.007(3) 0.000(3) 0.008(3)
C2 0.029(5) 0.021(5) 0.024(5) -0.003(4) -0.005(4) 0.000(4)
C3 0.018(5) 0.018(5) 0.045(6) -0.004(4) -0.005(4) -0.001(4)
C4 0.016(5) 0.028(5) 0.042(6) -0.009(4) -0.010(4) 0.004(4)
C5 0.037(6) 0.045(6) 0.027(5) -0.005(5) -0.019(5) 0.007(5)
C6 0.044(6) 0.026(5) 0.020(5) 0.000(4) -0.008(4) -0.006(4)
C7 0.016(4) 0.017(4) 0.008(4) 0.004(3) -0.003(3) 0.001(3)
C8 0.013(4) 0.020(4) 0.025(4) 0.002(3) -0.001(4) 0.002(3)
C9 0.026(5) 0.022(5) 0.025(5) -0.002(4) 0.000(4) 0.010(4)
C10 0.033(6) 0.017(4) 0.022(4) 0.006(3) 0.000(4) 0.004(4)
C11 0.034(6) 0.027(5) 0.033(5) 0.013(4) 0.013(5) 0.004(4)
C12 0.026(5) 0.028(5) 0.016(4) 0.009(4) 0.002(4) 0.014(4)
C13 0.026(5) 0.014(4) 0.010(4) -0.004(3) 0.004(3) 0.007(3)
C14 0.026(5) 0.027(5) 0.012(4) 0.001(3) 0.002(4) -0.004(4)
C15 0.045(7) 0.034(6) 0.023(5) -0.001(4) 0.007(5) -0.017(5)
C16 0.072(9) 0.050(7) 0.029(6) 0.006(5) 0.009(6) -0.036(7)
C17 0.037(6) 0.086(10) 0.012(4) -0.002(5) 0.004(5) -0.038(6)
C18 0.016(5) 0.077(9) 0.022(5) 0.002(5) 0.006(4) -0.006(5)
C19 0.021(5) 0.043(6) 0.023(5) 0.003(4) -0.005(4) 0.000(4)
C20 0.019(4) 0.019(4) 0.010(4) 0.000(3) 0.002(3) -0.002(3)
C21 0.018(4) 0.025(5) 0.024(4) -0.007(4) 0.000(4) 0.006(4)
C22 0.022(5) 0.044(6) 0.022(5) -0.009(4) -0.007(4) 0.007(4)
C23 0.041(6) 0.034(5) 0.012(4) -0.009(4) -0.003(4) -0.008(5)
C24 0.038(6) 0.022(5) 0.016(4) -0.004(3) 0.008(4) -0.004(4)
C25 0.025(5) 0.019(4) 0.019(4) 0.003(3) 0.005(4) 0.001(4)
C26 0.029(5) 0.014(4) 0.012(4) 0.000(3) -0.002(4) 0.000(4)
C27 0.028(5) 0.024(5) 0.020(4) -0.007(4) -0.003(4) 0.004(4)
C28 0.034(6) 0.028(5) 0.030(5) -0.004(4) -0.004(4) 0.025(4)
C29 0.047(7) 0.019(5) 0.024(5) 0.003(4) 0.003(5) 0.009(4)
C30 0.028(5) 0.016(4) 0.041(6) -0.001(4) 0.003(4) -0.003(4)
C31 0.025(5) 0.018(4) 0.030(5) 0.002(4) 0.002(4) -0.002(4)
C32 0.017(4) 0.011(4) 0.021(4) 0.004(3) 0.001(4) 0.003(3)
C33 0.023(5) 0.022(5) 0.019(4) 0.002(3) 0.000(4) 0.003(4)
C34 0.020(5) 0.031(5) 0.037(6) -0.003(4) -0.007(4) 0.001(4)
C35 0.021(5) 0.039(6) 0.043(6) 0.000(5) 0.005(5) -0.002(4)
C36 0.025(5) 0.046(6) 0.030(5) 0.002(5) 0.006(4) -0.002(5)
C37 0.021(5) 0.033(5) 0.020(4) -0.005(4) -0.001(4) 0.000(4)
C38 0.016(4) 0.017(4) 0.015(4) -0.001(3) -0.003(3) 0.001(3)
C39 0.024(5) 0.016(4) 0.014(4) 0.005(3) 0.000(4) 0.006(3)
C40 0.036(6) 0.024(5) 0.019(4) -0.001(4) 0.000(4) 0.000(4)
C41 0.061(8) 0.018(5) 0.021(5) -0.003(4) 0.004(5) -0.002(5)
C42 0.061(8) 0.030(6) 0.025(5) -0.001(4) 0.006(5) 0.026(5)
C43 0.038(6) 0.041(6) 0.033(6) -0.004(5) -0.004(5) 0.015(5)
C44 0.026(5) 0.041(6) 0.019(4) -0.002(4) -0.002(4) 0.009(4)
C45 0.029(5) 0.017(4) 0.014(4) 0.004(3) -0.004(4) 0.003(4)
C46 0.030(5) 0.023(5) 0.022(4) 0.002(4) -0.007(4) 0.001(4)
C47 0.033(6) 0.050(7) 0.017(4) -0.001(4) -0.010(4) 0.011(5)
C48 0.052(7) 0.040(6) 0.020(5) 0.010(4) -0.007(5) 0.017(5)
C49 0.060(8) 0.021(5) 0.038(6) 0.012(4) -0.005(6) -0.003(5)
C50 0.031(5) 0.026(5) 0.020(4) 0.004(4) -0.007(4) 0.002(4)
Cl1 0.058(2) 0.0557(19) 0.0463(16) -0.0039(14) -0.0031(15) 0.0239(16)
Cl2 0.220(8) 0.142(6) 0.136(5) 0.068(5) 0.108(6) 0.091(6)
Cl3 0.108(5) 0.371(15) 0.111(5) 0.112(7) 0.003(4) -0.015(7)
C51 0.071(9) 0.032(6) 0.025(5) -0.007(4) 0.008(6) -0.001(6)
Cl4 0.184(9) 0.325(14) 0.136(6) -0.089(8) 0.068(6) -0.122(9)
Cl5 0.250(12) 0.172(9) 0.196(9) 0.028(7) 0.091(9) 0.038(8)
C52 0.14(2) 0.26(3) 0.109(17) -0.12(2) -0.072(16) 0.15(2)

_geom_special_details            
;
 All esds (except the esd in the dihedral angle between two l.s. planes)
 are estimated using the full covariance matrix.  The cell esds are taken
 into account individually in the estimation of esds in distances, angles
 and torsion angles; correlations between esds in cell parameters are only
 used when they are defined by crystal symmetry.  An approximate (isotropic)
 treatment of cell esds is used for estimating esds involving l.s. planes.
;
loop_
_geom_bond_atom_site_label_1
_geom_bond_atom_site_label_2
_geom_bond_distance
_geom_bond_site_symmetry_2
_geom_bond_publ_flag
Au1 Au1 2.6227(6) 6_545 ?
Au1 Au2 2.7913(4) 6_545 ?
Au1 Au2 2.6816(4) . ?
Au1 Au3 2.9311(4) . ?
Au1 S1 2.588(2) . ?
Au1 P1 2.325(2) . ?
Au2 Au1 2.7913(4) 6_545 ?
Au2 Au2 2.8084(6) 6_545 ?
Au2 Au4 2.9798(4) . ?
Au2 P4 2.282(2) . ?
Au3 Au4 3.0962(4) . ?
Au3 S1 2.303(2) 6_545 ?
Au3 P2 2.265(2) . ?
Au4 S1 2.301(2) 6_545 ?
Au4 P3 2.258(2) . ?
S1 Au3 2.303(2) 6_545 ?
S1 Au4 2.301(2) 6_545 ?
P1 C1 1.817(9) . ?
P1 C7 1.823(8) . ?
P1 C13 1.831(8) . ?
P2 C13 1.843(8) . ?
P2 C14 1.820(9) . ?
P2 C20 1.824(8) . ?
P3 C26 1.807(9) . ?
P3 C32 1.809(9) . ?
P3 C38 1.840(8) . ?
P4 C38 1.823(9) . ?
P4 C39 1.833(9) . ?
P4 C45 1.824(8) . ?
C1 C2 1.405(13) . ?
C1 C6 1.396(13) . ?
C2 C3 1.380(13) . ?
C3 C4 1.382(15) . ?
C4 C5 1.358(16) . ?
C5 C6 1.387(14) . ?
C7 C8 1.394(12) . ?
C7 C12 1.387(12) . ?
C8 C9 1.373(13) . ?
C9 C10 1.388(14) . ?
C10 C11 1.379(14) . ?
C11 C12 1.397(13) . ?
C14 C15 1.397(14) . ?
C14 C19 1.384(14) . ?
C15 C16 1.391(15) . ?
C16 C17 1.40(2) . ?
C17 C18 1.373(19) . ?
C18 C19 1.386(14) . ?
C20 C21 1.367(13) . ?
C20 C25 1.388(12) . ?
C21 C22 1.396(13) . ?
C22 C23 1.350(14) . ?
C23 C24 1.389(15) . ?
C24 C25 1.407(13) . ?
C26 C27 1.397(13) . ?
C26 C31 1.381(13) . ?
C27 C28 1.388(12) . ?
C28 C29 1.382(15) . ?
C29 C30 1.378(15) . ?
C30 C31 1.400(13) . ?
C32 C33 1.405(13) . ?
C32 C37 1.391(12) . ?
C33 C34 1.365(14) . ?
C34 C35 1.389(15) . ?
C35 C36 1.387(15) . ?
C36 C37 1.378(14) . ?
C39 C40 1.407(13) . ?
C39 C44 1.371(14) . ?
C40 C41 1.398(14) . ?
C41 C42 1.356(17) . ?
C42 C43 1.389(16) . ?
C43 C44 1.390(14) . ?
C45 C46 1.390(13) . ?
C45 C50 1.377(13) . ?
C46 C47 1.392(13) . ?
C47 C48 1.380(16) . ?
C48 C49 1.385(17) . ?
C49 C50 1.385(13) . ?
Cl2 C51 1.680(13) . ?
Cl3 C51 1.588(13) . ?
Cl4 C52 1.65(2) . ?
Cl5 C52 1.55(2) . ?

loop_
_geom_angle_atom_site_label_1
_geom_angle_atom_site_label_2
_geom_angle_atom_site_label_3
_geom_angle
_geom_angle_site_symmetry_1
_geom_angle_site_symmetry_3
_geom_angle_publ_flag
Au1 Au1 Au2 63.492(11) 6_545 . ?
Au1 Au1 Au2 59.280(10) 6_545 6_545 ?
Au1 Au1 Au3 79.787(11) 6_545 . ?
Au2 Au1 Au2 61.708(14) . 6_545 ?
Au2 Au1 Au3 100.892(13) . . ?
Au2 Au1 Au3 139.057(14) 6_545 . ?
S1 Au1 Au1 92.38(5) . 6_545 ?
S1 Au1 Au2 152.86(5) . . ?
S1 Au1 Au2 96.10(5) . 6_545 ?
S1 Au1 Au3 85.74(5) . . ?
P1 Au1 Au1 163.25(6) . 6_545 ?
P1 Au1 Au2 108.89(5) . . ?
P1 Au1 Au2 132.25(5) . 6_545 ?
P1 Au1 Au3 87.53(5) . . ?
P1 Au1 S1 97.59(7) . . ?
Au1 Au2 Au1 57.226(13) . 6_545 ?
Au1 Au2 Au2 57.222(10) 6_545 6_545 ?
Au1 Au2 Au2 61.068(10) . 6_545 ?
Au1 Au2 Au4 74.122(11) 6_545 . ?
Au1 Au2 Au4 87.291(12) . . ?
Au2 Au2 Au4 130.671(11) 6_545 . ?
P4 Au2 Au1 147.63(6) . . ?
P4 Au2 Au1 151.71(6) . 6_545 ?
P4 Au2 Au2 136.32(5) . 6_545 ?
P4 Au2 Au4 90.85(5) . . ?
Au1 Au3 Au4 80.925(11) . . ?
S1 Au3 Au1 91.05(5) 6_545 . ?
S1 Au3 Au4 47.72(5) 6_545 . ?
P2 Au3 Au1 91.94(5) . . ?
P2 Au3 Au4 136.64(6) . . ?
P2 Au3 S1 175.16(7) . 6_545 ?
Au2 Au4 Au3 90.891(11) . . ?
S1 Au4 Au2 97.76(5) 6_545 . ?
S1 Au4 Au3 47.77(5) 6_545 . ?
P3 Au4 Au2 89.55(5) . . ?
P3 Au4 Au3 134.12(6) . . ?
P3 Au4 S1 172.52(7) . 6_545 ?
Au3 S1 Au1 93.56(7) 6_545 . ?
Au4 S1 Au1 90.59(6) 6_545 . ?
Au4 S1 Au3 84.51(7) 6_545 6_545 ?
C1 P1 Au1 118.4(3) . . ?
C1 P1 C7 106.0(4) . . ?
C1 P1 C13 105.9(4) . . ?
C7 P1 Au1 111.1(3) . . ?
C7 P1 C13 102.0(4) . . ?
C13 P1 Au1 112.1(3) . . ?
C13 P2 Au3 115.6(3) . . ?
C14 P2 Au3 115.1(3) . . ?
C14 P2 C13 107.1(4) . . ?
C14 P2 C20 103.4(4) . . ?
C20 P2 Au3 110.2(3) . . ?
C20 P2 C13 104.2(4) . . ?
C26 P3 Au4 112.6(3) . . ?
C26 P3 C32 105.2(4) . . ?
C26 P3 C38 104.7(4) . . ?
C32 P3 Au4 112.7(3) . . ?
C32 P3 C38 104.1(4) . . ?
C38 P3 Au4 116.4(3) . . ?
C38 P4 Au2 109.3(3) . . ?
C38 P4 C39 106.4(4) . . ?
C39 P4 Au2 117.5(3) . . ?
C45 P4 Au2 112.9(3) . . ?
C45 P4 C38 104.6(4) . . ?
C45 P4 C39 105.4(4) . . ?
C2 C1 P1 121.7(7) . . ?
C6 C1 P1 119.1(7) . . ?
C6 C1 C2 118.9(8) . . ?
C3 C2 C1 119.7(9) . . ?
C2 C3 C4 120.8(9) . . ?
C5 C4 C3 119.7(9) . . ?
C4 C5 C6 121.3(9) . . ?
C5 C6 C1 119.6(10) . . ?
C8 C7 P1 122.2(6) . . ?
C12 C7 P1 118.0(6) . . ?
C12 C7 C8 119.6(8) . . ?
C9 C8 C7 120.5(8) . . ?
C8 C9 C10 119.7(9) . . ?
C11 C10 C9 120.7(8) . . ?
C10 C11 C12 119.6(9) . . ?
C7 C12 C11 119.9(9) . . ?
P1 C13 P2 116.1(4) . . ?
C15 C14 P2 118.8(8) . . ?
C19 C14 P2 121.8(7) . . ?
C19 C14 C15 119.2(9) . . ?
C16 C15 C14 120.0(11) . . ?
C15 C16 C17 119.9(12) . . ?
C18 C17 C16 119.8(10) . . ?
C17 C18 C19 120.3(11) . . ?
C14 C19 C18 120.8(11) . . ?
C21 C20 P2 117.5(7) . . ?
C21 C20 C25 120.8(8) . . ?
C25 C20 P2 121.8(7) . . ?
C20 C21 C22 119.6(9) . . ?
C23 C22 C21 121.3(9) . . ?
C22 C23 C24 119.4(9) . . ?
C23 C24 C25 120.5(9) . . ?
C20 C25 C24 118.4(9) . . ?
C27 C26 P3 119.3(7) . . ?
C31 C26 P3 122.0(7) . . ?
C31 C26 C27 118.7(8) . . ?
C28 C27 C26 120.3(9) . . ?
C29 C28 C27 120.0(9) . . ?
C30 C29 C28 120.6(9) . . ?
C29 C30 C31 119.0(9) . . ?
C26 C31 C30 121.3(9) . . ?
C33 C32 P3 122.3(7) . . ?
C37 C32 P3 119.2(7) . . ?
C37 C32 C33 118.5(8) . . ?
C34 C33 C32 120.5(8) . . ?
C33 C34 C35 120.9(9) . . ?
C36 C35 C34 119.0(10) . . ?
C37 C36 C35 120.6(10) . . ?
C36 C37 C32 120.5(9) . . ?
P4 C38 P3 112.4(4) . . ?
C40 C39 P4 120.9(7) . . ?
C44 C39 P4 118.8(7) . . ?
C44 C39 C40 120.3(9) . . ?
C41 C40 C39 118.6(10) . . ?
C42 C41 C40 121.2(10) . . ?
C41 C42 C43 119.6(9) . . ?
C42 C43 C44 120.7(11) . . ?
C39 C44 C43 119.5(10) . . ?
C46 C45 P4 121.2(7) . . ?
C50 C45 P4 118.2(7) . . ?
C50 C45 C46 120.6(8) . . ?
C45 C46 C47 119.3(9) . . ?
C48 C47 C46 120.4(10) . . ?
C47 C48 C49 119.3(9) . . ?
C48 C49 C50 120.9(10) . . ?
C45 C50 C49 119.4(9) . . ?
Cl3 C51 Cl2 114.1(9) . . ?
Cl5 C52 Cl4 118.7(14) . . ?

_shelx_res_file                  
;
TITL 170928a_VT_1_93_00 in Ccce #68
REM reset to Ccce #68
CELL 0.71073 29.8513 27.0724 28.996 90 90 90
ZERR 8 0.0007 0.0007 0.0006 0 0 0
LATT 7
SYMM -X,0.5-Y,+Z
SYMM +X,0.5-Y,0.5-Z
SYMM -X,+Y,0.5-Z
SFAC C H Au Cl P S
UNIT 832 768 64 80 64 16

L.S. 10
PLAN  1
SIZE 0.1 0.1 0.08
abin
fmap 2
acta
SHEL 999 0.8
OMIT 6 0 6
OMIT 1 7 1
OMIT 8 0 4
OMIT 7 7 1
OMIT 1 9 1
OMIT 5 1 1
OMIT 1 3 5
OMIT 7 9 1
OMIT 0 4 10
OMIT 1 1 13
OMIT 6 0 2
OMIT 1 1 27
OMIT 1 5 1
OMIT 7 3 1
OMIT 5 7 1
OMIT 5 3 7
OMIT 3 1 4
OMIT 8 0 6
OMIT 7 3 2
OMIT 1 3 4
OMIT 5 3 2
OMIT 5 3 3
REM <olex2.extras>
REM <HklSrc "%.\\170928a_VT_1_93_00.hkl">
REM </olex2.extras>

WGHT    0.032300  989.125977
FVAR       0.03199
AU1   3    0.214712    0.028848    0.507797    11.00000    0.01222    0.01189 =
         0.01031    0.00036    0.00041    0.00303
AU2   3    0.218997   -0.039009    0.440570    11.00000    0.01852    0.01176 =
         0.01077    0.00030   -0.00245   -0.00164
AU3   3    0.194391   -0.033619    0.587666    11.00000    0.01774    0.01278 =
         0.01048    0.00113   -0.00074    0.00210
AU4   3    0.198422   -0.114504    0.512290    11.00000    0.01517    0.01260 =
         0.01297    0.00181   -0.00160    0.00092
S1    6    0.250546    0.088817    0.566731    11.00000    0.01645    0.01413 =
         0.01432   -0.00449    0.00271    0.00035
P1    5    0.141737    0.058365    0.512607    11.00000    0.01324    0.01338 =
         0.01159   -0.00177   -0.00008    0.00298
P2    5    0.142909    0.020839    0.614255    11.00000    0.01776    0.01701 =
         0.00995    0.00110   -0.00095    0.00155
P3    5    0.147325   -0.148661    0.464544    11.00000    0.01438    0.01454 =
         0.01450    0.00198   -0.00144    0.00097
P4    5    0.181707   -0.084057    0.386223    11.00000    0.01997    0.01316 =
         0.01089   -0.00022   -0.00273   -0.00125
C1    1    0.097393    0.022910    0.485281    11.00000    0.01152    0.02011 =
         0.02089   -0.00697   -0.00001    0.00835
C2    1    0.072902   -0.012994    0.509573    11.00000    0.02898    0.02061 =
         0.02381   -0.00307   -0.00542   -0.00003
AFIX  43
H2    2    0.077705   -0.017560    0.540975    11.00000   -1.20000
AFIX   0
C3    1    0.041696   -0.041437    0.486605    11.00000    0.01819    0.01769 =
         0.04540   -0.00390   -0.00530   -0.00077
AFIX  43
H3    2    0.025458   -0.065128    0.502729    11.00000   -1.20000
AFIX   0
C4    1    0.034287   -0.035135    0.439929    11.00000    0.01576    0.02815 =
         0.04171   -0.00924   -0.00999    0.00381
AFIX  43
H4    2    0.012806   -0.054071    0.424861    11.00000   -1.20000
AFIX   0
C5    1    0.058528   -0.001153    0.416168    11.00000    0.03745    0.04490 =
         0.02736   -0.00454   -0.01943    0.00667
AFIX  43
H5    2    0.053854    0.002468    0.384638    11.00000   -1.20000
AFIX   0
C6    1    0.090115    0.028254    0.437998    11.00000    0.04367    0.02643 =
         0.01988   -0.00027   -0.00770   -0.00557
AFIX  43
H6    2    0.106360    0.051411    0.421218    11.00000   -1.20000
AFIX   0
C7    1    0.137577    0.120664    0.489089    11.00000    0.01620    0.01730 =
         0.00831    0.00397   -0.00297    0.00131
C8    1    0.103255    0.152963    0.501527    11.00000    0.01272    0.02011 =
         0.02451    0.00190   -0.00108    0.00158
AFIX  43
H8    2    0.080110    0.141921    0.520359    11.00000   -1.20000
AFIX   0
C9    1    0.103371    0.200950    0.486182    11.00000    0.02590    0.02246 =
         0.02457   -0.00202   -0.00008    0.01021
AFIX  43
H9    2    0.080619    0.222464    0.494932    11.00000   -1.20000
AFIX   0
C10   1    0.137598    0.217197    0.457553    11.00000    0.03322    0.01666 =
         0.02224    0.00602    0.00020    0.00356
AFIX  43
H10   2    0.137775    0.249762    0.447344    11.00000   -1.20000
AFIX   0
C11   1    0.171341    0.185544    0.444096    11.00000    0.03443    0.02688 =
         0.03344    0.01339    0.01317    0.00414
AFIX  43
H11   2    0.193871    0.196523    0.424459    11.00000   -1.20000
AFIX   0
C12   1    0.171484    0.136887    0.460131    11.00000    0.02621    0.02849 =
         0.01634    0.00866    0.00194    0.01397
AFIX  43
H12   2    0.194278    0.115417    0.451400    11.00000   -1.20000
AFIX   0
C13   1    0.123923    0.067625    0.572415    11.00000    0.02637    0.01444 =
         0.01046   -0.00376    0.00362    0.00694
AFIX  23
H13A  2    0.091448    0.068637    0.573095    11.00000   -1.20000
H13B  2    0.134657    0.099654    0.582549    11.00000   -1.20000
AFIX   0
C14   1    0.092968   -0.006818    0.639309    11.00000    0.02646    0.02743 =
         0.01161    0.00089    0.00241   -0.00446
C15   1    0.091036   -0.058121    0.644002    11.00000    0.04452    0.03405 =
         0.02303   -0.00055    0.00708   -0.01653
AFIX  43
H15   2    0.113761   -0.077699    0.631868    11.00000   -1.20000
AFIX   0
C16   1    0.055150   -0.079943    0.666810    11.00000    0.07239    0.05033 =
         0.02863    0.00555    0.00901   -0.03641
AFIX  43
H16   2    0.054002   -0.114079    0.670200    11.00000   -1.20000
AFIX   0
C17   1    0.020810   -0.050488    0.684629    11.00000    0.03670    0.08582 =
         0.01191   -0.00195    0.00374   -0.03774
AFIX  43
H17   2   -0.003204   -0.064979    0.699942    11.00000   -1.20000
AFIX   0
C18   1    0.022611   -0.000096    0.679475    11.00000    0.01598    0.07720 =
         0.02227    0.00211    0.00583   -0.00624
AFIX  43
H18   2   -0.000310    0.019501    0.691184    11.00000   -1.20000
AFIX   0
C19   1    0.058469    0.021669    0.656882    11.00000    0.02087    0.04268 =
         0.02282    0.00321   -0.00450   -0.00046
AFIX  43
H19   2    0.059348    0.055815    0.653497    11.00000   -1.20000
AFIX   0
C20   1    0.166228    0.056895    0.661677    11.00000    0.01919    0.01872 =
         0.01016   -0.00023    0.00158   -0.00205
C21   1    0.200836    0.036517    0.686013    11.00000    0.01795    0.02535 =
         0.02375   -0.00652    0.00036    0.00599
AFIX  43
H21   2    0.211277    0.005129    0.678641    11.00000   -1.20000
AFIX   0
C22   1    0.220397    0.063143    0.722007    11.00000    0.02154    0.04395 =
         0.02173   -0.00908   -0.00732    0.00744
AFIX  43
H22   2    0.244218    0.049373    0.738194    11.00000   -1.20000
AFIX   0
C23   1    0.205423    0.108465    0.733774    11.00000    0.04062    0.03407 =
         0.01235   -0.00867   -0.00254   -0.00764
AFIX  43
H23   2    0.218665    0.125640    0.757975    11.00000   -1.20000
AFIX   0
C24   1    0.170058    0.129224    0.709416    11.00000    0.03817    0.02249 =
         0.01618   -0.00386    0.00776   -0.00368
AFIX  43
H24   2    0.159737    0.160527    0.717265    11.00000   -1.20000
AFIX   0
C25   1    0.149730    0.103273    0.672965    11.00000    0.02457    0.01867 =
         0.01927    0.00344    0.00464    0.00092
AFIX  43
H25   2    0.125805    0.116871    0.656816    11.00000   -1.20000
AFIX   0
C26   1    0.164690   -0.208318    0.443046    11.00000    0.02920    0.01449 =
         0.01186    0.00024   -0.00156   -0.00026
C27   1    0.208269   -0.224684    0.451667    11.00000    0.02848    0.02365 =
         0.02002   -0.00749   -0.00304    0.00391
AFIX  43
H27   2    0.227605   -0.205378    0.469204    11.00000   -1.20000
AFIX   0
C28   1    0.222851   -0.269619    0.434185    11.00000    0.03403    0.02771 =
         0.03013   -0.00425   -0.00391    0.02487
AFIX  43
H28   2    0.251827   -0.280463    0.440213    11.00000   -1.20000
AFIX   0
C29   1    0.194337   -0.298256    0.407824    11.00000    0.04664    0.01885 =
         0.02385    0.00291    0.00286    0.00942
AFIX  43
H29   2    0.204424   -0.328102    0.395811    11.00000   -1.20000
AFIX   0
C30   1    0.151112   -0.283020    0.399168    11.00000    0.02849    0.01603 =
         0.04051   -0.00107    0.00326   -0.00288
AFIX  43
H30   2    0.131981   -0.302348    0.381416    11.00000   -1.20000
AFIX   0
C31   1    0.136421   -0.238005    0.417498    11.00000    0.02510    0.01790 =
         0.02961    0.00244    0.00238   -0.00204
AFIX  43
H31   2    0.107064   -0.227902    0.412369    11.00000   -1.20000
AFIX   0
C32   1    0.094010   -0.159416    0.492451    11.00000    0.01706    0.01113 =
         0.02123    0.00387    0.00058    0.00255
C33   1    0.054842   -0.169920    0.467468    11.00000    0.02332    0.02163 =
         0.01853    0.00170    0.00041    0.00308
AFIX  43
H33   2    0.055429   -0.169309    0.435405    11.00000   -1.20000
AFIX   0
C34   1    0.015914   -0.181023    0.489904    11.00000    0.01980    0.03058 =
         0.03732   -0.00323   -0.00715    0.00082
AFIX  43
H34   2   -0.009729   -0.188073    0.472920    11.00000   -1.20000
AFIX   0
C35   1    0.014106   -0.181927    0.537757    11.00000    0.02129    0.03916 =
         0.04302   -0.00027    0.00544   -0.00195
AFIX  43
H35   2   -0.012349   -0.190141    0.552860    11.00000   -1.20000
AFIX   0
C36   1    0.052366   -0.170389    0.562678    11.00000    0.02495    0.04647 =
         0.02980    0.00175    0.00610   -0.00164
AFIX  43
H36   2    0.051413   -0.170387    0.594736    11.00000   -1.20000
AFIX   0
C37   1    0.091775   -0.158930    0.540357    11.00000    0.02142    0.03311 =
         0.02018   -0.00453   -0.00127    0.00030
AFIX  43
H37   2    0.117077   -0.150807    0.557464    11.00000   -1.20000
AFIX   0
C38   1    0.132867   -0.113004    0.412609    11.00000    0.01614    0.01655 =
         0.01506   -0.00142   -0.00314    0.00072
AFIX  23
H38A  2    0.118819   -0.134786    0.390330    11.00000   -1.20000
H38B  2    0.111341   -0.087624    0.420762    11.00000   -1.20000
AFIX   0
C39   1    0.212718   -0.133575    0.357234    11.00000    0.02432    0.01629 =
         0.01358    0.00513    0.00030    0.00639
C40   1    0.190061   -0.173270    0.336320    11.00000    0.03625    0.02392 =
         0.01933   -0.00068    0.00043    0.00030
AFIX  43
H40   2    0.158975   -0.175277    0.337332    11.00000   -1.20000
AFIX   0
C41   1    0.215264   -0.209617    0.313995    11.00000    0.06070    0.01842 =
         0.02137   -0.00313    0.00441   -0.00213
AFIX  43
H41   2    0.200702   -0.236350    0.300542    11.00000   -1.20000
AFIX   0
C42   1    0.260536   -0.206639    0.311580    11.00000    0.06093    0.02969 =
         0.02502   -0.00072    0.00616    0.02603
AFIX  43
H42   2    0.276814   -0.231016    0.296418    11.00000   -1.20000
AFIX   0
C43   1    0.282456   -0.166965    0.331885    11.00000    0.03765    0.04057 =
         0.03282   -0.00382   -0.00434    0.01499
AFIX  43
H43   2    0.313501   -0.164814    0.330104    11.00000   -1.20000
AFIX   0
C44   1    0.258514   -0.130432    0.354844    11.00000    0.02566    0.04103 =
         0.01950   -0.00213   -0.00248    0.00895
AFIX  43
H44   2    0.273439   -0.104053    0.368482    11.00000   -1.20000
AFIX   0
C45   1    0.158823   -0.045997    0.339990    11.00000    0.02911    0.01673 =
         0.01363    0.00406   -0.00401    0.00340
C46   1    0.124290   -0.063080    0.312089    11.00000    0.03001    0.02330 =
         0.02170    0.00180   -0.00703    0.00137
AFIX  43
H46   2    0.111959   -0.094178    0.317040    11.00000   -1.20000
AFIX   0
C47   1    0.108341   -0.033179    0.276659    11.00000    0.03264    0.04973 =
         0.01665   -0.00064   -0.01037    0.01122
AFIX  43
H47   2    0.084681   -0.044002    0.258401    11.00000   -1.20000
AFIX   0
C48   1    0.127404    0.012421    0.268442    11.00000    0.05186    0.04004 =
         0.02025    0.01037   -0.00712    0.01696
AFIX  43
H48   2    0.117027    0.032131    0.244444    11.00000   -1.20000
AFIX   0
C49   1    0.162145    0.028536    0.296297    11.00000    0.05999    0.02095 =
         0.03784    0.01167   -0.00457   -0.00267
AFIX  43
H49   2    0.175356    0.059039    0.290584    11.00000   -1.20000
AFIX   0
C50   1    0.177481   -0.000182    0.332560    11.00000    0.03077    0.02604 =
         0.01985    0.00422   -0.00660    0.00236
AFIX  43
H50   2    0.200169    0.011386    0.351703    11.00000   -1.20000
AFIX   0

CL1   4    0.038178    0.148729    0.616688    11.00000    0.05770    0.05570 =
         0.04627   -0.00387   -0.00306    0.02387
CL2   4    0.167573    0.303432    0.361855    11.00000    0.21985    0.14156 =
         0.13621    0.06804    0.10836    0.09079
CL3   4    0.172743    0.365883    0.287600    11.00000    0.10793    0.37050 =
         0.11129    0.11234    0.00331   -0.01499
C51   1    0.197795    0.344551    0.331611    11.00000    0.07096    0.03234 =
         0.02502   -0.00695    0.00807   -0.00112
AFIX  23
H51A  2    0.205716    0.371815    0.351725    11.00000   -1.20000
H51B  2    0.225402    0.328903    0.321716    11.00000   -1.20000
AFIX   0

CL4   4    0.091102    0.111725    0.335078    11.00000    0.18442    0.32491 =
         0.13594   -0.08872    0.06779   -0.12215
CL5   4    0.038470    0.194172    0.348179    11.00000    0.25039    0.17187 =
         0.19617    0.02831    0.09071    0.03811
C52   1    0.070029    0.154691    0.369227    11.00000    0.14187    0.25643 =
         0.10936   -0.11774   -0.07181    0.14849
AFIX  23
H52A  2    0.053751    0.138095    0.393685    11.00000   -1.20000
H52B  2    0.094914    0.171894    0.383537    11.00000   -1.20000
AFIX   0
HKLF 4

REM  170928a_VT_1_93_00 in Ccce #68
REM R1 =  0.0418 for    9961 Fo > 4sig(Fo)  and  0.0552 for all   11919 data
REM    595 parameters refined using      0 restraints

END

WGHT      0.0323    989.7236

REM Highest difference peak  5.089,  deepest hole -2.474,  1-sigma level  0.250
Q1    1   0.0604 -0.1696  0.3405  11.00000  0.05    5.09
;
_shelx_res_checksum              84137
_shelx_fab_file                  
;
    6    0    0     -2.52     -0.19
    8    0    0     28.79     -0.33
   10    0    0    -19.55     -0.40
   12    0    0    -44.22     -0.16
   14    0    0     -9.71      0.11
   16    0    0      4.83      0.04
   18    0    0    -16.31     -0.16
   20    0    0    -22.49     -0.31
   22    0    0     -5.82     -0.52
   24    0    0      3.78     -0.57
   26    0    0      5.75     -0.38
   28    0    0      9.51     -0.23
   30    0    0     12.81     -0.13
   32    0    0     15.37     -0.03
   34    0    0      9.07     -0.09
   36    0    0     -1.30     -0.13
    6    2    0     28.42     -0.11
    8    2    0    -27.45      0.09
   10    2    0      4.44      0.24
   12    2    0     24.78      0.12
   14    2    0     -5.27      0.01
   16    2    0    -16.85      0.14
   18    2    0      8.13      0.26
   20    2    0     22.62      0.21
   22    2    0     12.22      0.26
   24    2    0      3.40      0.31
   26    2    0      0.05      0.24
   28    2    0     -6.77      0.23
   30    2    0    -13.92      0.20
   32    2    0    -16.85      0.12
   34    2    0     -7.93      0.14
   36    2    0      4.56      0.10
    6    4    0    -28.18      0.45
    8    4    0     36.29      0.15
   10    4    0     19.72     -0.12
   12    4    0      1.16     -0.14
   14    4    0     19.08     -0.17
   16    4    0     27.70     -0.33
   18    4    0      2.46     -0.29
   20    4    0    -21.53      0.04
   22    4    0    -19.07      0.25
   24    4    0    -11.22      0.21
   26    4    0     -8.60      0.08
   28    4    0      0.61     -0.10
   30    4    0     14.34     -0.22
   32    4    0     19.25     -0.23
   34    4    0      8.72     -0.22
   36    4    0     -3.75     -0.08
    2    6    0    -28.83     -0.02
    4    6    0     -2.70     -0.23
    6    6    0    -23.89     -0.28
    8    6    0    -38.06     -0.05
   10    6    0    -16.82      0.13
   12    6    0      3.27      0.05
   14    6    0     -2.57     -0.03
   16    6    0    -12.83      0.06
   18    6    0      1.52      0.06
   20    6    0     20.61     -0.16
   22    6    0     14.91     -0.34
   24    6    0      4.72     -0.34
   26    6    0      6.69     -0.26
   28    6    0      1.49     -0.14
   30    6    0    -13.26      0.00
   32    6    0    -17.88      0.12
   34    6    0     -9.37      0.13
   36    6    0     -3.04      0.00
    2    8    0     92.24     -0.28
    4    8    0     61.75     -0.22
    6    8    0     28.28     -0.03
    8    8    0      5.83      0.00
   10    8    0     -6.57      0.01
   12    8    0    -16.49      0.23
   14    8    0    -14.19      0.43
   16    8    0     -2.45      0.36
   18    8    0     -7.56      0.13
   20    8    0    -18.16     -0.05
   22    8    0     -5.82     -0.08
   24    8    0      7.32      0.03
   26    8    0      1.46      0.19
   28    8    0      0.90      0.31
   30    8    0     10.07      0.32
   32    8    0      8.23      0.24
   34    8    0      0.48      0.21
   36    8    0      1.22      0.25
    2   10    0    -26.62      0.36
    4   10    0    -16.38      0.37
    6   10    0     12.31      0.10
    8   10    0     24.83     -0.06
   10   10    0     17.89     -0.13
   12   10    0     15.06     -0.28
   14   10    0      9.70     -0.39
   16   10    0     -2.08     -0.31
   18   10    0      1.01     -0.05
   20   10    0      9.34      0.21
   22   10    0     -1.61      0.24
   24   10    0    -11.74      0.03
   26   10    0     -4.09     -0.17
   28   10    0     -1.54     -0.32
   30   10    0     -5.40     -0.41
   32   10    0      2.29     -0.41
   34   10    0      8.39     -0.37
    0   12    0    -25.64     -0.05
    2   12    0    -14.61     -0.11
    4   12    0     -5.54     -0.09
    6   12    0    -12.92      0.02
    8   12    0    -14.88      0.01
   10   12    0    -10.97     -0.01
   12   12    0    -11.37      0.05
   14   12    0     -5.56      0.05
   16   12    0      4.29      0.00
   18   12    0      1.19     -0.01
   20   12    0     -6.21      0.00
   22   12    0     -1.05      0.13
   24   12    0      4.18      0.29
   26   12    0      0.49      0.25
   28   12    0      2.82      0.14
   30   12    0      6.06      0.14
    0   14    0    -25.25      0.03
    2   14    0    -29.11     -0.15
    4   14    0    -30.41     -0.19
    6   14    0    -23.92     -0.09
    8   14    0    -14.49      0.13
   10   14    0     -0.05      0.22
   12   14    0     10.25      0.16
   14   14    0      7.14      0.19
   16   14    0      2.89      0.17
   18   14    0      6.62     -0.02
   20   14    0     11.39     -0.20
   22   14    0     10.92     -0.34
   24   14    0      7.72     -0.38
   26   14    0      2.77     -0.19
   28   14    0     -6.61      0.03
   30   14    0     -9.91      0.09
    0   16    0     46.52     -0.01
    2   16    0     40.71      0.08
    4   16    0     29.79      0.06
    6   16    0     23.32     -0.04
    8   16    0     14.20     -0.19
   10   16    0     -2.33     -0.22
   12   16    0     -7.83     -0.11
   14   16    0     -1.15     -0.13
   16   16    0     -0.35     -0.13
   18   16    0     -3.02      0.02
   20   16    0     -4.08      0.08
   22   16    0     -7.45      0.05
   24   16    0     -7.59      0.03
   26   16    0     -0.28     -0.02
   28   16    0      8.02     -0.03
   30   16    0      8.27     -0.04
   32   16    0      1.45     -0.08
    0   18    0      2.01      0.00
    2   18    0      8.35      0.15
    4   18    0     14.09      0.28
    6   18    0      6.71      0.31
    8   18    0      2.39      0.26
   10   18    0      8.22      0.09
   12   18    0      3.95     -0.13
   14   18    0     -6.35     -0.17
   16   18    0     -5.74     -0.09
   18   18    0     -5.30     -0.02
   20   18    0     -8.08      0.13
   22   18    0     -3.70      0.33
   24   18    0     -0.45      0.39
   26   18    0     -3.41      0.26
   28   18    0     -3.82      0.01
   30   18    0     -0.61     -0.12
    0   20    0    -18.88     -0.01
    2   20    0    -20.56     -0.15
    4   20    0    -15.89     -0.36
    6   20    0      0.34     -0.45
    8   20    0      7.96     -0.36
   10   20    0     -0.04     -0.09
   12   20    0     -2.19      0.25
   14   20    0      1.80      0.33
   16   20    0     -0.84      0.17
   18   20    0     -0.43      0.00
   20   20    0      4.11     -0.15
   22   20    0      2.78     -0.29
   24   20    0      2.15     -0.38
   26   20    0      3.72     -0.32
   28   20    0     -0.31     -0.05
   30   20    0     -4.27      0.15
    0   22    0     -6.77      0.03
    2   22    0     -7.84     -0.04
    4   22    0    -14.07      0.07
    6   22    0    -24.70      0.20
    8   22    0    -24.09      0.21
   10   22    0     -6.33      0.09
   12   22    0      7.54     -0.08
   14   22    0      7.80     -0.09
   16   22    0      6.04      0.07
   18   22    0      4.82      0.13
   20   22    0      3.14     -0.01
   22   22    0      2.70     -0.13
   24   22    0     -0.39     -0.07
   26   22    0     -3.11      0.06
   28   22    0      0.06      0.03
    0   24    0      8.50      0.01
    2   24    0     10.88      0.11
    4   24    0     15.59      0.11
    6   24    0     20.76      0.09
    8   24    0     19.44      0.05
   10   24    0      3.34     -0.03
   12   24    0    -11.79     -0.10
   14   24    0     -7.43     -0.15
   16   24    0      3.89     -0.21
   18   24    0      4.81     -0.14
   20   24    0     -0.51      0.11
   22   24    0     -2.09      0.33
   24   24    0      0.74      0.30
   26   24    0      2.00      0.12
    0   26    0     10.65     -0.04
    2   26    0      7.37      0.09
    4   26    0      2.87      0.07
    6   26    0     -2.74     -0.07
    8   26    0     -9.23     -0.13
   12   26    0     10.39     -0.02
   14   26    0      3.09     -0.09
   16   26    0    -13.78     -0.12
   18   26    0    -13.66     -0.10
   20   26    0     -3.74     -0.11
   22   26    0     -1.11     -0.11
    0   28    0    -11.37     -0.01
    2   28    0     -9.26     -0.25
    4   28    0     -7.60     -0.22
    6   28    0     -2.75     -0.03
    8   28    0      8.49      0.10
   10   28    0      6.55      0.15
   12   28    0     -7.82      0.25
   14   28    0     -4.99      0.40
   16   28    0     10.31      0.41
   18   28    0     10.65      0.26
   20   28    0      2.59      0.11
    0   30    0     -1.43      0.02
    2   30    0     -1.56      0.15
    4   30    0      0.02      0.06
    6   30    0     -2.92     -0.07
    8   30    0    -13.35     -0.11
   10   30    0    -11.57     -0.12
   12   30    0      4.64     -0.19
   14   30    0      8.53     -0.27
   16   30    0     -0.41     -0.22
    0   32    0     -0.10      0.02
    2   32    0     -0.28      0.01
    4   32    0     -0.60      0.13
    6   32    0      3.13      0.19
    8   32    0     10.18      0.11
   10   32    0      7.73      0.01
   12   32    0     -4.10     -0.01
    7    1    1     -8.69      0.29
    9    1    1     -5.33      0.21
   11    1    1      6.04      0.02
   13    1    1     10.98     -0.07
   15    1    1      9.85      0.08
   17    1    1      0.78      0.31
   19    1    1     -9.51      0.30
   21    1    1    -14.86      0.19
   23    1    1     -8.85      0.20
   25    1    1     -0.01      0.28
   27    1    1      3.31      0.40
   29    1    1     15.61      0.36
   31    1    1     25.45      0.03
   33    1    1     14.01     -0.12
   35    1    1      7.53      0.19
   37    1    1     14.49      0.46
    6    2    1      6.22      0.45
    8    2    1     -4.41      0.31
   10    2    1    -11.98      0.02
   12    2    1     -9.41     -0.21
   14    2    1     -4.10     -0.15
   16    2    1     -2.75      0.14
   18    2    1     -2.95      0.42
   20    2    1     -1.59      0.53
   22    2    1     -0.22      0.49
   24    2    1     -0.50      0.41
   26    2    1     -1.05      0.33
   28    2    1     -0.55      0.16
   30    2    1      0.00     -0.08
   32    2    1      0.03     -0.20
   34    2    1      0.69     -0.10
   36    2    1      1.65      0.09
    5    3    1     29.46      0.18
    9    3    1     11.81     -0.21
   11    3    1     -3.72     -0.30
   13    3    1    -18.98     -0.26
   15    3    1    -25.14     -0.24
   17    3    1    -11.49     -0.24
   19    3    1      7.30     -0.07
   21    3    1     17.00      0.12
   23    3    1     11.75      0.13
   25    3    1      2.18      0.05
   27    3    1     -0.49     -0.13
   29    3    1     -9.13     -0.29
   31    3    1    -16.93     -0.21
   33    3    1     -6.08     -0.13
   35    3    1      2.39     -0.22
   37    3    1     -2.24     -0.27
    2    4    1     -1.85     -0.09
    4    4    1     -9.71     -0.28
    6    4    1     -9.40     -0.39
    8    4    1      4.52     -0.36
   10    4    1     13.11     -0.20
   12    4    1      6.00     -0.01
   14    4    1     -3.59     -0.03
   16    4    1     -5.06     -0.21
   18    4    1     -3.53     -0.37
   20    4    1     -4.55     -0.44
   22    4    1     -5.52     -0.39
   24    4    1     -3.85     -0.30
   26    4    1     -1.86     -0.27
   28    4    1     -1.30     -0.24
   30    4    1     -0.55     -0.13
   32    4    1      0.60     -0.04
   34    4    1     -0.21     -0.10
   36    4    1     -2.21     -0.21
    3    5    1      6.17     -0.29
    5    5    1    -13.59     -0.41
    7    5    1     -6.33     -0.23
    9    5    1     -3.43      0.11
   11    5    1     -7.82      0.30
   13    5    1      6.83      0.27
   15    5    1     19.71      0.18
   17    5    1      6.74      0.10
   19    5    1    -12.27     -0.09
   21    5    1    -18.19     -0.26
   23    5    1     -9.09     -0.29
   25    5    1      1.21     -0.24
   27    5    1     -0.63     -0.07
   29    5    1     -0.38      0.16
   31    5    1      5.61      0.23
   33    5    1      1.00      0.16
   35    5    1     -4.60      0.08
    2    6    1     -1.53     -0.18
    4    6    1      5.77     -0.11
    6    6    1      6.34     -0.01
    8    6    1     -6.67      0.17
   10    6    1    -13.23      0.39
   12    6    1     -3.05      0.46
   14    6    1      8.45      0.39
   16    6    1     10.02      0.29
   18    6    1      8.14      0.17
   20    6    1      8.92      0.08
   22    6    1      9.31      0.01
   24    6    1      7.09     -0.05
   26    6    1      4.90      0.05
   28    6    1      3.76      0.26
   30    6    1      1.58      0.40
   32    6    1     -0.94      0.42
   34    6    1     -0.51      0.35
   36    6    1      1.90      0.23
    3    7    1    -60.27      0.08
    9    7    1     -8.64     -0.05
   11    7    1     22.13     -0.01
   13    7    1     17.21      0.12
   15    7    1      1.39      0.13
   17    7    1      8.07      0.06
   19    7    1     20.01      0.08
   21    7    1     17.78      0.15
   23    7    1      1.66      0.21
   25    7    1    -11.93      0.21
   27    7    1     -6.81      0.14
   29    7    1      1.46      0.08
   31    7    1     -2.05      0.12
   33    7    1     -2.79      0.16
   35    7    1      1.43      0.14
    2    8    1      2.89      0.23
    4    8    1     -1.66      0.18
    6    8    1     -0.31      0.16
    8    8    1     12.31      0.04
   10    8    1     18.62     -0.26
   12    8    1      9.72     -0.42
   14    8    1     -1.03     -0.34
   16    8    1     -3.83     -0.20
   18    8    1     -3.81     -0.06
   20    8    1     -5.51      0.02
   22    8    1     -6.31      0.07
   24    8    1     -5.22      0.09
   26    8    1     -4.79     -0.01
   28    8    1     -4.74     -0.19
   30    8    1     -2.75     -0.28
   32    8    1     -0.07     -0.28
   34    8    1     -0.05     -0.22
   36    8    1     -1.85     -0.09
    3    9    1     16.65      0.20
    5    9    1      1.30      0.21
    9    9    1     10.19      0.03
   11    9    1    -21.51     -0.31
   13    9    1    -19.24     -0.52
   15    9    1      0.02     -0.43
   17    9    1      0.06     -0.22
   19    9    1    -11.51     -0.05
   21    9    1    -13.11      0.02
   23    9    1      1.48     -0.04
   25    9    1     16.15     -0.10
   27    9    1     11.14     -0.11
   29    9    1      0.15     -0.23
   31    9    1      3.32     -0.41
   33    9    1      6.45     -0.43
   35    9    1     -0.44     -0.24
    2   10    1      0.14      0.05
    4   10    1      2.46      0.24
    6   10    1     -1.38      0.18
    8   10    1    -12.80      0.00
   10   10    1    -18.92     -0.02
   12   10    1    -13.32     -0.02
   14   10    1     -4.67     -0.09
   16   10    1     -0.40     -0.07
   18   10    1      1.61      0.04
   20   10    1      3.73      0.14
   22   10    1      4.46      0.16
   24   10    1      3.99      0.14
   26   10    1      4.20      0.13
   28   10    1      4.15      0.02
   30   10    1      2.21     -0.18
   32   10    1     -0.10     -0.27
   34   10    1     -0.39     -0.22
    1   11    1      6.32     -0.10
    3   11    1     45.72     -0.20
    5   11    1     42.60     -0.22
    7   11    1      1.73     -0.18
    9   11    1     -7.75      0.01
   11   11    1     10.35      0.28
   13   11    1      6.98      0.33
   15   11    1    -16.09      0.21
   17   11    1    -22.29      0.14
   19   11    1     -4.75      0.05
   21   11    1     10.06     -0.03
   23   11    1      4.96      0.05
   25   11    1     -5.29      0.13
   27   11    1     -0.94      0.11
   29   11    1      6.29      0.16
   31   11    1     -1.90      0.28
   33   11    1    -10.15      0.29
   35   11    1     -4.42      0.18
    2   12    1     -4.43     -0.21
    4   12    1     -5.04     -0.43
    6   12    1      0.21     -0.33
    8   12    1      7.98      0.00
   10   12    1     11.44      0.18
   12   12    1      7.94      0.25
   14   12    1      1.41      0.35
   16   12    1     -3.65      0.30
   18   12    1     -6.53      0.07
   20   12    1     -7.90     -0.15
   22   12    1     -7.65     -0.22
   24   12    1     -6.50     -0.17
   26   12    1     -5.33     -0.07
   28   12    1     -3.46      0.13
   30   12    1     -0.80      0.39
   34   12    1      1.47      0.39
    1   13    1      6.06     -0.06
    3   13    1    -28.59     -0.10
    5   13    1    -30.72     -0.08
    7   13    1      2.80     -0.04
    9   13    1     16.20     -0.01
   11   13    1     -1.25      0.08
   13   13    1     -7.98      0.33
   15   13    1     12.09      0.43
   17   13    1     22.02      0.18
   19   13    1      1.35     -0.06
   21   13    1    -18.24     -0.15
   23   13    1    -14.87     -0.29
   25   13    1     -6.43     -0.33
   27   13    1     -8.59     -0.14
   29   13    1    -10.41      0.03
    2   14    1      5.45     -0.09
    4   14    1      3.34     -0.02
    6   14    1     -3.16     -0.08
    8   14    1     -7.09     -0.20
   10   14    1     -7.11     -0.12
   12   14    1     -4.64      0.00
   14   14    1     -0.05     -0.13
   16   14    1      5.20     -0.32
   18   14    1      8.65     -0.28
   20   14    1      9.38     -0.11
   22   14    1      8.33     -0.06
   24   14    1      6.82     -0.14
   26   14    1      4.93     -0.20
   28   14    1      2.35     -0.21
   30   14    1      0.37     -0.22
    1   15    1    -46.61      0.20
    3   15    1    -16.93      0.32
    5   15    1     -5.69      0.17
    7   15    1    -22.41      0.03
    9   15    1    -26.78     -0.06
   11   15    1      0.21     -0.22
   13   15    1     20.09     -0.51
   15   15    1      3.86     -0.61
   17   15    1     -9.08     -0.30
   19   15    1      8.71      0.04
   21   15    1     20.62      0.18
   23   15    1      9.58      0.26
   25   15    1      0.59      0.19
   27   15    1      1.44     -0.03
   29   15    1      1.16     -0.18
   31   15    1     -2.93     -0.27
   33   15    1     -3.94     -0.29
    2   16    1     -4.16      0.43
    4   16    1      0.27      0.44
    6   16    1      7.84      0.32
    8   16    1     10.10      0.22
   10   16    1      8.69     -0.05
   12   16    1      7.51     -0.34
   14   16    1      4.83     -0.25
   16   16    1     -0.58      0.09
   18   16    1     -5.07      0.27
   20   16    1     -5.61      0.27
   22   16    1     -4.01      0.28
   24   16    1     -2.96      0.35
   26   16    1     -1.83      0.32
   28   16    1      0.11      0.15
   30   16    1      0.59     -0.02
   32   16    1     -0.74     -0.11
    1   17    1     26.75     -0.01
    3   17    1      9.15     -0.03
    5   17    1      2.09      0.25
    7   17    1     14.46      0.33
    9   17    1     18.17      0.15
   11   17    1     -6.44     -0.01
   13   17    1    -23.70      0.04
   15   17    1     -3.58      0.16
   17   17    1     11.69      0.13
   19   17    1     -3.01      0.11
   21   17    1     -7.12      0.17
   23   17    1      7.14      0.20
   25   17    1     10.40      0.28
   27   17    1      6.75      0.32
   29   17    1      8.36      0.16
   31   17    1      7.51      0.03
    2   18    1      3.78     -0.34
    4   18    1     -0.50     -0.21
    6   18    1     -7.82      0.06
    8   18    1    -10.15      0.07
   10   18    1     -9.08      0.05
   12   18    1     -8.84      0.17
   14   18    1     -6.99      0.19
   16   18    1     -0.84      0.05
   18   18    1      4.72     -0.07
   20   18    1      4.58     -0.14
   22   18    1      1.91     -0.18
   24   18    1      1.38     -0.18
   26   18    1      1.01     -0.11
   28   18    1     -1.18      0.01
   30   18    1     -1.83      0.10
    1   19    1      4.84     -0.21
    3   19    1     13.94     -0.38
    5   19    1     15.81     -0.63
    7   19    1      2.40     -0.47
    9   19    1     -7.15     -0.08
   11   19    1      5.42      0.18
   13   19    1     12.94      0.22
   15   19    1     -7.37      0.11
   17   19    1    -17.54     -0.04
   19   19    1     -2.01     -0.25
   21   19    1      0.18     -0.40
   23   19    1     -9.68     -0.40
   25   19    1     -4.20     -0.37
   27   19    1      1.76     -0.27
   29   19    1     -3.85     -0.01
    2   20    1     -3.24      0.01
    4   20    1     -0.24     -0.28
    6   20    1      5.68     -0.57
    8   20    1      8.21     -0.33
   10   20    1      7.63      0.10
   12   20    1      7.28      0.25
   14   20    1      4.88      0.18
   16   20    1     -2.29      0.04
   18   20    1     -8.20     -0.07
   20   20    1     -6.72     -0.12
   22   20    1     -2.92     -0.15
   24   20    1     -2.88     -0.18
   26   20    1     -2.93     -0.14
   28   20    1      0.16     -0.03
   30   20    1      1.91      0.06
    1   21    1      9.97     -0.04
    3   21    1      0.02      0.21
    5   21    1     -6.32      0.41
    7   21    1      0.24      0.20
    9   21    1      7.93     -0.01
   11   21    1      1.33      0.04
   13   21    1     -3.90      0.14
   15   21    1      7.33      0.14
   17   21    1     10.16      0.14
   19   21    1     -2.24      0.22
   21   21    1     -2.09      0.22
   23   21    1      3.41      0.06
   25   21    1     -5.51     -0.03
   27   21    1    -10.47     -0.03
   29   21    1     -2.71     -0.05
    2   22    1      1.18      0.11
    4   22    1     -1.16      0.32
    6   22    1     -5.33      0.50
    8   22    1     -7.54      0.26
   10   22    1     -7.61     -0.09
   12   22    1     -7.53     -0.22
   14   22    1     -4.95     -0.19
   16   22    1      2.25     -0.08
   18   22    1      7.52      0.11
   20   22    1      5.30      0.26
   22   22    1      1.87      0.38
   24   22    1      2.89      0.38
   26   22    1      3.43      0.18
   28   22    1      0.46     -0.06
    1   23    1    -21.90      0.38
    3   23    1    -13.49      0.20
    5   23    1     -7.06     -0.02
    7   23    1     -7.84      0.03
    9   23    1     -9.43     -0.01
   11   23    1     -3.85     -0.27
   13   23    1      2.21     -0.43
   15   23    1     -0.19     -0.35
   17   23    1     -1.55     -0.19
   19   23    1      1.58     -0.10
   21   23    1     -1.54      0.05
   23   23    1     -3.96      0.25
   25   23    1      3.06      0.27
   27   23    1      5.91      0.13
    2   24    1      0.52      0.04
    4   24    1      2.29      0.04
    6   24    1      4.63     -0.04
    8   24    1      6.26     -0.03
   10   24    1      7.51     -0.08
   12   24    1      8.58     -0.22
   14   24    1      6.47     -0.19
   16   24    1      0.30     -0.07
   18   24    1     -3.57     -0.05
   20   24    1     -1.60     -0.10
   22   24    1      0.09     -0.18
   24   24    1     -1.86     -0.18
   26   24    1     -2.48     -0.04
    1   25    1     -2.24     -0.21
    3   25    1     -1.09     -0.13
    5   25    1      4.41      0.05
    7   25    1      8.73      0.04
    9   25    1      7.95      0.02
   11   25    1      4.85      0.09
   13   25    1      0.97      0.15
   15   25    1     -0.80      0.14
   17   25    1      1.81      0.10
   19   25    1      5.23      0.03
   21   25    1      5.81     -0.10
   23   25    1      3.27     -0.22
   25   25    1      0.30     -0.18
    2   26    1     -0.91     -0.17
    4   26    1     -2.13     -0.22
    6   26    1     -3.28     -0.14
    8   26    1     -4.67     -0.05
   10   26    1     -7.07      0.14
   12   26    1     -8.55      0.35
   14   26    1     -5.76      0.32
   16   26    1     -0.21      0.14
   18   26    1      2.15      0.00
   20   26    1      0.58     -0.09
   22   26    1      0.16     -0.11
    1   27    1     19.07     -0.14
    3   27    1     12.85     -0.26
    5   27    1      0.63     -0.33
    7   27    1     -5.12     -0.22
    9   27    1     -2.16     -0.01
   11   27    1     -1.68      0.17
   13   27    1     -2.01      0.26
   15   27    1     -0.46      0.20
   17   27    1     -5.40      0.04
   19   27    1    -11.43     -0.03
   21   27    1     -5.97      0.00
    2   28    1      0.65      0.05
    4   28    1      1.72      0.01
    6   28    1      2.67     -0.07
    8   28    1      4.43     -0.02
   10   28    1      7.68      0.05
   12   28    1      8.74      0.04
   14   28    1      4.63      0.02
   16   28    1     -0.70      0.02
   18   28    1     -2.16     -0.01
   20   28    1     -1.24      0.00
    1   29    1     -1.70      0.21
    3   29    1      0.22      0.33
    5   29    1      6.47      0.30
    7   29    1      6.12      0.19
   11   29    1     -2.65     -0.13
   13   29    1     -1.15     -0.29
   15   29    1     -2.04     -0.28
   17   29    1      5.03     -0.13
   19   29    1     12.80     -0.01
    2   30    1     -0.22      0.17
    4   30    1     -1.10      0.30
    6   30    1     -1.77      0.29
    8   30    1     -3.41      0.06
   10   30    1     -6.84     -0.21
   12   30    1     -7.90     -0.34
   14   30    1     -4.21     -0.31
   16   30    1     -0.29     -0.17
    1   31    1     -9.88     -0.06
    3   31    1    -10.39     -0.04
    5   31    1    -13.63      0.05
    7   31    1    -11.05      0.01
    9   31    1     -2.31     -0.10
   11   31    1      1.25     -0.12
   13   31    1      2.37     -0.03
    2   32    1      0.55     -0.18
    4   32    1      1.20     -0.28
    6   32    1      0.88     -0.21
    8   32    1      1.18      0.00
   10   32    1      3.53      0.20
   12   32    1      4.76      0.26
    1   33    1     -6.58     -0.05
    3   33    1     -0.68     -0.18
    5   33    1      7.48     -0.24
    7   33    1      9.32     -0.11
    8    0    2    -20.44      0.16
   10    0    2     19.58      0.22
   12    0    2     35.55      0.09
   14    0    2     -0.35     -0.10
   16    0    2    -15.65      0.06
   18    0    2      1.52      0.32
   20    0    2      6.31      0.37
   22    0    2     -6.75      0.36
   24    0    2    -11.20      0.25
   26    0    2     -7.58      0.08
   28    0    2     -5.58      0.10
   30    0    2     -5.47      0.12
   32    0    2     -7.50      0.08
   34    0    2     -2.11      0.18
   36    0    2      6.34      0.24
    5    1    2      1.96      0.11
    7    1    2      7.58      0.00
    9    1    2      8.32     -0.06
   11    1    2      9.52     -0.12
   13    1    2     11.45     -0.16
   15    1    2     10.07     -0.14
   17    1    2      5.95     -0.03
   19    1    2      3.13      0.09
   21    1    2      2.78      0.16
   23    1    2      2.95      0.20
   25    1    2      2.32      0.17
   27    1    2      1.23      0.05
   29    1    2     -0.18      0.00
   31    1    2     -2.29      0.03
   33    1    2     -4.17      0.00
   35    1    2     -3.90      0.05
    4    2    2    -73.14     -0.06
    6    2    2    -35.00      0.07
    8    2    2     22.45     -0.02
   10    2    2     -2.45     -0.17
   12    2    2    -15.51     -0.15
   14    2    2     15.33     -0.05
   16    2    2     27.36     -0.18
   18    2    2      5.85     -0.28
   20    2    2     -7.47     -0.16
   22    2    2     -0.48     -0.11
   24    2    2      3.41     -0.09
   26    2    2      1.26     -0.05
   28    2    2      2.38     -0.12
   30    2    2      6.25     -0.16
   32    2    2      8.98     -0.15
   34    2    2      1.34     -0.23
   36    2    2     -9.08     -0.20
    9    3    2    -12.13     -0.05
   11    3    2    -13.34      0.01
   13    3    2    -16.64      0.10
   15    3    2    -11.80      0.08
   17    3    2     -1.55     -0.07
   19    3    2      3.47     -0.27
   21    3    2      1.63     -0.42
   23    3    2     -1.05     -0.47
   25    3    2     -1.42     -0.35
   27    3    2     -0.84     -0.13
   29    3    2      0.26      0.06
   31    3    2      3.31      0.13
   33    3    2      6.75      0.12
   35    3    2      6.30     -0.06
    2    4    2     77.40     -0.19
    4    4    2    110.76     -0.37
    6    4    2     32.63     -0.33
    8    4    2    -34.13     -0.10
   10    4    2    -23.50      0.16
   12    4    2    -10.28      0.22
   14    4    2    -28.85      0.17
   16    4    2    -38.03      0.20
   18    4    2    -15.37      0.04
   20    4    2      7.97     -0.32
   22    4    2      8.46     -0.42
   24    4    2      4.96     -0.23
   26    4    2      7.53     -0.01
   28    4    2      3.88      0.16
   30    4    2     -6.68      0.21
   32    4    2    -11.72      0.23
   34    4    2     -2.81      0.28
   36    4    2      7.69      0.14
    1    5    2    -16.15     -0.02
    3    5    2    -25.39     -0.03
    5    5    2     -5.47     -0.01
    7    5    2      7.59      0.04
    9    5    2      4.70      0.15
   11    5    2      4.24      0.20
   13    5    2      5.61      0.15
   15    5    2     -3.32      0.17
   17    5    2    -16.19      0.23
   19    5    2    -19.28      0.24
   21    5    2    -13.28      0.23
   23    5    2     -7.33      0.26
   25    5    2     -4.51      0.31
   27    5    2     -2.31      0.32
   29    5    2     -0.15      0.22
   31    5    2     -0.22      0.11
   33    5    2     -2.04      0.06
   35    5    2     -1.54      0.18
    2    6    2     -7.41      0.16
    4    6    2    -18.48      0.27
    6    6    2     13.25      0.26
    8    6    2     34.59      0.11
   10    6    2     20.09     -0.01
   12    6    2      4.36      0.05
   14    6    2     12.00      0.17
   16    6    2     23.93      0.15
   18    6    2     11.37      0.22
   20    6    2     -7.86      0.46
   22    6    2     -4.55      0.51
   24    6    2      2.30      0.32
   26    6    2     -4.11      0.11
   28    6    2     -4.07     -0.02
   30    6    2      7.56     -0.06
   32    6    2     12.17     -0.16
   34    6    2      4.83     -0.23
   36    6    2     -0.41     -0.09
    1    7    2     15.22      0.27
    3    7    2     23.41      0.31
    5    7    2      3.89      0.18
    7    7    2     -9.55      0.02
    9    7    2     -8.46     -0.16
   11    7    2     -8.70     -0.26
   13    7    2     -8.24     -0.23
   15    7    2      2.81     -0.23
   17    7    2     15.70     -0.21
   19    7    2     17.78     -0.06
   21    7    2     12.09      0.12
   23    7    2      7.52      0.12
   25    7    2      5.57     -0.10
   27    7    2      3.73     -0.39
   29    7    2      1.76     -0.50
   31    7    2      1.21     -0.43
   33    7    2      1.91     -0.28
   35    7    2      0.78     -0.20
    2    8    2    -60.65      0.19
    4    8    2    -39.24      0.08
    6    8    2    -17.54     -0.14
    8    8    2     -5.47     -0.27
   10    8    2      1.34     -0.34
   12    8    2      9.17     -0.49
   14    8    2      4.85     -0.60
   16    8    2     -9.03     -0.44
   18    8    2     -4.42     -0.18
   20    8    2      7.45     -0.07
   22    8    2     -3.02     -0.07
   24    8    2    -14.11     -0.14
   26    8    2     -4.99     -0.21
   28    8    2     -0.23     -0.28
   30    8    2     -6.91     -0.30
   32    8    2     -5.17     -0.18
   34    8    2      1.95     -0.04
   36    8    2      1.02     -0.06
    1    9    2     -9.92     -0.13
    3    9    2    -14.14     -0.12
    5    9    2      1.87     -0.02
    7    9    2     14.84     -0.01
    9    9    2     17.56      0.04
   11    9    2     18.91      0.09
   13    9    2     17.29      0.03
   15    9    2      7.82      0.00
   17    9    2     -2.29      0.05
   19    9    2     -5.09      0.00
   21    9    2     -3.45     -0.12
   23    9    2     -2.65     -0.17
   25    9    2     -2.70     -0.06
   27    9    2     -2.64      0.15
   29    9    2     -3.25      0.29
   31    9    2     -5.02      0.28
   33    9    2     -6.77      0.16
   35    9    2     -5.23      0.04
    0   10    2      6.96      0.01
    2   10    2     10.28     -0.16
    4   10    2      3.81     -0.06
    6   10    2    -14.91      0.21
    8   10    2    -18.06      0.39
   10   10    2     -8.77      0.47
   12   10    2     -7.00      0.54
   14   10    2     -0.71      0.50
   16   10    2     12.50      0.27
   18   10    2      8.33     -0.02
   20   10    2     -2.37     -0.18
   22   10    2      7.05     -0.10
   24   10    2     15.98      0.13
   26   10    2      5.83      0.28
   28   10    2      0.12      0.37
   30   10    2      2.67      0.46
   32   10    2     -4.19      0.38
   34   10    2     -9.53      0.20
    1   11    2      4.93     -0.07
    3   11    2      7.71     -0.15
    5   11    2     -0.81     -0.16
    7   11    2    -11.20      0.03
    9   11    2    -16.19      0.19
   11   11    2    -15.61      0.23
   13   11    2    -10.90      0.30
   15   11    2     -3.75      0.30
   17   11    2      2.75      0.15
   19   11    2      6.20     -0.04
   21   11    2      6.95     -0.14
   23   11    2      6.28     -0.09
   25   11    2      4.53      0.06
   27   11    2      2.51      0.18
   29   11    2      1.69      0.22
   31   11    2      2.96      0.20
   33   11    2      5.38      0.17
   35   11    2      4.75      0.13
    0   12    2     31.55     -0.23
    2   12    2     22.43     -0.27
    4   12    2     13.11     -0.29
    6   12    2     12.73     -0.27
    8   12    2      6.58     -0.21
   10   12    2      1.47     -0.19
   12   12    2      3.68     -0.20
   14   12    2     -2.78     -0.09
   16   12    2    -13.59      0.00
   18   12    2     -8.69     -0.05
   20   12    2      1.26     -0.13
   22   12    2     -2.85     -0.24
   24   12    2     -7.05     -0.29
   26   12    2     -0.68     -0.13
   28   12    2     -0.27     -0.01
   30   12    2     -3.09     -0.10
   32   12    2      4.22     -0.15
   34   12    2      6.57     -0.05
    1   13    2     -1.81     -0.01
    3   13    2     -4.75      0.09
    5   13    2     -2.54      0.12
    7   13    2      7.07     -0.08
    9   13    2     14.70     -0.29
   11   13    2     11.25     -0.33
   13   13    2      1.71     -0.32
   15   13    2     -5.69     -0.29
   17   13    2    -11.24     -0.16
   19   13    2    -16.02      0.01
   21   13    2    -17.00      0.17
   23   13    2    -13.71      0.17
   25   13    2     -9.03     -0.01
   27   13    2     -4.56     -0.22
   29   13    2     -0.68     -0.37
   31   13    2      0.82     -0.40
   33   13    2     -0.91     -0.29
    0   14    2     18.42      0.24
    2   14    2     19.85      0.45
    4   14    2     20.22      0.42
    6   14    2     20.35      0.18
    8   14    2     18.84     -0.11
   10   14    2      6.67     -0.18
   12   14    2     -4.16     -0.14
   14   14    2      0.06     -0.22
   16   14    2      5.21     -0.17
   18   14    2     -0.19      0.15
   20   14    2     -6.82      0.39
   22   14    2     -6.58      0.43
   24   14    2     -4.28      0.26
   26   14    2     -2.23     -0.10
   28   14    2      4.67     -0.34
   30   14    2      7.95     -0.27
   32   14    2      0.45     -0.14
    1   15    2     -0.36      0.27
    3   15    2      1.47      0.22
    5   15    2      1.17      0.10
    7   15    2    -10.22      0.15
    9   15    2    -21.70      0.22
   11   15    2    -18.40      0.16
   13   15    2     -6.90      0.06
   15   15    2      0.81      0.03
   17   15    2      6.72      0.07
   19   15    2     13.41      0.14
   21   15    2     15.27      0.15
   23   15    2     11.09      0.11
   25   15    2      6.55      0.09
   27   15    2      3.80      0.05
   29   15    2      0.97      0.04
   31   15    2     -0.89      0.09
   33   15    2      0.19      0.07
    0   16    2    -41.79     -0.02
    2   16    2    -33.75     -0.17
    4   16    2    -21.45     -0.23
    6   16    2    -19.76     -0.15
    8   16    2    -16.98      0.06
   10   16    2     -2.67      0.16
   12   16    2      3.06      0.15
   14   16    2     -4.19      0.27
   16   16    2     -5.21      0.26
   18   16    2     -0.93      0.01
   20   16    2      1.38     -0.13
   22   16    2      4.32     -0.09
   24   16    2      4.92      0.01
   26   16    2     -0.08      0.16
   28   16    2     -6.79      0.24
   30   16    2     -7.37      0.22
   32   16    2     -1.34      0.18
    1   17    2      1.06     -0.30
    3   17    2     -0.40     -0.26
    5   17    2     -1.20     -0.15
    7   17    2      9.60     -0.12
    9   17    2     22.54     -0.09
   11   17    2     21.80      0.01
   13   17    2     12.68      0.08
   15   17    2      7.31      0.07
   17   17    2      3.23     -0.03
   19   17    2     -3.72     -0.18
   21   17    2     -7.27     -0.25
   23   17    2     -4.17     -0.25
   25   17    2     -0.81     -0.18
   27   17    2     -0.72     -0.01
   29   17    2     -0.80      0.14
   31   17    2     -0.09      0.14
    0   18    2     -0.39     -0.05
    2   18    2     -8.62     -0.10
    4   18    2    -16.34     -0.03
    6   18    2     -6.91      0.10
    8   18    2      0.85      0.11
   10   18    2     -3.86      0.10
   12   18    2     -0.24      0.13
   14   18    2      9.60     -0.02
   16   18    2      8.34     -0.16
   18   18    2      6.29     -0.18
   20   18    2      8.15     -0.27
   22   18    2      4.38     -0.37
   24   18    2      1.09     -0.32
   26   18    2      2.79     -0.19
   28   18    2      2.82     -0.05
   30   18    2      0.30     -0.01
    1   19    2     -0.87     -0.03
    3   19    2      1.02     -0.11
    5   19    2      3.51     -0.11
    7   19    2     -3.18     -0.04
    9   19    2    -13.56      0.00
   11   19    2    -14.09      0.01
   13   19    2     -6.85      0.04
   15   19    2     -2.96      0.04
   17   19    2     -1.61     -0.02
   19   19    2      3.42     -0.07
   21   19    2      7.50     -0.11
   23   19    2      4.66     -0.08
   25   19    2      0.31      0.05
   27   19    2      0.27      0.08
   29   19    2      1.39      0.00
    0   20    2     16.49     -0.09
    2   20    2     19.68      0.06
    4   20    2     17.24      0.17
    6   20    2      0.99      0.12
    8   20    2     -8.34      0.04
   10   20    2     -1.86     -0.08
   12   20    2     -0.09     -0.24
   14   20    2     -3.55     -0.18
   16   20    2      0.09      0.02
   18   20    2      0.95      0.16
   20   20    2     -3.11      0.27
   22   20    2     -2.44      0.34
   24   20    2     -2.01      0.34
   26   20    2     -3.12      0.23
   28   20    2      0.57      0.07
   30   20    2      3.88     -0.01
    1   21    2      1.36      0.32
    3   21    2      0.95      0.39
    5   21    2     -1.06      0.32
    7   21    2      2.64      0.18
    9   21    2     10.38      0.04
   11   21    2     11.10     -0.10
   13   21    2      3.25     -0.17
   15   21    2     -2.40     -0.07
   17   21    2     -3.18      0.13
   19   21    2     -6.46      0.28
   21   21    2    -10.10      0.38
   23   21    2     -6.55      0.37
   25   21    2     -0.66      0.17
   27   21    2     -0.26     -0.03
   29   21    2     -1.87     -0.07
    0   22    2      5.99      0.19
    2   22    2      5.98      0.18
    4   22    2     10.25      0.00
    6   22    2     20.01     -0.10
    8   22    2     20.70     -0.14
   10   22    2      5.90     -0.10
   12   22    2     -5.87      0.00
   14   22    2     -6.46     -0.03
   16   22    2     -6.23     -0.13
   18   22    2     -6.09     -0.11
   20   22    2     -4.30      0.02
   22   22    2     -2.91      0.10
   24   22    2      0.66      0.02
   26   22    2      3.35     -0.11
   28   22    2      0.55     -0.14
    1   23    2     -1.42     -0.19
    3   23    2     -2.46     -0.16
    5   23    2     -2.30     -0.16
    7   23    2     -6.01     -0.18
    9   23    2    -13.77     -0.13
   11   23    2    -16.02     -0.01
   13   23    2     -8.56      0.02
   15   23    2     -1.45     -0.11
   17   23    2      0.05     -0.23
   19   23    2      3.02     -0.21
   21   23    2      6.81     -0.21
   23   23    2      3.77     -0.26
   25   23    2     -1.31     -0.20
   27   23    2     -0.39     -0.08
    0   24    2     -7.81     -0.29
    2   24    2     -9.57     -0.34
    4   24    2    -12.80     -0.28
    6   24    2    -16.61     -0.23
    8   24    2    -15.87     -0.10
   10   24    2     -2.84      0.09
   12   24    2      9.87      0.20
   14   24    2      6.47      0.24
   16   24    2     -2.31      0.21
   18   24    2     -2.07      0.08
   20   24    2      2.50     -0.15
   22   24    2      2.60     -0.30
   24   24    2     -1.15     -0.22
   26   24    2     -2.69     -0.02
    1   25    2      0.34     -0.07
    3   25    2      0.77     -0.25
    5   25    2      1.48     -0.23
    7   25    2      5.60      0.00
    9   25    2     13.17      0.19
   11   25    2     16.30      0.23
   13   25    2     10.63      0.25
   15   25    2      4.40      0.29
   17   25    2      2.84      0.21
   19   25    2      0.14      0.03
   21   25    2     -3.43     -0.03
   23   25    2     -1.58      0.04
   25   25    2      1.51      0.08
    0   26    2     -9.16      0.24
    2   26    2     -6.19      0.17
    4   26    2     -2.76      0.23
    6   26    2      1.18      0.38
    8   26    2      7.09      0.34
   10   26    2      1.97      0.14
   12   26    2     -9.04      0.01
   14   26    2     -3.23      0.02
   16   26    2     10.65      0.06
   18   26    2      9.45      0.05
   20   26    2      0.77      0.06
   22   26    2      0.04      0.08
    1   27    2      0.27      0.00
    3   27    2      0.31      0.24
    5   27    2     -1.11      0.35
    7   27    2     -5.03      0.15
    9   27    2    -10.22     -0.12
   11   27    2    -11.64     -0.25
   13   27    2     -7.06     -0.27
   15   27    2     -2.08     -0.23
   17   27    2     -0.29     -0.09
   19   27    2      1.71      0.06
   21   27    2      3.76      0.09
    0   28    2      9.15     -0.01
    2   28    2      7.37      0.16
    4   28    2      6.77      0.03
    6   28    2      3.62     -0.22
    8   28    2     -6.50     -0.32
   10   28    2     -5.46     -0.28
   12   28    2      7.49     -0.27
   14   28    2      5.56     -0.30
   16   28    2     -7.34     -0.25
   18   28    2     -6.78     -0.11
   20   28    2      0.15     -0.01
    1   29    2     -0.48      0.22
    3   29    2     -0.54      0.09
    5   29    2      1.81     -0.10
    7   29    2      5.56     -0.10
    9   29    2      8.24     -0.03
   11   29    2      8.04     -0.04
   13   29    2      5.06     -0.07
   15   29    2      1.42     -0.05
   17   29    2     -1.11     -0.03
   19   29    2     -2.84     -0.01
    0   30    2      3.79     -0.02
    2   30    2      3.24     -0.13
    4   30    2      0.23     -0.02
    6   30    2      1.66      0.12
    8   30    2     11.27      0.14
   10   30    2     10.31      0.11
   12   30    2     -4.32      0.11
   14   30    2     -8.22      0.12
   16   30    2     -0.89      0.06
    1   31    2      0.96     -0.20
    3   31    2      1.50     -0.20
    5   31    2     -0.96     -0.09
    7   31    2     -4.12     -0.03
    9   31    2     -5.16      0.08
   11   31    2     -4.92      0.27
   13   31    2     -4.66      0.33
    0   32    2     -3.28     -0.12
    2   32    2     -2.14     -0.10
    4   32    2     -0.03     -0.16
    6   32    2     -2.50     -0.14
    8   32    2     -9.25      0.01
   10   32    2     -7.53      0.13
    1   33    2     -0.78      0.02
    3   33    2     -1.03      0.04
    5   33    2      0.87      0.04
    7   33    2      2.64      0.06
    5    1    3     12.88     -0.38
    7    1    3     11.77     -0.33
    9    1    3     -4.43     -0.19
   11    1    3     -6.84     -0.11
   13    1    3     -9.39     -0.11
   15    1    3    -20.32     -0.30
   17    1    3    -21.43     -0.50
   19    1    3    -11.77     -0.37
   21    1    3     -5.36     -0.20
   23    1    3     -9.26     -0.24
   25    1    3     -9.41     -0.25
   27    1    3     -1.34     -0.21
   29    1    3     -5.66     -0.10
   31    1    3    -11.48      0.11
   33    1    3      0.34      0.13
   35    1    3      4.49     -0.14
   37    1    3     -6.12     -0.31
    4    2    3    -23.55     -0.46
    6    2    3    -21.27     -0.41
    8    2    3      6.43     -0.22
   10    2    3     27.28      0.06
   12    2    3     22.32      0.24
   14    2    3     10.50      0.13
   16    2    3      8.57     -0.14
   18    2    3     10.04     -0.34
   20    2    3      7.24     -0.43
   22    2    3      4.15     -0.38
   24    2    3      4.79     -0.27
   26    2    3      5.41     -0.15
   28    2    3      2.88     -0.01
   30    2    3      0.37      0.12
   32    2    3     -0.26      0.14
   34    2    3     -2.18     -0.01
   36    2    3     -4.87     -0.22
    3    3    3    -60.29     -0.06
    7    3    3    -22.63      0.11
    9    3    3      4.94      0.27
   11    3    3     11.77      0.35
   13    3    3     22.50      0.27
   15    3    3     35.77      0.23
   17    3    3     29.27      0.23
   19    3    3     11.11      0.01
   21    3    3      0.32     -0.15
   23    3    3      2.42     -0.04
   25    3    3      3.27      0.09
   27    3    3     -3.45      0.21
   29    3    3     -0.06      0.30
   31    3    3      5.34      0.18
   33    3    3     -5.77      0.05
   35    3    3    -12.22      0.03
   37    3    3     -4.02      0.03
    2    4    3      5.90      0.20
    4    4    3     29.36      0.30
    6    4    3     31.11      0.33
    8    4    3     -4.78      0.28
   10    4    3    -28.28      0.15
   12    4    3    -12.04     -0.02
   14    4    3      9.78     -0.01
   16    4    3     10.76      0.14
   18    4    3      4.89      0.25
   20    4    3      6.35      0.31
   22    4    3      8.26      0.30
   24    4    3      4.17      0.23
   26    4    3      0.09      0.22
   28    4    3      0.28      0.23
   30    4    3     -0.08      0.16
   32    4    3     -1.96      0.08
   34    4    3      0.92      0.12
   36    4    3      6.80      0.24
    1    5    3     17.92      0.21
    3    5    3     37.21      0.28
    5    5    3     33.96      0.28
    7    5    3      2.74      0.07
    9    5    3    -10.32     -0.23
   11    5    3     -3.62     -0.36
   13    5    3    -15.52     -0.21
   15    5    3    -31.33     -0.04
   17    5    3    -22.73      0.05
   19    5    3     -5.35      0.24
   21    5    3      1.32      0.34
   23    5    3     -2.82      0.21
   25    5    3     -3.77      0.06
   27    5    3      5.28     -0.11
   29    5    3      7.25     -0.26
   31    5    3      2.20     -0.21
   33    5    3      7.57     -0.05
   35    5    3     12.17      0.12
    2    6    3      3.21      0.17
    4    6    3    -18.73      0.11
    6    6    3    -23.22      0.01
    8    6    3      9.49     -0.21
   10    6    3     27.09     -0.47
   12    6    3      2.95     -0.45
   14    6    3    -22.96     -0.27
   16    6    3    -22.95     -0.10
   18    6    3    -15.22      0.05
   20    6    3    -15.70      0.11
   22    6    3    -16.22      0.08
   24    6    3    -10.77      0.02
   26    6    3     -6.19     -0.17
   28    6    3     -4.95     -0.42
   30    6    3     -1.23     -0.50
   32    6    3      3.57     -0.39
   34    6    3      0.97     -0.23
   36    6    3     -6.47     -0.10
    1    7    3     56.10     -0.12
    3    7    3     13.99     -0.11
    5    7    3      2.74     -0.13
    7    7    3     22.86     -0.06
    9    7    3     14.11      0.03
   11    7    3    -10.71     -0.01
   13    7    3     -4.37     -0.17
   15    7    3     11.74     -0.21
   17    7    3      7.13     -0.16
   19    7    3     -1.78     -0.19
   21    7    3      0.79     -0.24
   23    7    3     10.84     -0.22
   25    7    3     14.71     -0.19
   27    7    3      3.96     -0.16
   29    7    3     -4.81     -0.16
   31    7    3     -1.76     -0.23
   33    7    3     -2.34     -0.24
   35    7    3     -6.32     -0.20
    2    8    3     -6.14     -0.27
    4    8    3      8.77     -0.18
    6    8    3      8.74     -0.17
    8    8    3    -22.14      0.01
   10    8    3    -38.80      0.36
   12    8    3    -18.62      0.44
   14    8    3      4.29      0.23
   16    8    3      6.34      0.01
   18    8    3      2.57     -0.18
   20    8    3      5.19     -0.26
   22    8    3      6.75     -0.21
   24    8    3      4.23     -0.09
   26    8    3      4.41      0.11
   28    8    3      6.52      0.31
   30    8    3      3.86      0.37
   32    8    3     -0.82      0.30
   34    8    3      0.95      0.16
   36    8    3      6.92      0.02
    1    9    3    -29.98     -0.09
    3    9    3      9.62     -0.17
    5    9    3     10.36     -0.17
    7    9    3    -19.80     -0.07
    9    9    3    -15.30      0.19
   11    9    3      8.14      0.47
   13    9    3      3.37      0.59
   15    9    3    -12.50      0.45
   17    9    3    -11.12      0.20
   19    9    3     -3.00      0.04
   21    9    3     -3.26      0.01
   23    9    3    -12.43      0.10
   25    9    3    -18.43      0.21
   27    9    3     -9.09      0.30
   29    9    3      2.11      0.46
   31    9    3     -0.52      0.57
   33    9    3     -2.87      0.44
   35    9    3      3.17      0.18
    2   10    3     -2.56     -0.02
    4   10    3    -11.85     -0.15
    6   10    3     -5.60      0.04
    8   10    3     21.65      0.21
   10   10    3     38.02      0.12
   12   10    3     27.22      0.07
   14   10    3     10.48      0.13
   16   10    3      5.07      0.10
   18   10    3      3.96      0.06
   20   10    3      0.36      0.06
   22   10    3     -1.03      0.00
   24   10    3     -0.11     -0.06
   26   10    3     -2.34     -0.07
   28   10    3     -5.06      0.02
   30   10    3     -2.78      0.13
   32   10    3      1.04      0.13
   34   10    3      0.16      0.07
    1   11    3    -21.75      0.19
    3   11    3    -49.55      0.23
    5   11    3    -38.12      0.27
    7   11    3      2.88      0.17
    9   11    3     14.52     -0.12
   11   11    3      3.68     -0.39
   13   11    3      9.23     -0.43
   15   11    3     26.06     -0.30
   17   11    3     27.93     -0.16
   19   11    3     13.72     -0.02
   21   11    3      2.12      0.03
   23   11    3      3.38     -0.11
   25   11    3      6.89     -0.22
   27   11    3     -1.02     -0.25
   29   11    3     -9.46     -0.34
   31   11    3     -2.33     -0.41
   33   11    3      6.20     -0.29
   35   11    3      2.32     -0.12
    2   12    3     14.11      0.14
    4   12    3     18.93      0.25
    6   12    3      8.95     -0.02
    8   12    3     -8.85     -0.35
   10   12    3    -18.69     -0.39
   12   12    3    -13.68     -0.35
   14   12    3     -2.24     -0.34
   16   12    3      5.33     -0.22
   18   12    3      8.58     -0.06
   20   12    3     10.28      0.03
   22   12    3      9.26      0.09
   24   12    3      6.71      0.07
   26   12    3      5.73     -0.05
   28   12    3      3.94     -0.22
   30   12    3     -0.49     -0.33
   32   12    3     -3.82     -0.28
   34   12    3     -3.45     -0.15
    1   13    3      8.17      0.03
    3   13    3     32.15      0.08
    5   13    3     27.97     -0.03
    7   13    3     -3.46     -0.11
    9   13    3    -18.09     -0.10
   11   13    3     -8.98     -0.12
   13   13    3     -6.19     -0.23
   15   13    3    -20.57     -0.21
   17   13    3    -26.01      0.00
   19   13    3     -8.96      0.14
   21   13    3      6.89      0.20
   23   13    3      6.21      0.34
   25   13    3      2.70      0.33
   27   13    3      8.07      0.15
   29   13    3     12.50      0.04
   31   13    3      3.83     -0.01
   33   13    3     -6.46     -0.06
    2   14    3    -17.24      0.21
    4   14    3    -15.01      0.16
    6   14    3     -1.54      0.26
    8   14    3      6.70      0.34
   10   14    3      7.98      0.18
   12   14    3      5.40      0.07
   14   14    3     -1.57      0.20
   16   14    3     -9.90      0.33
   18   14    3    -14.47      0.33
   20   14    3    -14.32      0.24
   22   14    3    -11.16      0.16
   24   14    3     -7.78      0.19
   26   14    3     -5.21      0.24
   28   14    3     -1.76      0.21
   30   14    3      1.16      0.11
   32   14    3      1.11      0.04
    1   15    3     29.15     -0.22
    3   15    3      8.29     -0.30
    5   15    3      2.07     -0.10
    7   15    3     17.26      0.08
    9   15    3     24.08      0.18
   11   15    3      6.38      0.28
   13   15    3     -8.45      0.42
   15   15    3      3.46      0.38
   17   15    3     12.93      0.10
   19   15    3     -1.33     -0.13
   21   15    3    -10.43     -0.23
   23   15    3     -1.93     -0.28
   25   15    3      3.78     -0.16
   27   15    3      0.67      0.05
   29   15    3     -1.89      0.12
   31   15    3      0.69      0.15
   33   15    3      2.95      0.18
    2   16    3     14.43     -0.55
    4   16    3      6.49     -0.49
    6   16    3     -9.85     -0.33
    8   16    3    -14.32     -0.14
   10   16    3    -12.15      0.14
   12   16    3    -12.51      0.29
   14   16    3    -10.01      0.08
   16   16    3     -1.13     -0.25
   18   16    3      6.08     -0.45
   20   16    3      5.21     -0.44
   22   16    3      0.31     -0.34
   24   16    3     -1.95     -0.31
   26   16    3     -2.39     -0.24
   28   16    3     -4.00     -0.04
   30   16    3     -3.08      0.15
   32   16    3      1.56      0.17
    1   17    3    -19.29     -0.09
    3   17    3     -6.82     -0.14
    5   17    3     -1.74     -0.36
    7   17    3    -12.20     -0.33
    9   17    3    -17.79     -0.12
   11   17    3      0.12      0.03
   13   17    3     14.75      0.01
   15   17    3     -0.79     -0.07
   17   17    3    -13.12     -0.08
   19   17    3     -1.15     -0.11
   21   17    3      1.82     -0.15
   23   17    3     -9.68     -0.17
   25   17    3    -11.37     -0.24
   27   17    3     -7.22     -0.22
   29   17    3     -7.06     -0.02
   31   17    3     -5.54      0.09
    2   18    3    -13.31      0.40
    4   18    3     -6.24      0.26
    6   18    3      9.34      0.00
    8   18    3     14.35     -0.06
   10   18    3     12.96     -0.06
   12   18    3     15.24     -0.12
   14   18    3     14.63     -0.10
   16   18    3      3.75      0.03
   18   18    3     -6.52      0.18
   20   18    3     -3.92      0.25
   22   18    3      3.92      0.18
   24   18    3      4.88      0.08
   26   18    3      3.32      0.00
   28   18    3      5.79     -0.13
   30   18    3      5.59     -0.20
    1   19    3     -4.39      0.33
    3   19    3    -11.62      0.59
    5   19    3    -13.55      0.75
    7   19    3     -1.51      0.43
    9   19    3      9.22      0.00
   11   19    3     -0.34     -0.23
   13   19    3     -8.29     -0.25
   15   19    3      7.57     -0.14
   17   19    3     15.85      0.04
   19   19    3      2.56      0.26
   21   19    3      0.59      0.39
   23   19    3      8.17      0.36
   25   19    3      2.66      0.29
   27   19    3     -2.35      0.13
   29   19    3      2.58     -0.12
    2   20    3     11.29      0.04
    4   20    3      7.74      0.21
    6   20    3     -4.16      0.40
    8   20    3     -9.60      0.18
   10   20    3     -8.80     -0.17
   12   20    3    -10.04     -0.26
   14   20    3     -7.93     -0.11
   16   20    3      5.57      0.07
   18   20    3     16.98      0.14
   20   20    3     11.07      0.13
   22   20    3      0.37      0.18
   24   20    3      0.86      0.23
   26   20    3      3.18      0.15
   28   20    3     -2.27      0.05
    1   21    3     -6.71      0.25
    3   21    3      2.90     -0.20
    5   21    3      9.08     -0.45
    7   21    3      1.59     -0.19
    9   21    3     -8.09      0.02
   11   21    3     -2.80     -0.02
   13   21    3      3.43     -0.06
   15   21    3     -5.33      0.01
   17   21    3     -7.63      0.03
   19   21    3      3.05     -0.10
   21   21    3      2.74     -0.18
   23   21    3     -1.72     -0.09
   25   21    3      6.24      0.00
   27   21    3      9.91      0.03
   29   21    3      2.53      0.05
    2   22    3     -5.67     -0.20
    4   22    3     -3.75     -0.26
    6   22    3      3.67     -0.37
    8   22    3      7.97     -0.18
   10   22    3      7.98      0.11
   12   22    3      9.30      0.18
   14   22    3      6.79      0.08
   16   22    3     -6.65     -0.09
   18   22    3    -16.47     -0.22
   20   22    3     -8.75     -0.30
   22   22    3      0.80     -0.37
   24   22    3     -2.45     -0.32
   26   22    3     -5.41     -0.11
   28   22    3      0.57      0.06
    1   23    3     16.69     -0.89
    3   23    3      7.68     -0.37
    5   23    3      1.41      0.06
    7   23    3      4.33      0.05
    9   23    3      8.33      0.07
   11   23    3      3.40      0.26
   13   23    3     -3.09      0.30
   15   23    3     -1.38      0.09
   17   23    3     -0.49     -0.12
   19   23    3     -3.35     -0.14
   21   23    3      0.12     -0.12
   23   23    3      3.09     -0.16
   25   23    3     -2.44     -0.13
   27   23    3     -4.32     -0.01
    2   24    3      1.37     -0.02
    4   24    3      0.63     -0.09
    6   24    3     -2.12      0.04
    8   24    3     -4.50      0.13
   10   24    3     -6.94      0.21
   12   24    3    -10.92      0.30
   14   24    3     -9.55      0.26
   16   24    3      1.31      0.13
   18   24    3      7.58      0.07
   20   24    3      0.55      0.11
   22   24    3     -4.35      0.17
   24   24    3      1.08      0.15
   26   24    3      3.48      0.04
    1   25    3      2.21      0.61
    3   25    3      2.91      0.23
    5   25    3     -1.12     -0.13
    7   25    3     -6.46     -0.12
    9   25    3     -7.39     -0.02
   11   25    3     -4.37     -0.02
   13   25    3     -0.07     -0.02
   15   25    3      2.28      0.06
   17   25    3      1.40      0.14
   19   25    3     -0.72      0.15
   21   25    3     -2.25      0.14
   23   25    3     -2.07      0.13
    2   26    3     -0.28      0.22
    4   26    3     -0.33      0.27
    6   26    3     -0.42      0.08
    8   26    3      1.03     -0.10
   10   26    3      6.07     -0.27
   12   26    3     10.75     -0.42
   14   26    3      7.01     -0.36
   16   26    3     -2.86     -0.13
   18   26    3     -5.50      0.05
   20   26    3      0.50      0.11
   22   26    3      2.25      0.09
    1   27    3    -15.09      0.00
    3   27    3    -11.81      0.21
    5   27    3     -3.08      0.30
    7   27    3      2.12      0.13
    9   27    3      0.88     -0.14
   11   27    3      1.24     -0.34
   13   27    3      1.33     -0.37
   15   27    3     -1.44     -0.25
   17   27    3      0.53     -0.09
   19   27    3      4.44      0.00
   21   27    3      0.81      0.02
    2   28    3      0.69     -0.15
    4   28    3      0.33     -0.08
    6   28    3      0.38      0.06
    8   28    3     -2.07      0.02
   10   28    3     -9.29     -0.07
   12   28    3    -12.51     -0.04
   14   28    3     -4.35      0.02
   16   28    3      5.88      0.00
   18   28    3      6.57     -0.02
   20   28    3      2.33     -0.02
    1   29    3     -2.17     -0.12
    3   29    3     -0.65     -0.22
    5   29    3     -2.25     -0.13
    7   29    3     -0.69      0.01
    9   29    3      3.92      0.17
   11   29    3      2.28      0.35
   13   29    3      0.18      0.42
   15   29    3      2.65      0.31
   17   29    3     -0.90      0.10
    2   30    3     -1.62     -0.10
    4   30    3     -1.19     -0.19
    6   30    3     -1.27     -0.18
    8   30    3      1.37      0.05
   10   30    3      9.33      0.30
   12   30    3     12.21      0.32
   14   30    3      4.24      0.21
   16   30    3     -3.13      0.09
    1   31    3     14.13     -0.04
    3   31    3     11.20     -0.08
    5   31    3      9.59     -0.16
    7   31    3      5.59     -0.10
    9   31    3      0.28     -0.01
   11   31    3      0.57     -0.05
   13   31    3      0.38     -0.13
    2   32    3      0.43      0.13
    4   32    3      0.05      0.18
    6   32    3      1.88      0.11
    8   32    3      2.12     -0.06
   10   32    3     -3.21     -0.17
    1   33    3      0.48      0.15
    3   33    3     -2.36      0.23
    5   33    3     -6.22      0.23
    7   33    3     -6.39      0.07
    4    0    4    -20.76     -0.36
    6    0    4     -3.51     -0.10
   10    0    4    -19.23     -0.07
   12    0    4    -26.71     -0.12
   14    0    4      4.04     -0.08
   16    0    4     17.55     -0.28
   18    0    4     10.23     -0.53
   20    0    4     11.56     -0.54
   22    0    4     20.57     -0.41
   24    0    4     18.65     -0.12
   26    0    4      8.20      0.10
   28    0    4     -1.56     -0.01
   30    0    4     -5.53     -0.12
   32    0    4     -3.01     -0.12
   34    0    4     -6.48     -0.18
   36    0    4    -11.89     -0.21
    5    1    4     -3.24     -0.13
    7    1    4     -9.69      0.01
    9    1    4     -9.38      0.04
   11    1    4    -12.27      0.05
   13    1    4    -17.34      0.06
   15    1    4    -16.38      0.00
   17    1    4    -10.33     -0.12
   19    1    4     -6.23     -0.24
   21    1    4     -6.12     -0.30
   23    1    4     -6.78     -0.24
   25    1    4     -5.94     -0.02
   27    1    4     -3.94      0.14
   29    1    4     -0.90      0.01
   31    1    4      3.49     -0.15
   33    1    4      7.26      0.01
   35    1    4      7.23      0.14
   37    1    4      3.74     -0.02
    2    2    4      9.12      0.31
    4    2    4     67.55      0.08
    6    2    4     14.81      0.01
    8    2    4    -26.22      0.04
   10    2    4     -2.10      0.20
   12    2    4      5.71      0.29
   14    2    4    -18.92      0.24
   16    2    4    -28.64      0.30
   18    2    4    -15.92      0.34
   20    2    4     -8.34      0.24
   22    2    4    -11.75      0.20
   24    2    4     -9.60      0.11
   26    2    4     -0.61      0.00
   28    2    4      6.13      0.07
   30    2    4      6.02      0.13
   32    2    4      2.12      0.14
   34    2    4      6.87      0.21
   36    2    4     13.73      0.17
    3    3    4    -24.29      0.44
    5    3    4      0.79      0.23
    7    3    4     14.22      0.08
    9    3    4      9.86      0.08
   11    3    4     14.21      0.09
   13    3    4     24.23      0.05
   15    3    4     19.54      0.09
   17    3    4      4.78      0.24
   19    3    4     -1.86      0.44
   21    3    4      2.26      0.58
   23    3    4      7.14      0.49
   25    3    4      7.74      0.16
   27    3    4      6.17     -0.17
   29    3    4      2.89     -0.22
   31    3    4     -3.88     -0.16
   33    3    4    -10.92     -0.24
   35    3    4    -11.34     -0.17
    0    4    4    -82.72      0.25
    2    4    4   -104.64      0.29
    4    4    4    -94.03      0.27
    6    4    4    -11.33      0.07
    8    4    4     42.04     -0.12
   10    4    4     30.42     -0.35
   12    4    4     18.69     -0.45
   14    4    4     31.88     -0.31
   16    4    4     39.79     -0.16
   18    4    4     24.09      0.08
   20    4    4      5.34      0.35
   22    4    4      2.23      0.25
   24    4    4      0.61     -0.03
   26    4    4     -8.69     -0.19
   28    4    4    -13.24     -0.24
   30    4    4     -6.74     -0.17
   32    4    4      0.07     -0.15
   34    4    4     -5.02     -0.20
   36    4    4    -12.01     -0.06
    1    5    4     24.91     -0.10
    3    5    4     38.83     -0.12
    5    5    4     10.19     -0.14
    7    5    4     -3.63     -0.20
    9    5    4      4.90     -0.36
   11    5    4      2.51     -0.41
   13    5    4     -5.39     -0.30
   15    5    4      4.69     -0.21
   17    5    4     22.12     -0.21
   19    5    4     24.22     -0.26
   21    5    4     13.02     -0.35
   23    5    4      3.53     -0.39
   25    5    4     -0.11     -0.29
   27    5    4     -2.56     -0.12
   29    5    4     -4.66     -0.02
   31    5    4     -3.19      0.05
   33    5    4      0.95      0.14
   35    5    4      1.80      0.08
    0    6    4     36.03     -0.35
    2    6    4     41.49     -0.34
    4    6    4     28.80     -0.23
    6    6    4    -12.21     -0.05
    8    6    4    -35.14      0.04
   10    6    4    -23.54      0.14
   12    6    4     -8.64      0.13
   14    6    4    -15.37     -0.03
   16    6    4    -29.75     -0.12
   18    6    4    -22.49     -0.24
   20    6    4     -5.82     -0.42
   22    6    4     -7.41     -0.32
   24    6    4    -10.88     -0.03
   26    6    4      1.27      0.16
   28    6    4      9.28      0.17
   30    6    4      2.23      0.06
   32    6    4     -3.55      0.09
   34    6    4      1.13      0.17
   36    6    4      4.98      0.03
    1    7    4    -24.75     -0.27
    3    7    4    -39.32     -0.18
    5    7    4    -12.19      0.01
    7    7    4      2.75      0.20
    9    7    4     -2.12      0.43
   11    7    4      1.74      0.50
   13    7    4      7.32      0.33
   15    7    4     -4.40      0.17
   17    7    4    -19.49      0.08
   19    7    4    -18.30     -0.01
   21    7    4     -7.20     -0.02
   23    7    4     -0.57      0.09
   25    7    4      0.71      0.26
   27    7    4      1.65      0.37
   29    7    4      2.69      0.37
   31    7    4      1.90      0.26
   33    7    4     -0.37      0.07
   35    7    4     -0.31     -0.04
    0    8    4     28.09      0.02
    2    8    4     23.56     -0.03
    4    8    4     14.19      0.00
    6    8    4      8.89      0.09
    8    8    4      9.69      0.26
   10    8    4      5.30      0.32
   12    8    4     -5.35      0.36
   14    8    4      0.18      0.38
   16    8    4     18.52      0.21
   18    8    4     16.31      0.00
   20    8    4      3.94     -0.05
   22    8    4     13.29      0.00
   24    8    4     23.29      0.09
   26    8    4     10.41      0.15
   28    8    4     -0.81      0.22
   30    8    4      2.31      0.27
   32    8    4      1.80      0.12
   34    8    4     -4.08     -0.09
   36    8    4     -4.00     -0.06
    1    9    4     17.47      0.10
    3    9    4     27.71      0.04
    5    9    4      7.15     -0.05
    7    9    4     -7.57     -0.10
    9    9    4     -9.42     -0.20
   11    9    4    -14.95     -0.24
   13    9    4    -19.33     -0.09
   15    9    4    -12.21      0.00
   17    9    4     -3.66     -0.03
   19    9    4     -4.75      0.00
   21    9    4     -9.61      0.07
   23    9    4    -10.11      0.08
   25    9    4     -7.82      0.01
   27    9    4     -4.90     -0.11
   29    9    4     -0.06     -0.20
   31    9    4      6.04     -0.21
   33    9    4     10.62     -0.07
   35    9    4      9.56      0.08
    0   10    4      1.55      0.00
    2   10    4      1.32      0.03
    4   10    4      6.36     -0.05
    6   10    4     10.04     -0.21
    8   10    4      0.04     -0.40
   10   10    4     -6.03     -0.47
   12   10    4      0.84     -0.42
   14   10    4     -5.32     -0.28
   16   10    4    -21.98     -0.02
   18   10    4    -16.58      0.21
   20   10    4     -2.49      0.25
   22   10    4    -11.03      0.07
   24   10    4    -20.11     -0.21
   26   10    4     -7.10     -0.34
   28   10    4      3.34     -0.40
   30   10    4      1.91     -0.46
   32   10    4      5.98     -0.29
   34   10    4      9.99      0.00
    1   11    4     -9.65      0.21
    3   11    4    -18.07      0.26
    5   11    4     -9.80      0.17
    7   11    4      1.40     -0.05
    9   11    4      7.24     -0.17
   11   11    4      9.17     -0.19
   13   11    4      8.56     -0.26
   15   11    4      6.01     -0.23
   17   11    4      3.71     -0.06
   19   11    4      3.60      0.09
   21   11    4      4.58      0.11
   23   11    4      4.95     -0.01
   25   11    4      5.55     -0.21
   27   11    4      5.60     -0.32
   29   11    4      2.44     -0.28
   31   11    4     -3.68     -0.17
   33   11    4     -9.62     -0.10
   35   11    4     -9.56     -0.07
    0   12    4    -25.25      0.32
    2   12    4    -23.20      0.33
    4   12    4    -19.10      0.25
    6   12    4     -6.88      0.12
    8   12    4     11.74      0.06
   10   12    4     13.21      0.11
   12   12    4      2.46      0.11
   14   12    4      9.24     -0.04
   16   12    4     23.05     -0.12
   18   12    4     15.44     -0.02
   20   12    4      1.51      0.10
   22   12    4      5.44      0.20
   24   12    4      9.46      0.20
   26   12    4     -1.12      0.03
   28   12    4     -6.20     -0.04
   30   12    4     -2.97      0.13
   32   12    4     -6.45      0.17
   34   12    4     -7.19      0.01
    1   13    4      4.36     -0.13
    3   13    4     12.92     -0.21
    5   13    4     14.50     -0.13
    7   13    4      3.66      0.16
    9   13    4     -6.88      0.36
   11   13    4     -3.65      0.37
   13   13    4      5.38      0.34
   15   13    4      8.91      0.28
   17   13    4     10.47      0.15
   19   13    4     13.12      0.01
   21   13    4     12.48     -0.10
   23   13    4      8.09     -0.07
   25   13    4      3.09      0.13
   27   13    4     -1.20      0.32
   29   13    4     -3.78      0.39
   31   13    4     -2.72      0.34
   33   13    4      1.80      0.21
    0   14    4    -13.29     -0.24
    2   14    4     -7.30     -0.26
    4   14    4     -1.51     -0.15
    6   14    4    -12.72      0.12
    8   14    4    -25.34      0.38
   10   14    4    -14.34      0.37
   12   14    4      0.27      0.25
   14   14    4     -6.35      0.30
   16   14    4    -14.89      0.21
   18   14    4     -7.25     -0.16
   20   14    4      2.00     -0.38
   22   14    4      0.44     -0.33
   24   14    4     -1.42     -0.09
   26   14    4      2.16      0.29
   28   14    4      0.22      0.45
   30   14    4     -3.72      0.24
   32   14    4      0.58      0.05
    1   15    4     -1.04     -0.28
    3   15    4     -8.20     -0.16
    5   15    4    -12.60     -0.07
    7   15    4      1.74     -0.17
    9   15    4     18.79     -0.25
   11   15    4     15.62     -0.19
   13   15    4      3.02     -0.13
   15   15    4     -1.71     -0.14
   17   15    4     -4.40     -0.22
   19   15    4    -10.00     -0.28
   21   15    4    -10.40     -0.19
   23   15    4     -4.91     -0.05
   25   15    4     -0.82      0.01
   27   15    4      0.79      0.05
   29   15    4      2.54      0.02
   31   15    4      2.80     -0.08
   33   15    4     -0.33     -0.11
    0   16    4     36.25     -0.28
    2   16    4     21.97     -0.25
    4   16    4      4.01     -0.02
    6   16    4     10.58      0.07
    8   16    4     19.57     -0.16
   10   16    4      7.78     -0.30
   12   16    4      0.04     -0.27
   14   16    4      8.94     -0.37
   16   16    4     11.97     -0.35
   18   16    4      5.35     -0.05
   20   16    4      1.36      0.11
   22   16    4      0.75      0.09
   24   16    4      0.22      0.02
   26   16    4      0.38     -0.14
   28   16    4      3.59     -0.25
   30   16    4      5.20     -0.20
   32   16    4      1.04     -0.14
    1   17    4      0.48      0.37
    3   17    4      7.61      0.24
    5   17    4     13.57      0.08
    7   17    4      0.06      0.02
    9   17    4    -19.19     -0.03
   11   17    4    -20.22     -0.07
   13   17    4    -11.46      0.00
   15   17    4    -10.20      0.12
   17   17    4    -10.33      0.24
   19   17    4     -4.53      0.35
   21   17    4     -1.50      0.32
   23   17    4     -5.00      0.19
   25   17    4     -6.91      0.06
   27   17    4     -4.33     -0.13
   29   17    4     -1.86     -0.22
   31   17    4     -0.62     -0.11
    0   18    4     -7.50      0.49
    2   18    4      5.78      0.58
    4   18    4     19.67      0.15
    6   18    4      7.73     -0.32
    8   18    4     -5.62     -0.27
   10   18    4     -1.59     -0.09
   12   18    4     -2.81     -0.03
   14   18    4    -12.10      0.16
   16   18    4    -10.79      0.34
   18   18    4     -6.14      0.32
   20   18    4     -6.50      0.32
   22   18    4     -4.86      0.29
   24   18    4     -2.10      0.10
   26   18    4     -1.06     -0.08
   28   18    4     -0.14     -0.11
   30   18    4      0.79     -0.02
    1   19    4     -1.17      0.04
    3   19    4     -8.84      0.10
    5   19    4    -17.03      0.11
    7   19    4    -10.27      0.11
    9   19    4      4.38      0.15
   11   19    4      7.19      0.08
   13   19    4      1.00     -0.12
   15   19    4      1.52     -0.19
   17   19    4      5.76     -0.09
   19   19    4      2.84     -0.01
   21   19    4     -1.28      0.02
   23   19    4      2.14     -0.03
   25   19    4      6.33     -0.14
   27   19    4      4.15     -0.12
   29   19    4      0.29     -0.02
    0   20    4     -7.78     -0.26
    2   20    4    -14.88     -0.54
    4   20    4    -18.73     -0.41
    6   20    4     -4.29     -0.04
    8   20    4      7.12      0.03
   10   20    4      3.03      0.04
   12   20    4      1.97      0.15
   14   20    4      5.04      0.05
   16   20    4      0.47     -0.17
   18   20    4     -2.42     -0.26
   20   20    4      0.70     -0.31
   22   20    4      1.57     -0.30
   24   20    4      1.61     -0.14
   26   20    4      1.49      0.05
   28   20    4     -1.63      0.12
    1   21    4      0.51     -0.38
    3   21    4      5.34     -0.34
    5   21    4     12.24     -0.21
    7   21    4     10.19     -0.13
    9   21    4     -0.04     -0.09
   11   21    4     -2.70      0.06
   13   21    4      5.55      0.23
   15   21    4      9.00      0.14
   17   21    4      4.34     -0.14
   19   21    4      4.77     -0.30
   21   21    4      8.29     -0.33
   23   21    4      2.80     -0.23
   25   21    4     -5.12      0.02
   27   21    4     -4.00      0.19
    0   22    4     -6.00      0.00
    2   22    4     -3.33      0.26
    4   22    4     -2.33      0.43
    6   22    4     -8.73      0.36
    8   22    4    -11.28      0.33
   10   22    4     -3.14      0.24
   12   22    4      3.15      0.07
   14   22    4      3.51      0.04
   16   22    4      5.63      0.09
   18   22    4      7.30      0.03
   20   22    4      5.52     -0.07
   22   22    4      2.67     -0.10
   24   22    4     -1.34     -0.06
   26   22    4     -3.46      0.00
   28   22    4     -1.24      0.03
    1   23    4     -0.55      0.24
    3   23    4     -3.35      0.15
    5   23    4     -7.28      0.12
    7   23    4     -4.79      0.17
    9   23    4      6.04      0.17
   11   23    4     11.07      0.02
   13   23    4      2.57     -0.09
   15   23    4     -4.00      0.02
   17   23    4     -0.72      0.17
   19   23    4     -0.91      0.17
   21   23    4     -4.77      0.19
   23   23    4      0.54      0.23
   25   23    4      7.85      0.11
   27   23    4      4.61     -0.03
    0   24    4      7.67      0.16
    2   24    4      7.90      0.08
    4   24    4      7.24     -0.03
    6   24    4      7.02     -0.02
    8   24    4      7.00     -0.10
   10   24    4      1.40     -0.20
   12   24    4     -4.79     -0.19
   14   24    4     -2.71     -0.17
   16   24    4      1.10     -0.10
   18   24    4     -1.34      0.06
   20   24    4     -4.73      0.22
   22   24    4     -2.69      0.29
   24   24    4      2.01      0.21
    1   25    4      2.14      0.08
    3   25    4      6.27      0.18
    5   25    4      9.10      0.13
    7   25    4      5.57     -0.11
    9   25    4     -5.37     -0.27
   11   25    4    -11.48     -0.22
   13   25    4     -5.15     -0.13
   15   25    4      0.34     -0.10
   17   25    4     -2.83     -0.01
   19   25    4     -3.02      0.14
   21   25    4      0.49      0.09
   23   25    4     -3.05     -0.06
    0   26    4      4.51     -0.10
    2   26    4      2.35     -0.06
    4   26    4      1.75     -0.16
    6   26    4      2.25     -0.34
    8   26    4     -1.97     -0.33
   10   26    4     -1.50     -0.18
   12   26    4      4.68     -0.08
   14   26    4      1.46     -0.06
   16   26    4     -6.31     -0.05
   18   26    4     -3.06     -0.03
   20   26    4      3.39     -0.03
   22   26    4      1.36     -0.08
    1   27    4     -2.43      0.00
    3   27    4     -6.49     -0.17
    5   27    4     -8.00     -0.26
    7   27    4     -4.62     -0.08
    9   27    4      2.27      0.14
   11   27    4      4.63      0.19
   13   27    4     -0.92      0.14
   15   27    4     -5.06      0.06
   17   27    4     -2.73     -0.09
   19   27    4     -1.56     -0.18
   21   27    4     -2.42     -0.11
    0   28    4     -4.29     -0.19
    2   28    4     -3.34     -0.27
    4   28    4     -5.29     -0.08
    6   28    4     -6.25      0.23
    8   28    4      1.20      0.37
   10   28    4      2.91      0.36
   12   28    4     -5.55      0.32
   14   28    4     -4.59      0.25
   16   28    4      3.63      0.13
   18   28    4      1.38     -0.01
   20   28    4     -3.69     -0.06
    1   29    4      2.05     -0.26
    3   29    4      5.01     -0.11
    5   29    4      4.54      0.13
    7   29    4      1.00      0.20
    9   29    4     -1.87      0.16
   11   29    4     -1.07      0.17
   13   29    4      2.63      0.17
   15   29    4      5.55      0.12
   17   29    4      5.59      0.07
    0   30    4     -7.05      0.17
    2   30    4     -5.05      0.24
    4   30    4      1.15      0.12
    6   30    4      3.04     -0.06
    8   30    4     -5.01     -0.12
   10   30    4     -6.93     -0.13
   12   30    4      2.51     -0.12
   14   30    4      5.03     -0.06
   16   30    4      0.52      0.01
    1   31    4     -2.43      0.20
    3   31    4     -5.58      0.19
    5   31    4     -4.39      0.03
    7   31    4     -0.97     -0.13
    9   31    4     -0.12     -0.27
   11   31    4     -0.85     -0.42
   13   31    4     -0.46     -0.43
    0   32    4      7.90      0.11
    2   32    4      4.75      0.08
    4   32    4     -1.24      0.11
    6   32    4     -1.40      0.08
    8   32    4      5.27     -0.06
   10   32    4      6.41     -0.14
    1   33    4      1.69      0.06
    3   33    4      3.68     -0.03
    5   33    4      2.50     -0.04
    7   33    4      0.48      0.00
    1    1    5    -12.06      0.52
    3    1    5    -17.72      0.33
    5    1    5    -12.02      0.24
    7    1    5     17.25      0.08
    9    1    5     26.83     -0.10
   11    1    5     -3.84     -0.08
   13    1    5    -17.92      0.05
   15    1    5      4.05      0.32
   17    1    5     18.67      0.48
   19    1    5     12.38      0.20
   21    1    5     10.04     -0.05
   23    1    5     18.85      0.02
   25    1    5     15.55      0.02
   27    1    5     -0.32     -0.08
   29    1    5     -1.12     -0.11
   31    1    5      2.97     -0.09
   33    1    5     -6.99      0.07
   35    1    5     -8.52      0.25
    2    2    5     12.54      0.38
    4    2    5     35.90      0.38
    6    2    5     36.41      0.27
    8    2    5      1.68      0.08
   10    2    5    -26.45     -0.13
   12    2    5    -23.25     -0.19
   14    2    5    -11.92      0.00
   16    2    5    -11.80      0.21
   18    2    5    -14.75      0.30
   20    2    5    -12.43      0.32
   22    2    5     -9.80      0.28
   24    2    5    -10.80      0.16
   26    2    5    -10.37      0.01
   28    2    5     -5.22     -0.10
   30    2    5     -0.43     -0.11
   32    2    5      1.00     -0.02
   34    2    5      3.36      0.15
   36    2    5      6.57      0.32
    3    3    5     49.09      0.14
    5    3    5     27.57      0.10
    7    3    5    -18.91      0.01
    9    3    5    -35.65     -0.07
   11    3    5    -10.91     -0.15
   13    3    5     -2.65     -0.09
   15    3    5    -20.18     -0.11
   17    3    5    -23.01     -0.15
   19    3    5     -8.08      0.12
   21    3    5     -0.98      0.28
   23    3    5     -6.41      0.08
   25    3    5     -3.89     -0.10
   27    3    5      7.70     -0.19
   29    3    5      5.70     -0.26
   31    3    5      0.12     -0.21
   33    3    5      9.81     -0.09
   35    3    5     14.43      0.01
    2    4    5     -7.18     -0.23
    4    4    5    -41.25     -0.25
    6    4    5    -48.52     -0.24
    8    4    5     -5.10     -0.20
   10    4    5     25.30     -0.10
   12    4    5      8.36     -0.01
   14    4    5    -13.59     -0.09
   16    4    5    -10.64     -0.22
   18    4    5     -1.27     -0.25
   20    4    5     -1.66     -0.27
   22    4    5     -3.08     -0.27
   24    4    5      1.70     -0.19
   26    4    5      5.09     -0.16
   28    4    5      2.54     -0.18
   30    4    5      1.20     -0.15
   32    4    5      2.83     -0.10
   34    4    5     -0.93     -0.12
   36    4    5     -8.56     -0.20
    1    5    5    -14.62     -0.30
    3    5    5    -31.16     -0.40
    5    5    5    -15.71     -0.33
    7    5    5     26.09     -0.12
    9    5    5     32.39      0.12
   11    5    5      6.26      0.22
   13    5    5      3.70      0.02
   15    5    5     18.87     -0.15
   17    5    5     16.19     -0.21
   19    5    5      3.37     -0.40
   21    5    5      0.16     -0.43
   23    5    5      4.34     -0.16
   25    5    5      0.53      0.08
   27    5    5    -10.75      0.26
   29    5    5    -10.24      0.38
   31    5    5     -3.56      0.31
   33    5    5     -9.03      0.09
   35    5    5    -13.58     -0.14
    2    6    5     -6.94     -0.14
    4    6    5     23.83     -0.07
    6    6    5     35.49      0.06
    8    6    5     -1.12      0.30
   10    6    5    -21.51      0.50
   12    6    5      5.77      0.43
   14    6    5     31.32      0.26
   16    6    5     25.06      0.11
   18    6    5     11.94     -0.04
   20    6    5     10.99     -0.07
   22    6    5     11.36      0.00
   24    6    5      5.28      0.08
   26    6    5      1.08      0.26
   28    6    5      1.44      0.47
   30    6    5     -1.56      0.48
   32    6    5     -6.53      0.27
   34    6    5     -2.55      0.04
   36    6    5      7.65     -0.08
    1    7    5    -31.69      0.24
    3    7    5     -0.19      0.31
    5    7    5     -1.79      0.32
    7    7    5    -28.34      0.27
    9    7    5    -19.43      0.19
   11    7    5      9.28      0.12
   13    7    5      8.95      0.22
   15    7    5     -4.18      0.28
   17    7    5     -3.11      0.25
   19    7    5     -1.07      0.31
   21    7    5     -7.98      0.32
   23    7    5    -15.21      0.20
   25    7    5    -12.40      0.13
   27    7    5     -0.47      0.08
   29    7    5      4.21      0.05
   31    7    5     -0.50      0.05
   33    7    5      1.51      0.05
   35    7    5      6.60      0.03
    2    8    5      9.77      0.20
    4    8    5    -12.18      0.08
    6    8    5    -19.16      0.04
    8    8    5     12.75     -0.16
   10    8    5     30.65     -0.45
   12    8    5      9.16     -0.44
   14    8    5    -10.89     -0.21
   16    8    5     -5.22     -0.03
   18    8    5      4.71      0.17
   20    8    5      3.69      0.25
   22    8    5      2.21      0.15
   24    8    5      5.11      0.00
   26    8    5      3.54     -0.18
   28    8    5     -1.67     -0.34
   30    8    5     -1.07     -0.37
   32    8    5      2.67     -0.25
   34    8    5     -0.86     -0.06
    1    9    5     19.67     -0.09
    3    9    5     -7.74     -0.14
    5    9    5     -1.76     -0.17
    7    9    5     24.14     -0.33
    9    9    5     16.85     -0.53
   11    9    5     -4.36     -0.58
   13    9    5     -2.27     -0.50
   15    9    5      6.32     -0.32
   17    9    5      4.36     -0.10
   19    9    5      4.34      0.02
   21    9    5     10.89      0.02
   23    9    5     16.89     -0.07
   25    9    5     16.12     -0.21
   27    9    5      6.07     -0.31
   29    9    5     -1.61     -0.40
   31    9    5      1.90     -0.39
   33    9    5      3.17     -0.17
   35    9    5     -2.97      0.07
    2   10    5      3.43      0.05
    4   10    5     18.73      0.12
    6   10    5     18.13     -0.10
    8   10    5     -8.52     -0.23
   10   10    5    -26.61     -0.10
   12   10    5    -18.19     -0.04
   14   10    5     -6.41     -0.01
   16   10    5     -8.40      0.10
   18   10    5    -13.09      0.07
   20   10    5    -11.19     -0.03
   22   10    5    -10.18      0.00
   24   10    5    -11.69      0.06
   26   10    5     -7.39      0.02
   28   10    5     -0.36     -0.06
   30   10    5      0.30     -0.08
   32   10    5     -2.13      0.00
   34   10    5      0.36      0.07
    1   11    5     10.91      0.03
    3   11    5     27.31      0.07
    5   11    5     14.88      0.01
    7   11    5    -12.95      0.12
    9   11    5    -16.63      0.37
   11   11    5     -8.71      0.45
   13   11    5    -12.45      0.36
   15   11    5    -18.59      0.22
   17   11    5    -16.22      0.06
   19   11    5    -10.45     -0.11
   21   11    5     -6.95     -0.14
   23   11    5     -6.30      0.03
   25   11    5     -4.58      0.17
   27   11    5      3.96      0.19
   29   11    5     11.23      0.23
   31   11    5      4.82      0.23
   33   11    5     -3.61      0.07
    2   12    5    -19.06     -0.10
    4   12    5    -28.58     -0.10
    6   12    5    -22.75      0.23
    8   12    5     -7.27      0.48
   10   12    5      3.96      0.42
   12   12    5      3.30      0.31
   14   12    5     -2.79      0.15
   16   12    5     -4.11     -0.12
   18   12    5     -2.02     -0.22
   20   12    5     -1.97     -0.14
   22   12    5     -0.42     -0.13
   24   12    5      3.06     -0.07
   26   12    5      2.24      0.11
   28   12    5      0.37      0.26
   30   12    5      3.23      0.25
   32   12    5      6.25      0.09
   34   12    5      4.64     -0.07
    1   13    5     -9.45     -0.27
    3   13    5    -21.32     -0.36
    5   13    5    -15.27     -0.19
    7   13    5      3.89     -0.04
    9   13    5     12.36      0.02
   11   13    5     10.01      0.11
   13   13    5      9.68      0.15
   15   13    5     15.01      0.03
   17   13    5     16.11     -0.11
   19   13    5      7.81     -0.11
   21   13    5      0.21     -0.12
   23   13    5     -0.47     -0.22
   25   13    5     -0.62     -0.17
   27   13    5     -6.94      0.04
   29   13    5    -13.04      0.13
   31   13    5     -6.71      0.17
   33   13    5      4.01      0.19
    2   14    5     23.60     -0.20
    4   14    5     24.78     -0.18
    6   14    5     14.63     -0.29
    8   14    5     10.06     -0.29
   10   14    5      8.27     -0.11
   12   14    5      6.12     -0.07
   14   14    5      7.73     -0.14
   16   14    5     10.11     -0.12
   18   14    5      9.22     -0.10
   20   14    5      6.95     -0.10
   22   14    5      2.91     -0.06
   24   14    5     -1.41     -0.08
   26   14    5     -1.75     -0.17
   28   14    5     -1.41     -0.14
   30   14    5     -3.22     -0.02
   32   14    5     -3.12      0.07
    1   15    5    -13.70      0.45
    3   15    5     -3.72      0.57
    5   15    5     -0.35      0.38
    7   15    5     -7.24      0.14
    9   15    5    -12.22     -0.08
   11   15    5     -4.88     -0.25
   13   15    5      3.89     -0.31
   15   15    5     -1.86     -0.19
   17   15    5     -8.12      0.02
   19   15    5     -1.61      0.10
   21   15    5      1.69      0.15
   23   15    5     -4.45      0.16
   25   15    5     -7.83     -0.01
   27   15    5     -4.16     -0.23
   29   15    5      1.27     -0.26
   31   15    5      1.12     -0.25
   33   15    5     -2.32     -0.21
    2   16    5    -21.06      0.45
    4   16    5    -16.67      0.35
    6   16    5     -3.38      0.18
    8   16    5     -1.93     -0.06
   10   16    5     -3.18     -0.29
   12   16    5      2.14     -0.26
   14   16    5      5.48      0.02
   16   16    5      2.66      0.25
   18   16    5      0.54      0.36
   20   16    5      3.88      0.34
   22   16    5     10.50      0.20
   24   16    5     13.45      0.12
   26   16    5     10.47      0.09
   28   16    5      7.28     -0.05
   30   16    5      4.47     -0.18
   32   16    5     -0.99     -0.14
    1   17    5     15.20     -0.06
    3   17    5      8.83     -0.08
    5   17    5      3.51      0.01
    7   17    5      6.68     -0.03
    9   17    5     11.01     -0.06
   11   17    5      1.16     -0.04
   13   17    5     -9.46      0.04
   15   17    5      0.13      0.15
   17   17    5      9.44      0.21
   19   17    5      3.01      0.24
   21   17    5      2.44      0.22
   23   17    5     10.47      0.20
   25   17    5     11.38      0.27
   27   17    5      8.10      0.25
   29   17    5      5.75      0.06
   31   17    5      2.90     -0.03
    2   18    5     20.04     -0.30
    4   18    5     17.91     -0.17
    6   18    5      5.19      0.01
    8   18    5      0.97      0.11
   10   18    5      0.55      0.15
   12   18    5     -6.05      0.14
   14   18    5    -11.04      0.05
   16   18    5     -5.39     -0.03
   18   18    5      1.32     -0.12
   20   18    5     -3.77     -0.16
   22   18    5    -14.12     -0.04
   24   18    5    -15.21      0.07
   26   18    5     -9.64      0.08
   28   18    5     -8.00      0.12
   30   18    5     -6.48      0.14
    1   19    5     -2.44     -0.18
    3   19    5      3.14     -0.34
    5   19    5      7.61     -0.32
    7   19    5      1.27      0.00
    9   19    5     -7.84      0.21
   11   19    5     -1.72      0.22
   13   19    5      5.76      0.12
   15   19    5     -4.73     -0.06
   17   19    5    -10.91     -0.24
   19   19    5     -1.56     -0.38
   21   19    5     -0.19     -0.39
   23   19    5     -4.73     -0.33
   25   19    5     -0.05     -0.26
   27   19    5      2.93     -0.11
   29   19    5     -0.74      0.08
    2   20    5    -16.64     -0.16
    4   20    5    -18.70     -0.20
    6   20    5     -9.58     -0.23
    8   20    5     -3.70     -0.04
   10   20    5     -3.49      0.17
   12   20    5      0.00      0.16
   14   20    5      2.58     -0.03
   16   20    5     -6.72     -0.24
   18   20    5    -15.93     -0.29
   20   20    5     -7.29     -0.22
   22   20    5      6.30     -0.23
   24   20    5      5.15     -0.23
   26   20    5     -0.65     -0.09
   28   20    5      2.92      0.03
    1   21    5      6.99     -0.54
    3   21    5     -2.76     -0.14
    5   21    5    -10.29      0.03
    7   21    5     -4.18     -0.16
    9   21    5      5.71     -0.15
   11   21    5      1.88      0.03
   13   21    5     -4.06      0.11
   15   21    5      2.59      0.05
   17   21    5      4.34      0.01
   19   21    5     -3.99      0.10
   21   21    5     -3.62      0.17
   23   21    5     -0.73      0.14
   25   21    5     -7.15      0.09
   27   21    5     -9.03      0.06
    2   22    5      8.79      0.33
    4   22    5     12.24      0.25
    6   22    5      8.17      0.23
    8   22    5      4.19      0.07
   10   22    5      4.72     -0.09
   12   22    5      2.14     -0.06
   14   22    5     -0.54      0.10
   16   22    5      8.34      0.28
   18   22    5     16.13      0.37
   20   22    5      5.68      0.35
   22   22    5     -5.93      0.30
   24   22    5     -1.05      0.17
   26   22    5      4.27     -0.05
    1   23    5    -13.34      1.30
    3   23    5     -3.14      0.68
    5   23    5      3.78      0.19
    7   23    5     -0.47      0.08
    9   23    5     -5.97     -0.09
   11   23    5     -1.82     -0.31
   13   23    5      3.21     -0.30
   15   23    5      0.64     -0.04
   17   23    5      0.33      0.20
   19   23    5      3.56      0.19
   21   23    5      0.32      0.06
   23   23    5     -2.73     -0.01
   25   23    5      1.47     -0.07
    2   24    5     -3.45     -0.08
    4   24    5     -7.84      0.05
    6   24    5     -9.52     -0.05
    8   24    5     -9.04     -0.18
   10   24    5     -7.67     -0.29
   12   24    5     -1.56     -0.37
   14   24    5      3.46     -0.33
   16   24    5     -1.92     -0.22
   18   24    5     -5.56     -0.15
   20   24    5      3.68     -0.13
   22   24    5      8.93     -0.10
   24   24    5      1.26     -0.01
    1   25    5      1.73     -0.92
    3   25    5     -1.95     -0.42
    5   25    5     -0.67      0.01
    7   25    5      4.99      0.07
    9   25    5      6.90      0.06
   11   25    5      3.78      0.10
   13   25    5      0.78      0.10
   15   25    5     -0.23     -0.03
   17   25    5     -1.41     -0.18
   19   25    5     -2.02     -0.18
   21   25    5     -0.12     -0.07
   23   25    5      1.76      0.04
    2   26    5      1.92     -0.16
    4   26    5      6.06     -0.21
    6   26    5     10.68      0.00
    8   26    5     12.07      0.19
   10   26    5      7.97      0.31
   12   26    5      1.16      0.42
   14   26    5     -0.06      0.37
   16   26    5      5.15      0.15
   18   26    5      4.56     -0.04
   20   26    5     -3.58     -0.12
   22   26    5     -4.98     -0.11
    1   27    5      7.14      0.13
    3   27    5      8.34     -0.07
    5   27    5      4.85     -0.12
    7   27    5      0.82      0.04
    9   27    5      0.38      0.22
   11   27    5     -0.88      0.29
   13   27    5     -2.09      0.21
   15   27    5      0.16      0.09
   17   27    5      1.62      0.01
   19   27    5      1.37     -0.04
   21   27    5      3.47     -0.07
    2   28    5     -2.28      0.11
    4   28    5     -4.24      0.08
    6   28    5     -7.31     -0.03
    8   28    5     -7.03      0.04
   10   28    5     -0.05      0.15
   12   28    5      4.12      0.06
   14   28    5     -2.51     -0.07
   16   28    5    -10.21     -0.04
   18   28    5     -7.58      0.04
   20   28    5     -1.24      0.09
    1   29    5      6.72      0.07
    3   29    5      0.35      0.08
    5   29    5     -4.20     -0.08
    7   29    5     -6.84     -0.21
    9   29    5     -7.13     -0.27
   11   29    5     -1.43     -0.33
   13   29    5      2.77     -0.28
   15   29    5      0.25     -0.11
   17   29    5     -0.18      0.06
    2   30    5      4.30      0.11
    4   30    5      5.19      0.11
    6   30    5      6.57      0.03
    8   30    5      4.72     -0.22
   10   30    5     -4.01     -0.40
   12   30    5     -7.24     -0.30
   14   30    5      1.12     -0.10
   16   30    5      6.81      0.01
    1   31    5    -16.65      0.07
    3   31    5     -9.13      0.11
    5   31    5     -1.53      0.19
    7   31    5      3.22      0.10
    9   31    5      2.81     -0.01
   11   31    5     -3.33      0.02
   13   31    5     -5.71      0.06
    2   32    5     -3.39     -0.12
    4   32    5     -3.68     -0.08
    6   32    5     -5.89      0.02
    8   32    5     -6.54      0.16
   10   32    5     -0.64      0.18
    1   33    5      4.01     -0.13
    3   33    5      2.74     -0.16
    5   33    5      1.31     -0.08
    0    0    6    -90.30      1.06
    2    0    6    -54.69      0.83
    4    0    6    -23.51      0.31
   10    0    6     23.12     -0.06
   12    0    6     34.01      0.09
   14    0    6     18.27      0.19
   16    0    6     10.54      0.38
   18    0    6      6.52      0.51
   20    0    6     -5.38      0.47
   22    0    6    -16.95      0.34
   24    0    6    -17.40     -0.03
   26    0    6     -9.65     -0.32
   28    0    6     -0.49     -0.17
   30    0    6      2.28      0.02
   32    0    6     -1.60      0.02
   34    0    6      1.15      0.01
   36    0    6      5.52     -0.01
    1    1    6     -4.16      0.27
    3    1    6     -3.33      0.16
    5    1    6      6.09     -0.03
    7    1    6      7.90     -0.16
    9    1    6      4.53     -0.15
   11    1    6      8.73     -0.12
   13    1    6     16.46     -0.10
   15    1    6     16.64     -0.03
   17    1    6     10.59      0.05
   19    1    6      6.48      0.15
   21    1    6      6.71      0.22
   23    1    6      8.05      0.13
   25    1    6      7.89     -0.16
   27    1    6      5.89     -0.26
   29    1    6      1.80      0.14
   31    1    6     -4.09      0.48
   33    1    6     -8.77      0.20
   35    1    6     -8.81     -0.14
    0    2    6     17.79     -0.64
    2    2    6     -2.01     -0.45
    4    2    6     -2.18     -0.13
    6    2    6     38.59     -0.08
    8    2    6     39.82     -0.04
   10    2    6      1.33     -0.12
   12    2    6    -13.29     -0.25
   14    2    6     -4.15     -0.23
   16    2    6     -0.30     -0.23
   18    2    6     -2.57     -0.18
   20    2    6      0.24     -0.12
   22    2    6      6.76     -0.20
   24    2    6      7.12     -0.11
   26    2    6      0.54      0.09
   28    2    6     -6.00      0.05
   30    2    6     -4.88     -0.02
   32    2    6      1.03     -0.02
   34    2    6     -1.79     -0.02
   36    2    6     -6.85      0.04
    1    3    6     12.72     -0.43
    3    3    6     13.36     -0.27
    5    3    6     -9.52      0.00
    7    3    6    -12.11      0.15
    9    3    6     -0.35      0.09
   11    3    6     -7.43      0.01
   13    3    6    -22.93     -0.01
   15    3    6    -20.11     -0.04
   17    3    6     -5.25     -0.13
   19    3    6      1.09     -0.30
   21    3    6     -3.77     -0.42
   23    3    6     -9.62     -0.29
   25    3    6    -11.20      0.10
   27    3    6     -9.72      0.38
   29    3    6     -5.00      0.21
   31    3    6      3.72     -0.05
   33    3    6     11.80      0.09
   35    3    6     12.54      0.19
    0    4    6     59.33     -0.11
    2    4    6     57.05     -0.15
    4    4    6     21.33     -0.07
    6    4    6    -39.75      0.17
    8    4    6    -57.30      0.25
   10    4    6    -29.16      0.34
   12    4    6     -7.39      0.39
   14    4    6     -7.74      0.19
   16    4    6    -11.97     -0.07
   18    4    6     -5.10     -0.34
   20    4    6      4.27     -0.41
   22    4    6      3.48     -0.06
   24    4    6      2.37      0.29
   26    4    6      9.95      0.32
   28    4    6     15.42      0.23
   30    4    6      8.89      0.06
   32    4    6     -0.46     -0.04
   34    4    6      1.42     -0.04
   36    4    6      6.32     -0.15
    1    5    6    -20.23      0.04
    3    5    6    -26.76      0.07
    5    5    6      0.19      0.06
    7    5    6      2.48      0.10
    9    5    6    -14.04      0.26
   11    5    6     -8.99      0.33
   13    5    6      3.82      0.18
   15    5    6     -4.81     -0.03
   17    5    6    -21.38     -0.14
   19    5    6    -21.82     -0.05
   21    5    6     -9.75      0.19
   23    5    6     -0.53      0.34
   25    5    6      2.79      0.24
   27    5    6      5.21      0.01
   29    5    6      7.38     -0.06
   31    5    6      6.65     -0.02
   33    5    6      3.56     -0.13
   35    5    6      2.14     -0.16
    0    6    6    -21.00      0.31
    2    6    6    -18.09      0.31
    4    6    6      1.65      0.10
    6    6    6     32.03     -0.15
    8    6    6     39.25     -0.14
   10    6    6     16.61     -0.13
   12    6    6     -7.46     -0.13
   14    6    6     -6.65      0.05
   16    6    6      9.04      0.20
   18    6    6      8.84      0.33
   20    6    6     -0.87      0.35
   22    6    6      4.81      0.07
   24    6    6     11.58     -0.23
   26    6    6      0.97     -0.29
   28    6    6     -8.80     -0.17
   30    6    6     -2.85      0.02
   32    6    6      4.89      0.07
   34    6    6      2.42      0.02
   36    6    6     -1.59      0.13
    1    7    6     22.15      0.35
    3    7    6     32.70      0.20
    5    7    6      8.04      0.00
    7    7    6      3.03     -0.18
    9    7    6     14.40     -0.38
   11    7    6      8.31     -0.43
   13    7    6     -1.72     -0.19
   15    7    6      6.66      0.11
   17    7    6     17.59      0.31
   19    7    6     12.45      0.32
   21    7    6      0.19      0.09
   23    7    6     -5.10     -0.23
   25    7    6     -4.67     -0.41
   27    7    6     -4.41     -0.38
   29    7    6     -5.01     -0.28
   31    7    6     -5.65     -0.19
   33    7    6     -5.53     -0.01
   35    7    6     -5.17      0.14
    0    8    6    -31.67      0.09
    2    8    6    -26.03     -0.02
    4    8    6    -16.35     -0.03
    6    8    6    -14.64     -0.04
    8    8    6    -16.01     -0.25
   10    8    6     -1.69     -0.34
   12    8    6     20.67     -0.29
   14    8    6     17.32     -0.26
   16    8    6     -5.15     -0.11
   18    8    6     -6.90      0.06
   20    8    6      2.18      0.10
   22    8    6    -10.97      0.05
   24    8    6    -25.31     -0.10
   26    8    6    -14.65     -0.23
   28    8    6     -2.32     -0.27
   30    8    6     -5.20     -0.26
   32    8    6     -7.04     -0.07
   34    8    6     -1.91      0.15
    1    9    6    -16.58     -0.21
    3    9    6    -26.24     -0.16
    5    9    6    -10.09     -0.09
    7    9    6     -4.37     -0.02
    9    9    6     -8.15      0.12
   11    9    6     -1.27      0.18
   13    9    6      8.23      0.04
   15    9    6      8.22     -0.10
   17    9    6      7.43     -0.15
   19    9    6     13.80     -0.18
   21    9    6     19.92     -0.13
   23    9    6     19.05     -0.02
   25    9    6     14.83      0.08
   27    9    6      9.41      0.15
   29    9    6      1.38      0.22
   31    9    6     -6.00      0.24
   33    9    6     -9.47      0.12
   35    9    6     -8.09     -0.06
    0   10    6     24.71     -0.15
    2   10    6     17.10      0.00
    4   10    6      3.75      0.11
    6   10    6      5.80      0.20
    8   10    6     19.11      0.42
   10   10    6     10.89      0.51
   12   10    6    -12.51      0.40
   14   10    6     -9.09      0.23
   16   10    6     11.15      0.01
   18   10    6      6.09     -0.17
   20   10    6     -8.11     -0.20
   22   10    6      3.69      0.00
   24   10    6     17.27      0.33
   26   10    6      6.14      0.49
   28   10    6     -4.60      0.47
   30   10    6     -1.09      0.40
   32   10    6     -1.01      0.12
   34   10    6     -4.43     -0.22
    1   11    6      8.49     -0.19
    3   11    6     16.83     -0.11
    5   11    6     13.71      0.08
    7   11    6     10.45      0.27
    9   11    6      9.79      0.28
   11   11    6      7.95      0.22
   13   11    6      3.57      0.21
   15   11    6     -2.63      0.15
   17   11    6     -8.49      0.04
   19   11    6    -12.69      0.02
   21   11    6    -14.45      0.05
   23   11    6    -13.60      0.16
   25   11    6    -12.78      0.29
   27   11    6    -10.84      0.28
   29   11    6     -3.94      0.12
   31   11    6      4.94     -0.09
   33   11    6     10.59     -0.16
    0   12    6     -6.19     -0.26
    2   12    6      2.69     -0.21
    4   12    6     11.71     -0.09
    6   12    6     -4.84      0.06
    8   12    6    -28.09      0.03
   10   12    6    -17.46     -0.12
   12   12    6      7.67     -0.19
   14   12    6      2.19     -0.10
   16   12    6    -15.35     -0.06
   18   12    6     -6.82     -0.12
   20   12    6      8.26     -0.12
   22   12    6      1.07     -0.10
   24   12    6     -6.27     -0.11
   26   12    6      5.11     -0.01
   28   12    6     11.64     -0.01
   30   12    6      5.42     -0.18
   32   12    6      4.11     -0.16
   34   12    6      4.37      0.03
    1   13    6     -2.56      0.12
    3   13    6    -10.47      0.11
    5   13    6    -16.43     -0.09
    7   13    6    -11.58     -0.36
    9   13    6     -5.30     -0.46
   11   13    6     -9.81     -0.38
   13   13    6    -15.23     -0.29
   15   13    6    -11.42     -0.20
   17   13    6     -6.97     -0.15
   19   13    6     -6.65     -0.12
   21   13    6     -5.15     -0.05
   23   13    6     -2.17     -0.05
   25   13    6      1.18     -0.19
   27   13    6      4.87     -0.24
   29   13    6      5.85     -0.17
   31   13    6      3.09     -0.05
   33   13    6     -1.02      0.06
    0   14    6     21.72      0.22
    2   14    6      5.93     -0.04
    4   14    6    -11.13     -0.18
    6   14    6      5.87     -0.36
    8   14    6     27.23     -0.56
   10   14    6     12.12     -0.44
   12   14    6     -9.76     -0.15
   14   14    6     -1.40     -0.06
   16   14    6     11.86      0.05
   18   14    6      3.91      0.30
   20   14    6     -5.71      0.34
   22   14    6     -0.07      0.14
   24   14    6      4.13     -0.12
   26   14    6     -2.94     -0.39
   28   14    6     -4.26     -0.40
   30   14    6      1.82     -0.10
   32   14    6      1.16      0.12
    1   15    6     -0.06      0.36
    3   15    6      7.32      0.22
    5   15    6     15.33      0.18
    7   15    6      5.31      0.26
    9   15    6     -8.36      0.27
   11   15    6     -3.89      0.17
   13   15    6      5.68      0.14
   15   15    6      4.52      0.21
   17   15    6      2.66      0.34
   19   15    6      5.03      0.41
   21   15    6      3.59      0.22
   23   15    6     -0.06     -0.03
   25   15    6     -1.31     -0.15
   27   15    6     -2.69     -0.22
   29   15    6     -4.49     -0.19
   31   15    6     -3.93     -0.07
    0   16    6    -38.06      0.39
    2   16    6    -16.67      0.57
    4   16    6      9.32      0.13
    6   16    6     -1.98     -0.18
    8   16    6    -18.67      0.13
   10   16    6     -5.72      0.34
   12   16    6      6.53      0.17
   14   16    6     -3.63      0.12
   16   16    6    -10.29      0.10
   18   16    6     -3.17     -0.09
   20   16    6      1.05     -0.15
   22   16    6     -2.71     -0.06
   24   16    6     -4.40      0.00
   26   16    6     -0.81      0.09
   28   16    6     -0.88      0.17
   30   16    6     -3.91      0.09
   32   16    6     -1.77      0.01
    1   17    6     -0.86     -0.46
    3   17    6     -9.68     -0.28
    5   17    6    -18.72     -0.12
    7   17    6     -9.05     -0.02
    9   17    6      7.06      0.10
   11   17    6      7.84      0.13
   13   17    6      3.05     -0.03
   15   17    6      7.52     -0.24
   17   17    6     12.12     -0.40
   19   17    6     10.08     -0.46
   21   17    6      9.01     -0.31
   23   17    6      9.86     -0.06
   25   17    6      8.03      0.15
   27   17    6      5.06      0.35
   29   17    6      3.07      0.38
   31   17    6      0.96      0.18
    0   18    6     22.76     -0.66
    2   18    6      4.37     -0.82
    4   18    6    -16.72      0.01
    6   18    6     -5.34      0.79
    8   18    6      9.59      0.53
   10   18    6      2.88      0.10
   12   18    6     -0.55      0.09
   14   18    6      7.92     -0.01
   16   18    6      8.36     -0.20
   18   18    6      2.82     -0.23
   20   18    6      2.42     -0.25
   22   18    6      4.05     -0.20
   24   18    6      3.21      0.07
   26   18    6     -0.20      0.27
   28   18    6     -2.52      0.23
   30   18    6     -2.15      0.08
    1   19    6      2.16      0.04
    3   19    6     11.30      0.00
    5   19    6     21.49      0.00
    7   19    6     18.79     -0.08
    9   19    6      7.77     -0.22
   11   19    6      4.63     -0.17
   13   19    6      6.70      0.11
   15   19    6      1.19      0.25
   17   19    6     -7.24      0.16
   19   19    6     -7.72      0.08
   21   19    6     -4.61      0.04
   23   19    6     -5.31      0.07
   25   19    6     -6.48      0.12
   27   19    6     -4.24      0.03
   29   19    6     -0.89     -0.10
    0   20    6     -7.51      0.28
    2   20    6      3.38      0.77
    4   20    6     14.18      0.37
    6   20    6      4.27     -0.24
    8   20    6     -5.84     -0.15
   10   20    6     -1.92      0.03
   12   20    6     -0.43     -0.14
   14   20    6     -3.41     -0.12
   16   20    6      0.17      0.10
   18   20    6      3.64      0.21
   20   20    6      1.53      0.28
   22   20    6     -0.79      0.27
   24   20    6     -1.63      0.04
   26   20    6     -0.15     -0.21
   28   20    6      3.08     -0.25
    1   21    6     -1.31      0.27
    3   21    6     -6.47      0.15
    5   21    6    -14.14      0.02
    7   21    6    -15.92      0.03
    9   21    6     -9.20      0.12
   11   21    6     -6.13      0.04
   13   21    6    -11.66     -0.16
   15   21    6    -12.07     -0.10
   17   21    6     -4.09      0.16
   19   21    6     -1.95      0.29
   21   21    6     -5.10      0.27
   23   21    6     -0.98      0.10
   25   21    6      5.84     -0.16
   27   21    6      4.90     -0.23
    0   22    6     10.30      0.13
    2   22    6      5.05     -0.45
    4   22    6     -1.66     -0.62
    6   22    6     -0.38     -0.45
    8   22    6      2.20     -0.47
   10   22    6      0.26     -0.36
   12   22    6     -0.27     -0.02
   14   22    6      0.37      0.12
   16   22    6     -2.52      0.08
   18   22    6     -5.07      0.11
   20   22    6     -4.20      0.09
   22   22    6     -1.38      0.00
   24   22    6      2.19     -0.04
   26   22    6      3.18     -0.01
    1   23    6      1.74     -0.14
    3   23    6      5.48     -0.07
    5   23    6     10.10     -0.06
    7   23    6     10.22     -0.15
    9   23    6      1.06     -0.21
   11   23    6     -5.25     -0.09
   13   23    6      1.48      0.05
   15   23    6      6.18     -0.02
   17   23    6     -0.05     -0.15
   19   23    6     -1.82     -0.15
   21   23    6      2.11     -0.19
   23   23    6     -2.87     -0.21
   25   23    6     -9.90     -0.07
    0   24    6    -11.63     -0.32
    2   24    6    -10.30     -0.04
    4   24    6     -5.40      0.17
    6   24    6     -0.16      0.20
    8   24    6      0.06      0.27
   10   24    6     -1.94      0.23
   12   24    6     -2.90      0.04
   14   24    6     -4.25     -0.07
   16   24    6     -4.18     -0.12
   18   24    6     -0.30     -0.19
   20   24    6      3.05     -0.19
   22   24    6      1.24     -0.12
   24   24    6     -2.61     -0.03
    1   25    6     -3.63     -0.12
    3   25    6     -9.86     -0.09
    5   25    6    -14.05      0.03
    7   25    6    -12.04      0.24
    9   25    6     -1.21      0.36
   11   25    6      6.35      0.26
   13   25    6      1.24      0.08
   15   25    6     -2.33     -0.01
   17   25    6      4.25     -0.13
   19   25    6      6.47     -0.22
   21   25    6      2.80     -0.05
   23   25    6      5.99      0.17
    0   26    6      4.60      0.23
    2   26    6      5.82      0.17
    4   26    6      3.32      0.19
    6   26    6     -2.25      0.28
    8   26    6     -0.62      0.26
   10   26    6      3.29      0.21
   12   26    6      2.21      0.19
   14   26    6      3.22      0.15
   16   26    6      5.85      0.08
   18   26    6      1.63     -0.01
   20   26    6     -3.39     -0.09
   22   26    6     -1.20     -0.06
    1   27    6      2.84      0.03
    3   27    6      8.10      0.08
    5   27    6     11.19      0.10
    7   27    6      9.05     -0.06
    9   27    6      2.60     -0.24
   11   27    6      0.36     -0.25
   13   27    6      5.89     -0.12
   15   27    6      8.39      0.03
   17   27    6      2.77      0.18
   19   27    6     -0.72      0.21
   21   27    6     -0.34      0.02
    0   28    6     -3.01      0.08
    2   28    6     -3.14      0.13
    4   28    6      1.25     -0.01
    6   28    6      6.54     -0.24
    8   28    6      2.52     -0.37
   10   28    6     -1.57     -0.41
   12   28    6      1.94     -0.35
   14   28    6      1.23     -0.19
   16   28    6     -3.50     -0.01
   18   28    6     -0.72      0.15
   20   28    6      3.24      0.20
    1   29    6     -1.38      0.23
    3   29    6     -4.49      0.11
    5   29    6     -5.71     -0.11
    7   29    6     -3.12     -0.16
    9   29    6     -0.76     -0.09
   11   29    6     -2.47     -0.07
   13   29    6     -6.56     -0.08
   15   29    6     -8.52     -0.05
   17   29    6     -6.57      0.00
    0   30    6      9.56     -0.06
    2   30    6      6.39     -0.14
    4   30    6     -2.41     -0.08
    6   30    6     -7.48      0.05
    8   30    6     -1.32      0.13
   10   30    6      3.67      0.19
   12   30    6      0.49      0.16
   14   30    6      0.60      0.03
   16   30    6      3.59     -0.07
    1   31    6      1.83     -0.17
    3   31    6      5.63     -0.16
    5   31    6      6.37     -0.01
    7   31    6      3.06      0.14
    9   31    6      1.69      0.25
   11   31    6      2.56      0.32
   13   31    6      1.93      0.30
    0   32    6    -10.10     -0.25
    2   32    6     -5.42     -0.17
    4   32    6      3.71     -0.13
    6   32    6      6.31     -0.07
    8   32    6     -0.29      0.04
   10   32    6     -4.95      0.06
    1   33    6     -1.30     -0.10
    3   33    6     -4.13      0.04
    5   33    6     -4.36      0.10
    1    1    7    -24.44     -0.45
    3    1    7     -1.76     -0.22
    5    1    7     -8.32     -0.16
    7    1    7    -47.26     -0.01
    9    1    7    -41.11      0.17
   11    1    7     22.75      0.11
   13    1    7     53.47     -0.07
   15    1    7     24.23     -0.39
   17    1    7     -0.51     -0.57
   19    1    7      2.24     -0.22
   21    1    7     -2.35      0.10
   23    1    7    -20.73      0.07
   25    1    7    -20.76      0.14
   27    1    7     -4.09      0.30
   29    1    7     -2.14      0.30
   31    1    7     -6.45      0.10
   33    1    7     -0.23     -0.21
   35    1    7     -0.78     -0.32
    2    2    7    -12.61     -0.45
    4    2    7    -38.13     -0.38
    6    2    7    -42.12     -0.22
    8    2    7    -10.93     -0.04
   10    2    7     16.02      0.09
   12    2    7     16.50      0.06
   14    2    7     10.26     -0.16
   16    2    7     11.36     -0.28
   18    2    7     13.26     -0.22
   20    2    7     11.71     -0.16
   22    2    7     10.77     -0.08
   24    2    7     11.88      0.08
   26    2    7     10.23      0.27
   28    2    7      3.81      0.39
   30    2    7     -1.62      0.32
   32    2    7     -2.71      0.13
   34    2    7     -3.68     -0.06
   36    2    7     -5.36     -0.20
    1    3    7     13.32     -0.04
    3    3    7     -4.07     -0.12
    7    3    7     59.11      0.14
    9    3    7     56.18      0.17
   11    3    7     -0.52      0.17
   13    3    7    -27.61      0.07
   15    3    7     -8.38      0.14
   17    3    7      1.44      0.25
   19    3    7    -10.24      0.00
   21    3    7    -11.10     -0.17
   23    3    7      2.98      0.03
   25    3    7      4.85      0.13
   27    3    7     -4.50      0.12
   29    3    7     -0.47      0.12
   31    3    7      6.35      0.08
   33    3    7     -0.98      0.01
   35    3    7     -4.74     -0.11
    2    4    7      1.20      0.32
    4    4    7     33.72      0.29
    6    4    7     44.46      0.24
    8    4    7      8.02      0.18
   10    4    7    -17.88      0.08
   12    4    7     -5.06      0.04
   14    4    7      9.64      0.18
   16    4    7      5.56      0.27
   18    4    7     -1.06      0.22
   20    4    7     -0.12      0.19
   22    4    7      1.00      0.14
   24    4    7     -2.20      0.01
   26    4    7     -3.49     -0.11
   28    4    7     -0.02     -0.14
   30    4    7      1.13     -0.13
   32    4    7     -1.72     -0.12
   34    4    7     -0.28     -0.07
   36    4    7      5.22      0.01
    1    5    7    -24.60      0.29
    3    5    7     -2.69      0.28
    5    5    7    -15.26      0.09
    7    5    7    -52.13     -0.13
    9    5    7    -43.65     -0.31
   11    5    7      2.82     -0.32
   13    5    7     19.86     -0.03
   15    5    7      6.55      0.16
   17    5    7      4.47      0.16
   19    5    7     13.40      0.30
   21    5    7     11.75      0.28
   23    5    7      2.14     -0.04
   25    5    7      2.53     -0.25
   27    5    7      9.19     -0.33
   29    5    7      3.40     -0.37
   31    5    7     -5.41     -0.25
   33    5    7     -0.16      0.00
   35    5    7      5.47      0.22
    2    6    7     18.45     -0.02
    4    6    7     -6.44     -0.10
    6    6    7    -21.20     -0.23
    8    6    7      4.44     -0.39
   10    6    7     16.19     -0.45
   12    6    7     -7.94     -0.29
   14    6    7    -25.46     -0.17
   16    6    7    -17.59     -0.10
   18    6    7     -7.28      0.00
   20    6    7     -7.86      0.00
   22    6    7     -9.65     -0.06
   24    6    7     -6.04     -0.06
   26    6    7     -3.28     -0.12
   28    6    7     -3.22     -0.20
   30    6    7      0.86     -0.13
   32    6    7      7.30      0.09
   34    6    7      5.76      0.30
   36    6    7     -2.41      0.33
    1    7    7     37.07     -0.23
    3    7    7      9.58     -0.25
    5    7    7     11.33     -0.19
    7    7    7     31.28     -0.16
    9    7    7     15.37     -0.05
   11    7    7    -18.94      0.08
   13    7    7    -25.35     -0.02
   15    7    7    -15.43     -0.15
   17    7    7    -12.85     -0.17
   19    7    7     -9.01     -0.26
   21    7    7      2.35     -0.24
   23    7    7     11.16     -0.06
   25    7    7      8.94     -0.01
   27    7    7      1.64     -0.01
   29    7    7      3.41      0.05
   31    7    7     10.41      0.08
   33    7    7      7.38      0.06
   35    7    7      0.37      0.05
    2    8    7    -20.66      0.03
    4    8    7     -4.64      0.13
    6    8    7      7.09      0.18
    8    8    7    -10.35      0.31
   10    8    7    -17.48      0.42
   12    8    7      0.90      0.27
   14    8    7     12.35      0.10
   16    8    7      3.58      0.01
   18    8    7     -5.73     -0.13
   20    8    7     -4.28     -0.16
   22    8    7     -1.98     -0.06
   24    8    7     -4.11      0.02
   26    8    7     -2.81      0.08
   28    8    7      1.82      0.16
   30    8    7      1.15      0.15
   32    8    7     -2.91      0.01
   34    8    7     -1.30     -0.15
    1    9    7    -32.51      0.11
    3    9    7    -11.64      0.16
    5    9    7    -13.99      0.17
    7    9    7    -25.60      0.34
    9    9    7    -10.06      0.45
   11    9    7     11.58      0.27
   13    9    7     13.99      0.08
   15    9    7     12.26     -0.04
   17    9    7     13.11     -0.15
   19    9    7      5.09     -0.16
   21    9    7     -7.55     -0.10
   23    9    7    -13.66      0.01
   25    9    7    -11.97      0.19
   27    9    7     -5.96      0.31
   29    9    7     -3.94      0.30
   31    9    7     -8.99      0.20
   33    9    7     -9.40     -0.01
   35    9    7     -2.47     -0.19
    2   10    7      5.46     -0.18
    4   10    7     -4.88     -0.18
    6   10    7     -9.93      0.04
    8   10    7      1.99      0.15
   10   10    7     10.51      0.09
   12   10    7      5.47      0.08
   14   10    7      1.02     -0.03
   16   10    7      6.31     -0.21
   18   10    7     11.95     -0.15
   20   10    7      9.98     -0.01
   22   10    7      8.55     -0.01
   24   10    7     11.07      0.02
   26   10    7      7.83      0.14
   28   10    7      0.35      0.19
   30   10    7     -1.17      0.13
   32   10    7      1.21     -0.01
   34   10    7      0.30     -0.11
    1   11    7     15.03     -0.03
    3   11    7      5.63     -0.05
    5   11    7     11.90      0.07
    7   11    7     20.16     -0.04
    9   11    7     11.77     -0.23
   11   11    7      3.10     -0.15
   13   11    7      2.05      0.00
   15   11    7     -2.07      0.05
   17   11    7     -5.99      0.15
   19   11    7     -2.19      0.27
   21   11    7      2.47      0.23
   23   11    7      2.38      0.02
   25   11    7      0.43     -0.16
   27   11    7     -4.17     -0.18
   29   11    7     -8.03     -0.17
   31   11    7     -2.15     -0.11
   33   11    7      5.45      0.04
    2   12    7      9.66      0.13
    4   12    7     14.20      0.03
    6   12    7     13.50     -0.29
    8   12    7      9.98     -0.46
   10   12    7      5.06     -0.40
   12   12    7      2.78     -0.30
   14   12    7      4.46     -0.04
   16   12    7      3.26      0.33
   18   12    7     -0.10      0.38
   20   12    7      1.51      0.20
   22   12    7      1.98      0.11
   24   12    7     -2.43     -0.02
   26   12    7     -2.01     -0.22
   28   12    7      1.21     -0.31
   30   12    7     -1.98     -0.20
   32   12    7     -6.67      0.03
   34   12    7     -6.31      0.21
    1   13    7      1.57      0.17
    3   13    7      4.13      0.23
    5   13    7     -0.03      0.01
    7   13    7     -3.71     -0.11
    9   13    7     -2.82     -0.15
   11   13    7     -3.01     -0.23
   13   13    7     -1.76     -0.17
   15   13    7      1.85      0.06
   17   13    7      2.70      0.17
   19   13    7      1.10      0.08
   21   13    7      0.72      0.07
   23   13    7      1.24      0.16
   25   13    7      0.68      0.10
   27   13    7      3.28     -0.09
   29   13    7      8.68     -0.17
   31   13    7      4.94     -0.20
   33   13    7     -4.89     -0.19
    2   14    7    -13.96      0.06
    4   14    7    -12.03      0.12
    6   14    7     -7.92      0.24
    8   14    7    -12.30      0.20
   10   14    7    -13.60      0.09
   12   14    7     -9.53      0.16
   14   14    7     -9.01      0.20
   16   14    7     -8.22      0.02
   18   14    7     -4.84     -0.04
   20   14    7     -5.18      0.01
   22   14    7     -4.21     -0.02
   24   14    7      0.88      0.01
   26   14    7      0.64      0.10
   28   14    7     -1.80      0.06
   30   14    7      1.88     -0.05
   32   14    7      5.27     -0.13
    1   15    7      4.21     -0.23
    3   15    7      3.59     -0.36
    5   15    7      1.58     -0.25
    7   15    7     -1.21     -0.07
    9   15    7     -0.73      0.13
   11   15    7     -1.25      0.27
   13   15    7     -6.18      0.21
   15   15    7     -6.40      0.00
   17   15    7     -2.01     -0.13
   19   15    7     -0.51     -0.14
   21   15    7      0.99     -0.16
   23   15    7      5.18     -0.16
   25   15    7      9.48      0.02
   27   15    7      9.13      0.20
   29   15    7      2.68      0.21
   31   15    7      0.04      0.20
    2   16    7     13.11     -0.21
    4   16    7      9.49     -0.12
    6   16    7      3.95     -0.01
    8   16    7      8.30      0.20
   10   16    7      9.90      0.32
   12   16    7      3.78      0.08
   14   16    7     -0.55     -0.27
   16   16    7     -2.31     -0.39
   18   16    7     -3.96     -0.36
   20   16    7     -4.65     -0.27
   22   16    7     -8.46     -0.07
   24   16    7    -12.70      0.03
   26   16    7     -8.72      0.04
   28   16    7     -2.81      0.11
   30   16    7     -2.39      0.15
   32   16    7     -1.15      0.06
    1   17    7    -15.66     -0.23
    3   17    7    -14.54     -0.12
    5   17    7     -8.36      0.01
    7   17    7     -3.11      0.11
    9   17    7     -3.60      0.06
   11   17    7      0.37     -0.03
   13   17    7      7.14     -0.10
   15   17    7      2.78     -0.21
   17   17    7     -3.91     -0.28
   19   17    7     -2.59     -0.24
   21   17    7     -3.39     -0.09
   23   17    7     -8.02     -0.01
   25   17    7    -10.28     -0.07
   27   17    7    -10.15     -0.03
   29   17    7     -6.17      0.09
   31   17    7     -1.38      0.09
    2   18    7    -13.03      0.14
    4   18    7    -13.78      0.05
    6   18    7     -8.10     -0.03
    8   18    7     -5.70     -0.11
   10   18    7     -3.89     -0.15
   12   18    7      1.87     -0.03
   14   18    7      6.92      0.16
   16   18    7      6.07      0.22
   18   18    7      2.44      0.22
   20   18    7      3.90      0.15
   22   18    7     11.07     -0.03
   24   18    7     13.18     -0.13
   26   18    7      6.57     -0.07
   28   18    7      2.42     -0.04
   30   18    7      3.25      0.00
    1   19    7     13.35      0.51
    3   19    7      9.20      0.45
    5   19    7      1.94      0.14
    7   19    7      0.95     -0.21
    9   19    7      5.44     -0.27
   11   19    7      1.53     -0.18
   13   19    7     -4.07     -0.03
   15   19    7      2.17      0.20
   17   19    7      5.89      0.35
   19   19    7     -0.23      0.32
   21   19    7     -1.36      0.14
   23   19    7      0.67      0.00
   25   19    7     -1.73     -0.05
   27   19    7     -1.85     -0.15
   29   19    7     -0.01     -0.21
    2   20    7      8.72      0.20
    4   20    7     12.92      0.14
    6   20    7      8.32      0.02
    8   20    7      1.67     -0.16
   10   20    7      0.86     -0.24
   12   20    7      0.37     -0.17
   14   20    7     -2.00     -0.02
   16   20    7      2.71      0.15
   18   20    7     10.46      0.20
   20   20    7      6.72      0.16
   22   20    7     -2.88      0.17
   24   20    7     -1.95      0.12
   26   20    7      4.27     -0.05
   28   20    7      2.00     -0.15
    1   21    7    -10.84      0.18
    3   21    7     -1.70      0.02
    5   21    7      6.76      0.12
    7   21    7      3.81      0.30
    9   21    7     -3.05      0.20
   11   21    7      0.14      0.03
   13   21    7      3.72     -0.01
   15   21    7     -1.99      0.00
   17   21    7     -2.23      0.02
   19   21    7      4.81      0.02
   21   21    7      4.42      0.04
   23   21    7      2.43      0.08
   25   21    7      6.59      0.10
   27   21    7      6.83      0.08
    2   22    7     -0.87     -0.36
    4   22    7     -5.52     -0.18
    6   22    7     -4.38     -0.02
    8   22    7      0.31      0.14
   10   22    7     -1.73      0.20
   12   22    7     -2.91      0.10
   14   22    7      1.16     -0.07
   16   22    7     -2.55     -0.23
   18   22    7    -10.02     -0.29
   20   22    7     -4.99     -0.24
   22   22    7      2.34     -0.13
   24   22    7     -2.65      0.04
   26   22    7     -7.07      0.21
    1   23    7     13.14     -0.92
    3   23    7      3.09     -0.44
    5   23    7     -3.52     -0.12
    7   23    7      0.52     -0.03
    9   23    7      4.45      0.13
   11   23    7      0.29      0.25
   13   23    7     -1.20      0.14
   15   23    7      3.69     -0.12
   17   23    7      2.66     -0.33
   19   23    7     -1.95     -0.29
   21   23    7      0.91     -0.15
   23   23    7      4.05     -0.05
   25   23    7      0.65      0.01
    2   24    7     -2.71      0.11
    4   24    7      2.63     -0.02
    6   24    7      6.72      0.02
    8   24    7      6.72      0.09
   10   24    7      8.07      0.16
   12   24    7      4.49      0.22
   14   24    7     -4.21      0.18
   16   24    7     -4.42      0.10
   18   24    7     -0.41      0.06
   20   24    7     -4.34      0.04
   22   24    7     -5.41     -0.02
   24   24    7      2.56     -0.14
    1   25    7     -8.41      0.60
    3   25    7     -2.97      0.17
    5   25    7     -2.51     -0.12
    7   25    7     -7.35     -0.12
    9   25    7     -7.47     -0.09
   11   25    7     -2.95     -0.08
   13   25    7     -2.75     -0.03
   15   25    7     -5.01      0.13
   17   25    7     -2.19      0.29
   19   25    7      1.31      0.27
   21   25    7     -0.92      0.12
   23   25    7     -4.09      0.00
    2   26    7      3.13      0.12
    4   26    7     -0.74      0.12
    6   26    7     -6.85     -0.05
    8   26    7     -9.64     -0.13
   10   26    7     -8.75     -0.16
   12   26    7     -3.67     -0.22
   14   26    7      1.32     -0.18
   16   26    7      0.64      0.00
   18   26    7      0.55      0.13
   20   26    7      4.35      0.16
   22   26    7      2.26      0.15
    1   27    7      2.24      0.11
    3   27    7     -2.23      0.17
    5   27    7     -2.53      0.05
    7   27    7      0.15     -0.18
    9   27    7     -0.13     -0.32
   11   27    7     -0.26     -0.30
   13   27    7      2.39     -0.17
   15   27    7      2.74     -0.07
   17   27    7     -0.53     -0.06
   19   27    7     -3.29     -0.04
   21   27    7     -3.78     -0.02
    2   28    7     -1.77     -0.08
    4   28    7     -1.78     -0.05
    6   28    7      1.04     -0.03
    8   28    7      2.03     -0.21
   10   28    7     -1.93     -0.35
   12   28    7     -4.15     -0.21
   14   28    7      0.72     -0.02
   16   28    7      5.88     -0.03
   18   28    7      3.84     -0.12
    1   29    7    -10.30     -0.22
    3   29    7     -0.72     -0.09
    5   29    7      7.51      0.22
    7   29    7     10.09      0.40
    9   29    7      7.99      0.42
   11   29    7      1.39      0.36
   13   29    7     -4.09      0.21
   15   29    7     -3.52      0.04
   17   29    7     -1.28     -0.07
    2   30    7     -3.18     -0.08
    4   30    7     -1.83     -0.01
    6   30    7     -1.19      0.15
    8   30    7      0.80      0.44
   10   30    7      7.78      0.56
   12   30    7      9.03      0.35
   14   30    7      0.58      0.07
    1   31    7     16.57      0.01
    3   31    7      6.18     -0.08
    5   31    7     -4.54     -0.22
    7   31    7     -8.31     -0.17
    9   31    7     -3.77     -0.07
   11   31    7      4.95     -0.07
   13   31    7      8.74     -0.08
    2   32    7      5.09      0.06
    4   32    7      3.61     -0.03
    6   32    7      2.72     -0.16
    8   32    7      1.94     -0.28
    1   33    7     -6.12      0.10
    3   33    7     -1.90      0.10
    0    0    8     28.26     -1.15
    2    0    8     27.82     -0.57
    4    0    8     40.84      0.13
    6    0    8     49.35      0.26
    8    0    8     15.32      0.32
   10    0    8    -26.52      0.31
   12    0    8    -35.01      0.07
   14    0    8    -29.28     -0.19
   16    0    8    -25.81     -0.37
   18    0    8    -15.73     -0.28
   20    0    8      1.17     -0.12
   22    0    8     14.13     -0.03
   24    0    8     17.97      0.26
   26    0    8     14.95      0.49
   28    0    8      8.86      0.26
   30    0    8      6.86     -0.04
   32    0    8      8.81     -0.08
   34    0    8      5.12     -0.01
   36    0    8      2.27      0.06
    1    1    8      0.12     -0.11
    3    1    8     -4.56      0.02
    5    1    8     -9.85      0.17
    7    1    8     -4.81      0.22
    9    1    8      1.54      0.14
   11    1    8     -3.13      0.06
   13    1    8    -11.31     -0.01
   15    1    8    -11.89     -0.08
   17    1    8     -6.94     -0.12
   19    1    8     -3.39     -0.15
   21    1    8     -3.43     -0.14
   23    1    8     -5.39     -0.01
   25    1    8     -6.85      0.23
   27    1    8     -5.90      0.21
   29    1    8     -1.52     -0.34
   31    1    8      4.87     -0.79
   33    1    8      9.28     -0.45
   35    1    8      8.96      0.03
    0    2    8      1.15      0.74
    2    2    8     -5.49      0.30
    4    2    8    -33.69     -0.17
    6    2    8    -57.81     -0.18
    8    2    8    -36.30     -0.19
   10    2    8      2.28     -0.16
   12    2    8     16.98      0.00
   14    2    8     17.45      0.11
   16    2    8     17.43      0.10
   18    2    8     13.77     -0.07
   20    2    8      5.39     -0.16
   22    2    8     -3.25      0.03
   24    2    8     -7.05      0.02
   26    2    8     -4.96     -0.16
   28    2    8     -1.14     -0.08
   30    2    8     -2.67      0.05
   32    2    8     -6.98      0.04
   34    2    8     -4.14     -0.01
   36    2    8     -1.27     -0.10
    1    3    8     -1.36      0.25
    3    3    8      9.97      0.05
    5    3    8     24.85     -0.17
    7    3    8     12.80     -0.25
    9    3    8     -4.63     -0.12
   11    3    8      3.55      0.04
   13    3    8     18.70      0.13
   15    3    8     15.59      0.14
   17    3    8      2.75      0.15
   19    3    8     -3.30      0.19
   21    3    8     -0.70      0.15
   23    3    8      4.57     -0.04
   25    3    8      8.21     -0.32
   27    3    8      8.20     -0.41
   29    3    8      3.12     -0.08
   31    3    8     -5.39      0.28
   33    3    8    -11.60      0.12
   35    3    8    -11.33     -0.13
    0    4    8    -28.54      0.02
    2    4    8    -15.90      0.17
    4    4    8     22.83      0.16
    6    4    8     59.29     -0.06
    8    4    8     54.35     -0.07
   10    4    8     21.74     -0.06
   12    4    8     -2.48     -0.10
   14    4    8     -8.50      0.03
   16    4    8     -6.14      0.26
   18    4    8     -7.91      0.51
   20    4    8    -11.51      0.46
   22    4    8     -7.77     -0.08
   24    4    8     -3.52     -0.46
   26    4    8     -7.23     -0.39
   28    4    8    -10.78     -0.24
   30    4    8     -4.74     -0.07
   32    4    8      3.45      0.05
   34    4    8      2.80      0.10
   36    4    8      0.53      0.19
    1    5    8      5.28     -0.02
    3    5    8     -4.96     -0.06
    5    5    8    -25.30     -0.07
    7    5    8    -13.95     -0.09
    9    5    8      6.55     -0.22
   11    5    8      0.81     -0.32
   13    5    8     -8.98     -0.19
   15    5    8      1.28      0.09
   17    5    8     15.60      0.29
   19    5    8     16.94      0.22
   21    5    8     10.18     -0.03
   23    5    8      4.79     -0.22
   25    5    8      2.06     -0.19
   27    5    8     -0.40      0.00
   29    5    8     -3.05      0.08
   31    5    8     -5.67      0.00
   33    5    8     -7.39      0.09
   35    5    8     -7.27      0.21
    0    6    8      3.15     -0.29
    2    6    8     -0.09     -0.38
    4    6    8    -14.23     -0.20
    6    6    8    -32.37      0.07
    8    6    8    -31.66      0.03
   10    6    8     -6.16      0.00
   12    6    8     20.25      0.03
   14    6    8     20.54     -0.07
   16    6    8      3.93     -0.17
   18    6    8      0.92     -0.27
   20    6    8      6.45     -0.20
   22    6    8     -1.91      0.17
   24    6    8    -11.22      0.42
   26    6    8     -3.88      0.34
   28    6    8      4.52      0.19
   30    6    8     -0.60      0.04
   32    6    8     -7.77     -0.02
   34    6    8     -6.47     -0.03
    1    7    8     -9.06     -0.27
    3    7    8     -5.52     -0.07
    5    7    8     12.85      0.13
    7    7    8      6.66      0.26
    9    7    8     -7.73      0.38
   11    7    8     -2.76      0.41
   13    7    8      3.01      0.17
   15    7    8     -5.43     -0.21
   17    7    8    -12.08     -0.49
   19    7    8     -7.33     -0.43
   21    7    8     -0.51     -0.07
   23    7    8      0.68      0.34
   25    7    8     -1.18      0.51
   27    7    8     -2.29      0.37
   29    7    8     -0.77      0.12
   31    7    8      5.20      0.01
   33    7    8     11.62     -0.11
   35    7    8     12.50     -0.25
    0    8    8     33.75     -0.07
    2    8    8     24.08      0.25
    4    8    8      9.47      0.31
    6    8    8     10.50      0.23
    8    8    8     15.51      0.35
   10    8    8     -3.28      0.34
   12    8    8    -31.09      0.17
   14    8    8    -27.04      0.04
   16    8    8     -2.72     -0.11
   18    8    8     -0.25     -0.22
   20    8    8     -7.45     -0.21
   22    8    8      7.81     -0.12
   24    8    8     24.56      0.11
   26    8    8     16.99      0.29
   28    8    8      6.42      0.22
   30    8    8     10.00      0.03
   32    8    8     13.06     -0.23
   34    8    8      8.62     -0.38
    1    9    8      6.97      0.15
    3    9    8      7.12      0.13
    5    9    8     -2.41      0.05
    7    9    8      2.14     -0.03
    9    9    8     10.46     -0.16
   11    9    8      6.92     -0.23
   13    9    8      0.55     -0.15
   15    9    8     -2.57     -0.01
   17    9    8     -7.56      0.12
   19    9    8    -14.03      0.18
   21    9    8    -16.48      0.09
   23    9    8    -13.83     -0.05
   25    9    8     -9.58     -0.13
   27    9    8     -3.44     -0.15
   29    9    8      4.66     -0.13
   31    9    8      7.96     -0.14
   33    9    8      5.47     -0.07
   35    9    8      2.63      0.08
    0   10    8    -42.55      0.14
    2   10    8    -27.68     -0.24
    4   10    8     -6.45     -0.43
    6   10    8    -13.25     -0.45
    8   10    8    -30.11     -0.55
   10   10    8    -12.42     -0.51
   12   10    8     20.97     -0.29
   14   10    8     18.39     -0.06
   16   10    8     -2.86      0.13
   18   10    8      3.36      0.24
   20   10    8     17.38      0.23
   22   10    8      3.70      0.03
   24   10    8    -12.31     -0.36
   26   10    8     -3.72     -0.54
   28   10    8      4.82     -0.38
   30   10    8     -1.76     -0.08
   32   10    8     -5.24      0.32
   34   10    8     -2.24      0.59
    1   11    8     -0.01      0.22
    3   11    8      1.30      0.02
    5   11    8      1.05     -0.19
    7   11    8     -3.85     -0.29
    9   11    8     -9.12     -0.22
   11   11    8    -11.79     -0.06
   13   11    8     -8.93      0.07
   15   11    8      1.10      0.20
   17   11    8     10.37      0.21
   19   11    8     12.76      0.07
   21   11    8     11.08     -0.06
   23   11    8      8.79     -0.22
   25   11    8      8.14     -0.33
   27   11    8      6.09     -0.23
   29   11    8     -1.40      0.01
   31   11    8     -8.08      0.24
   33   11    8     -8.90      0.32
    0   12    8     28.90      0.30
    2   12    8     11.67      0.28
    4   12    8     -7.65      0.21
    6   12    8     11.15      0.08
    8   12    8     36.90      0.04
   10   12    8     18.00      0.11
   12   12    8    -15.85      0.16
   14   12    8    -11.11      0.11
   16   12    8      7.65      0.08
   18   12    8     -2.14      0.10
   20   12    8    -17.60     -0.01
   22   12    8     -8.34     -0.13
   24   12    8      1.16     -0.09
   26   12    8     -9.48     -0.07
   28   12    8    -14.98     -0.06
   30   12    8     -5.08      0.01
   32   12    8      0.11     -0.08
    1   13    8     -5.66     -0.17
    3   13    8     -9.24     -0.05
    5   13    8     -4.58      0.18
    7   13    8     -3.83      0.36
    9   13    8     -3.21      0.32
   11   13    8      6.20      0.15
   13   13    8     12.22     -0.01
   15   13    8      6.29     -0.14
   17   13    8      2.15     -0.11
   19   13    8      4.90      0.01
   21   13    8      6.57      0.03
   23   13    8      6.55      0.09
   25   13    8      4.41      0.23
   27   13    8     -0.39      0.20
   29   13    8     -2.20      0.03
   31   13    8     -1.07     -0.13
   33   13    8     -0.89     -0.23
    0   14    8    -26.18     -0.36
    2   14    8     -4.41      0.06
    4   14    8     19.60      0.13
    6   14    8     -0.48      0.23
    8   14    8    -26.58      0.51
   10   14    8     -9.16      0.48
   12   14    8     16.77      0.12
   14   14    8      7.72     -0.07
   16   14    8     -7.88     -0.16
   18   14    8      0.43     -0.28
   20   14    8     10.36     -0.14
   22   14    8      2.08      0.20
   24   14    8     -4.22      0.43
   26   14    8      4.12      0.54
   28   14    8      6.58      0.43
   30   14    8     -1.97      0.09
   32   14    8     -4.22     -0.13
    1   15    8      6.25     -0.30
    3   15    8      8.99     -0.16
    5   15    8      4.49     -0.14
    7   15    8      9.66     -0.18
    9   15    8     14.90     -0.09
   11   15    8      5.28      0.03
   13   15    8     -4.22      0.05
   15   15    8     -2.41     -0.04
   17   15    8     -2.35     -0.21
   19   15    8     -5.97     -0.29
   21   15    8     -5.37     -0.09
   23   15    8     -5.41      0.15
   25   15    8     -6.45      0.21
   27   15    8     -2.27      0.23
   29   15    8      2.58      0.19
   31   15    8      3.58      0.06
    0   16    8     36.14     -0.19
    2   16    8     12.18     -0.43
    4   16    8    -16.12      0.25
    6   16    8     -1.91      0.68
    8   16    8     18.33      0.10
   10   16    8      4.47     -0.36
   12   16    8    -11.04     -0.14
   14   16    8     -1.10      0.03
   16   16    8      7.94      0.02
   18   16    8      0.95      0.09
   20   16    8     -3.76      0.05
   22   16    8      2.90     -0.11
   24   16    8      7.02     -0.16
   26   16    8      1.51     -0.19
   28   16    8     -0.70     -0.21
   30   16    8      3.39     -0.10
    1   17    8     -2.83      0.39
    3   17    8     -1.83      0.19
    5   17    8      2.62      0.06
    7   17    8     -2.59     -0.05
    9   17    8     -9.48     -0.22
   11   17    8     -5.65     -0.27
   13   17    8     -1.85     -0.08
   15   17    8     -6.30      0.17
   17   17    8     -8.72      0.34
   19   17    8     -7.10      0.36
   21   17    8     -6.68      0.14
   23   17    8     -3.37     -0.12
   25   17    8      1.52     -0.26
   27   17    8      0.78     -0.39
   29   17    8     -1.65     -0.36
   31   17    8     -0.78     -0.10
    0   18    8    -31.53      0.45
    2   18    8    -12.33      0.52
    4   18    8      9.95     -0.69
    6   18    8     -0.53     -1.58
    8   18    8    -13.99     -0.90
   10   18    8     -4.18     -0.04
   12   18    8      3.70     -0.01
   14   18    8     -3.11     -0.02
   16   18    8     -5.77      0.17
   18   18    8     -0.92      0.23
   20   18    8      0.26      0.23
   22   18    8     -3.61      0.17
   24   18    8     -5.10     -0.08
   26   18    8     -0.34     -0.25
   28   18    8      3.86     -0.16
   30   18    8      3.28      0.00
    1   19    8      0.83     -0.03
    3   19    8     -0.21     -0.04
    5   19    8     -3.92     -0.06
    7   19    8     -4.47      0.04
    9   19    8     -2.14      0.25
   11   19    8     -2.61      0.27
   13   19    8     -3.25      0.04
   15   19    8      1.45     -0.11
   17   19    8      6.78     -0.08
   19   19    8      7.01     -0.03
   21   19    8      3.83     -0.01
   23   19    8     -0.16     -0.08
   25   19    8     -2.50     -0.15
   27   19    8     -1.40     -0.02
   29   19    8     -0.29      0.11
    0   20    8     16.47     -0.02
    2   20    8      5.06     -0.50
    4   20    8     -7.65      0.17
    6   20    8     -1.32      0.84
    8   20    8      5.88      0.35
   10   20    8      1.03     -0.20
   12   20    8     -1.73     -0.06
   14   20    8      0.80      0.02
   16   20    8     -0.40     -0.15
   18   20    8     -2.78     -0.23
   20   20    8     -1.90     -0.27
   22   20    8      0.87     -0.26
   24   20    8      2.85     -0.06
   26   20    8      0.66      0.17
   28   20    8     -3.51      0.19
    1   21    8     -1.81     -0.16
    3   21    8     -5.34      0.00
    5   21    8     -4.97      0.12
    7   21    8     -0.96      0.09
    9   21    8     -0.26     -0.08
   11   21    8     -0.52     -0.13
   13   21    8      3.99     -0.03
   15   21    8      6.03     -0.08
   17   21    8      1.81     -0.24
   19   21    8      1.10     -0.28
   21   21    8      5.12     -0.16
   23   21    8      4.84      0.10
   25   21    8      0.79      0.36
   27   21    8     -0.89      0.34
    0   22    8    -10.10     -0.44
    2   22    8     -4.34      0.26
    4   22    8      4.22      0.37
    6   22    8      5.80      0.22
    8   22    8      3.41      0.47
   10   22    8      1.03      0.52
   12   22    8     -2.14      0.12
   14   22    8     -3.55     -0.10
   16   22    8     -1.70     -0.09
   18   22    8      0.35     -0.10
   20   22    8      1.20     -0.03
   22   22    8     -0.06      0.14
   24   22    8     -3.06      0.21
   26   22    8     -3.54      0.14
    1   23    8      0.58      0.05
    3   23    8      3.47      0.04
    5   23    8      4.69      0.06
    7   23    8      3.20      0.10
    9   23    8      7.23      0.15
   11   23    8     11.83      0.13
   13   23    8      5.77      0.07
   15   23    8     -0.49      0.11
   17   23    8      2.59      0.15
   19   23    8      2.61      0.11
   21   23    8     -2.43      0.11
   23   23    8      0.10      0.07
   25   23    8      5.34     -0.09
    0   24    8     11.69      0.55
    2   24    8      9.82      0.22
    4   24    8      3.44     -0.03
    6   24    8     -3.75     -0.16
    8   24    8     -3.40     -0.36
   10   24    8      3.73     -0.31
   12   24    8      8.99     -0.04
   14   24    8      9.70      0.12
   16   24    8      8.35      0.16
   18   24    8      4.89      0.17
   20   24    8      0.85      0.08
   22   24    8      0.53     -0.07
   24   24    8      2.91     -0.18
    1   25    8      1.83      0.11
    3   25    8      3.57     -0.05
    5   25    8      3.95     -0.20
    7   25    8      2.52     -0.29
    9   25    8     -5.33     -0.31
   11   25    8    -11.76     -0.23
   13   25    8     -6.90     -0.08
   15   25    8     -2.55      0.06
   17   25    8     -7.47      0.22
   19   25    8     -8.31      0.27
   21   25    8     -3.34      0.06
   23   25    8     -4.55     -0.16
    0   26    8    -10.05     -0.36
    2   26    8    -10.75     -0.38
    4   26    8     -7.09     -0.32
    6   26    8      0.49     -0.24
    8   26    8      0.45     -0.11
   10   26    8     -5.15     -0.07
   12   26    8     -6.02     -0.09
   14   26    8     -4.96     -0.04
   16   26    8     -5.53      0.03
   18   26    8     -2.95      0.13
   20   26    8      0.76      0.21
   22   26    8      0.08      0.17
    1   27    8      0.01     -0.04
    3   27    8     -0.55      0.02
    5   27    8     -1.32      0.05
    7   27    8      0.27      0.13
    9   27    8      4.48      0.27
   11   27    8      4.89      0.27
   13   27    8     -1.34      0.11
   15   27    8     -4.26     -0.08
   17   27    8      0.65     -0.25
   19   27    8      3.16     -0.24
    0   28    8      7.30      0.01
    2   28    8      7.18      0.07
    4   28    8      2.33      0.13
    6   28    8     -4.59      0.19
    8   28    8     -3.38      0.22
   10   28    8      0.36      0.24
   12   28    8     -1.59      0.15
   14   28    8     -1.64     -0.04
   16   28    8      2.14     -0.19
   18   28    8      1.58     -0.29
    1   29    8     -2.30     -0.16
    3   29    8     -3.81     -0.05
    5   29    8     -3.18      0.11
    7   29    8     -5.04      0.13
    9   29    8     -6.07      0.01
   11   29    8     -2.64     -0.06
   13   29    8      2.42     -0.03
   15   29    8      4.93      0.00
   17   29    8      3.94     -0.01
    0   30    8     -9.28      0.02
    2   30    8     -6.15      0.05
    4   30    8      2.63      0.07
    6   30    8      8.78      0.03
    8   30    8      4.74     -0.02
   10   30    8     -0.55     -0.10
   12   30    8     -0.31     -0.05
   14   30    8     -1.91      0.11
    1   31    8      1.14      0.11
    3   31    8     -0.05      0.06
    5   31    8     -1.86     -0.07
    7   31    8      1.26     -0.18
    9   31    8      3.18     -0.21
   11   31    8      1.97     -0.20
    0   32    8      9.62      0.22
    2   32    8      5.12      0.12
    4   32    8     -4.18      0.01
    6   32    8     -8.04     -0.07
    8   32    8     -2.61     -0.13
    1    1    9     22.74      0.42
    3    1    9    -12.17      0.19
    5    1    9     -6.63      0.15
    7    1    9     40.72      0.00
    9    1    9     37.63     -0.21
   11    1    9    -25.92     -0.23
   13    1    9    -52.09     -0.11
   15    1    9    -16.90      0.19
   17    1    9      8.33      0.41
   19    1    9      2.03      0.16
   21    1    9      6.35     -0.12
   23    1    9     26.04     -0.15
   25    1    9     24.67     -0.28
   27    1    9      5.81     -0.49
   29    1    9      0.96     -0.49
   31    1    9      3.95     -0.22
   33    1    9      1.78      0.16
   35    1    9      5.14      0.25
    2    2    9     11.78      0.23
    4    2    9     34.31      0.11
    6    2    9     40.06     -0.07
    8    2    9     19.04     -0.19
   10    2    9     -0.35     -0.20
   12    2    9     -5.20     -0.08
   14    2    9     -6.74      0.10
   16    2    9     -8.27      0.10
   18    2    9     -7.26     -0.03
   20    2    9     -6.47     -0.10
   22    2    9     -7.57     -0.14
   24    2    9     -8.38     -0.21
   26    2    9     -5.93     -0.32
   28    2    9     -0.26     -0.40
   30    2    9      4.11     -0.27
   32    2    9      4.52     -0.02
   34    2    9      3.95      0.15
   36    2    9      3.52      0.21
    1    3    9    -24.39     -0.04
    3    3    9      2.36     -0.05
    5    3    9    -11.22     -0.24
    7    3    9    -58.94     -0.31
    9    3    9    -55.68     -0.22
   11    3    9      1.63     -0.06
   13    3    9     26.68      0.17
   15    3    9      4.02      0.10
   17    3    9     -5.94     -0.14
   19    3    9      9.16     -0.05
   21    3    9     10.68      0.03
   23    3    9     -5.50     -0.14
   25    3    9     -8.36     -0.15
   27    3    9      0.59      0.00
   29    3    9     -2.26      0.11
   31    3    9     -7.50      0.18
   33    3    9     -2.04      0.21
   35    3    9      0.44      0.27
    2    4    9      5.18     -0.11
    4    4    9    -16.69     -0.05
    6    4    9    -25.91      0.02
    8    4    9     -4.48      0.05
   10    4    9      9.42      0.10
   12    4    9      3.84      0.10
   14    4    9      0.63     -0.01
   16    4    9      2.84     -0.04
   18    4    9      2.06      0.03
   20    4    9     -0.45      0.05
   22    4    9     -1.66      0.05
   24    4    9     -1.95      0.12
   26    4    9     -3.36      0.19
   28    4    9     -5.80      0.24
   30    4    9     -5.12      0.21
   32    4    9     -1.01      0.14
   34    4    9      0.42      0.06
    1    5    9     21.86     -0.13
    3    5    9     -1.61      0.00
    5    5    9      9.80      0.22
    7    5    9     46.10      0.36
    9    5    9     39.68      0.39
   11    5    9     -2.70      0.23
   13    5    9    -17.21     -0.21
   15    5    9     -2.09     -0.40
   17    5    9      0.12     -0.26
   19    5    9    -12.58     -0.22
   21    5    9    -13.78     -0.07
   23    5    9     -3.53      0.27
   25    5    9     -2.15      0.40
   27    5    9     -6.43      0.33
   29    5    9      0.37      0.24
   31    5    9      8.12      0.03
   33    5    9      2.85     -0.23
   35    5    9     -2.92     -0.37
    2    6    9    -28.61     -0.06
    4    6    9    -19.63      0.02
    6    6    9     -8.76      0.14
    8    6    9    -16.88      0.24
   10    6    9    -14.39      0.16
   12    6    9      1.55     -0.05
   14    6    9      7.27     -0.14
   16    6    9      3.46     -0.15
   18    6    9      2.65     -0.16
   20    6    9      6.25     -0.05
   22    6    9     10.20      0.07
   24    6    9     11.68      0.08
   26    6    9     11.33      0.09
   28    6    9      9.21      0.07
   30    6    9      2.95     -0.06
   32    6    9     -4.77     -0.27
   34    6    9     -6.85     -0.40
    1    7    9    -18.24      0.10
    3    7    9      4.36      0.06
    5    7    9      1.48      0.03
    7    7    9    -17.13      0.08
    9    7    9     -7.10      0.01
   11    7    9     17.31     -0.12
   13    7    9     19.46      0.06
   15    7    9      8.48      0.24
   17    7    9      5.17      0.23
   19    7    9      4.32      0.23
   21    7    9     -2.48      0.11
   23    7    9     -8.97     -0.11
   25    7    9     -6.61     -0.13
   27    7    9     -1.35     -0.08
   29    7    9     -5.25     -0.12
   31    7    9    -12.31     -0.12
   33    7    9     -9.15     -0.04
   35    7    9     -2.13     -0.01
    2    8    9     29.55      0.03
    4    8    9     27.90     -0.06
    6    8    9     17.49     -0.14
    8    8    9     14.94     -0.23
   10    8    9      6.89     -0.18
   12    8    9     -4.20      0.04
   14    8    9     -5.56      0.16
   16    8    9     -0.75      0.17
   18    8    9      1.43      0.21
   20    8    9     -1.21      0.11
   22    8    9     -4.39     -0.08
   24    8    9     -4.58     -0.13
   26    8    9     -5.25     -0.14
   28    8    9     -6.75     -0.16
   30    8    9     -4.62     -0.08
   32    8    9     -0.18      0.08
   34    8    9      1.67      0.20
    1    9    9     25.62     -0.07
    3    9    9     10.12     -0.09
    5    9    9     10.50     -0.11
    7    9    9     15.84     -0.33
    9    9    9      3.56     -0.37
   11    9    9     -9.28     -0.06
   13    9    9     -9.56      0.13
   15    9    9     -9.27      0.15
   17    9    9     -9.09      0.19
   19    9    9     -1.09      0.17
   21    9    9      8.56      0.13
   23    9    9     11.47      0.05
   25    9    9      8.58     -0.13
   27    9    9      4.18     -0.22
   29    9    9      4.20     -0.14
   31    9    9      9.31     -0.01
   33    9    9      9.75      0.10
    2   10    9    -15.03      0.03
    4   10    9    -16.76     -0.01
    6   10    9    -10.60     -0.12
    8   10    9     -3.80     -0.14
   10   10    9      0.75     -0.13
   12   10    9      0.76     -0.15
   14   10    9     -0.92     -0.01
   16   10    9     -2.54      0.15
   18   10    9     -3.72      0.07
   20   10    9     -1.01      0.00
   22   10    9      1.10      0.06
   24   10    9     -1.48      0.00
   26   10    9     -0.59     -0.11
   28   10    9      4.41     -0.09
   30   10    9      5.42      0.03
   32   10    9      3.11      0.14
   34   10    9      1.19      0.21
    1   11    9    -20.10      0.01
    3   11    9    -15.69     -0.07
    5   11    9    -19.04     -0.22
    7   11    9    -18.64     -0.06
    9   11    9     -9.03      0.12
   11   11    9     -4.39     -0.01
   13   11    9     -1.79     -0.12
   15   11    9      6.82     -0.10
   17   11    9     10.24     -0.17
   19   11    9      3.36     -0.29
   21   11    9     -1.27     -0.25
   23   11    9      0.81     -0.07
   25   11    9      2.37      0.10
   27   11    9      3.94      0.12
   29   11    9      6.39      0.08
   31   11    9      2.29      0.02
   33   11    9     -4.06     -0.05
    2   12    9      4.94      0.05
    4   12    9     11.96      0.20
    6   12    9     11.11      0.37
    8   12    9      1.30      0.39
   10   12    9     -1.93      0.31
   12   12    9      2.75      0.22
   14   12    9      2.40     -0.05
   16   12    9      0.13     -0.37
   18   12    9      0.21     -0.32
   20   12    9     -5.05     -0.14
   22   12    9     -9.37     -0.07
   24   12    9     -5.45      0.05
   26   12    9     -4.50      0.18
   28   12    9     -6.85      0.12
   30   12    9     -2.62     -0.06
   32   12    9      3.32     -0.25
    1   13    9     -5.60     -0.06
    3   13    9     -1.41      0.01
    5   13    9      4.41      0.24
    7   13    9      3.40      0.26
    9   13    9      1.05      0.16
   11   13    9      3.99      0.12
   13   13    9      1.53     -0.06
   15   13    9     -7.04     -0.31
   17   13    9     -8.23     -0.30
   19   13    9     -2.72     -0.08
   21   13    9     -1.80      0.02
   23   13    9     -4.26     -0.02
   25   13    9     -1.51      0.03
   27   13    9      0.68      0.14
   29   13    9     -3.99      0.15
   31   13    9     -3.64      0.12
   33   13    9      4.10      0.08
    2   14    9     -3.64     -0.08
    4   14    9    -13.84     -0.16
    6   14    9    -13.92     -0.22
    8   14    9     -0.95     -0.11
   10   14    9      4.03     -0.03
   12   14    9      0.23     -0.16
   14   14    9      1.71     -0.19
   16   14    9      2.26      0.00
   18   14    9     -0.13      0.07
   20   14    9      5.89      0.04
   22   14    9     10.97      0.10
   24   14    9      6.35      0.11
   26   14    9      5.79      0.10
   28   14    9      8.18      0.22
   30   14    9      1.72      0.29
   32   14    9     -5.00      0.27
    1   15    9      8.81      0.03
    3   15    9      2.50      0.06
    5   15    9     -0.22      0.01
    7   15    9      3.38     -0.04
    9   15    9      2.85     -0.09
   11   15    9     -1.07     -0.07
   13   15    9      1.71      0.11
   15   15    9      5.54      0.31
   17   15    9      2.67      0.30
   19   15    9     -1.32      0.17
   21   15    9     -1.36      0.11
   23   15    9     -1.84      0.06
   25   15    9     -8.42     -0.09
   27   15    9    -13.04     -0.16
   29   15    9     -6.53     -0.09
   31   15    9     -0.83     -0.06
    2   16    9      3.24      0.08
    4   16    9      9.45     -0.01
    6   16    9      7.49     -0.10
    8   16    9     -2.22     -0.28
   10   16    9     -4.80     -0.33
   12   16    9     -1.53      0.01
   14   16    9     -1.02      0.40
   16   16    9      2.27      0.47
   18   16    9      5.78      0.35
   20   16    9      0.63      0.15
   22   16    9     -1.59     -0.12
   24   16    9      3.78     -0.24
   26   16    9      1.43     -0.26
   28   16    9     -4.48     -0.31
   30   16    9     -1.04     -0.24
    1   17    9     10.40      0.39
    3   17    9     13.36      0.31
    5   17    9     10.01      0.09
    7   17    9      3.28     -0.06
    9   17    9      2.60     -0.04
   11   17    9      2.78     -0.01
   13   17    9     -0.28      0.01
   15   17    9      1.19      0.13
   17   17    9      5.26      0.24
   19   17    9      5.13      0.17
   21   17    9      3.49     -0.01
   23   17    9      3.95     -0.09
   25   17    9      8.38     -0.05
   27   17    9     12.11     -0.13
   29   17    9      6.84     -0.24
    2   18    9     -2.38     -0.08
    4   18    9     -1.88      0.02
    6   18    9     -0.40      0.07
    8   18    9     -1.07      0.15
   10   18    9     -3.24      0.20
   12   18    9     -3.91      0.02
   14   18    9     -4.20     -0.27
   16   18    9     -6.40     -0.38
   18   18    9     -5.31     -0.31
   20   18    9     -0.02     -0.12
   22   18    9     -0.50      0.14
   24   18    9     -4.06      0.22
   26   18    9      0.52      0.13
   28   18    9      5.12      0.06
   30   18    9      1.02     -0.02
    1   19    9    -15.16     -0.62
    3   19    9    -13.12     -0.48
    5   19    9     -6.96     -0.07
    7   19    9     -3.12      0.23
    9   19    9     -4.07      0.23
   11   19    9     -1.98      0.19
   13   19    9      0.21      0.05
   15   19    9     -3.82     -0.23
   17   19    9     -4.77     -0.40
   19   19    9      0.26     -0.26
   21   19    9      2.38      0.04
   23   19    9      2.30      0.20
   25   19    9      1.81      0.24
   27   19    9     -0.76      0.31
   29   19    9     -0.32      0.30
    2   20    9      6.98     -0.12
    4   20    9      4.31     -0.05
    6   20    9      4.92      0.09
    8   20    9     12.42      0.21
   10   20    9     12.79      0.17
   12   20    9      6.46      0.05
   14   20    9      4.36      0.00
   16   20    9      3.26     -0.04
   18   20    9     -2.87     -0.05
   20   20    9     -6.98     -0.07
   22   20    9     -4.78     -0.13
   24   20    9     -4.75     -0.08
   26   20    9     -8.84      0.08
   28   20    9     -7.35      0.15
    1   21    9      7.07      0.10
    3   21    9      0.93      0.11
    5   21    9     -4.71     -0.11
    7   21    9     -3.05     -0.24
    9   21    9      0.05     -0.16
   11   21    9     -2.62     -0.13
   13   21    9     -2.44     -0.15
   15   21    9      2.94     -0.07
   17   21    9      0.72      0.00
   19   21    9     -6.03     -0.01
   21   21    9     -5.38     -0.09
   23   21    9     -3.24     -0.15
   25   21    9     -4.63     -0.16
   27   21    9     -3.44     -0.14
    2   22    9    -12.59      0.26
    4   22    9    -10.02      0.09
    6   22    9     -9.36     -0.09
    8   22    9    -15.03     -0.23
   10   22    9    -10.57     -0.20
   12   22    9     -2.31     -0.04
   14   22    9     -3.78      0.09
   16   22    9     -3.97      0.16
   18   22    9      3.05      0.17
   20   22    9      5.42      0.13
   22   22    9      4.12      0.05
   24   22    9      7.64     -0.10
   26   22    9      9.20     -0.20
    1   23    9     -6.14      0.47
    3   23    9      0.38      0.09
    5   23    9      3.17     -0.11
    7   23    9     -0.97     -0.20
    9   23    9     -1.72     -0.26
   11   23    9      2.64     -0.16
   13   23    9     -0.13      0.05
   15   23    9     -7.02      0.24
   17   23    9     -4.09      0.31
   19   23    9      1.57      0.19
   21   23    9     -1.80      0.04
   23   23    9     -5.66     -0.04
   25   23    9     -3.15     -0.05
    2   24    9     11.80     -0.11
    4   24    9      7.85     -0.05
    6   24    9      2.90     -0.09
    8   24    9      3.14     -0.09
   10   24    9     -1.68     -0.10
   12   24    9     -3.54     -0.12
   14   24    9      5.10     -0.07
   16   24    9      8.97      0.00
   18   24    9      4.18      0.00
   20   24    9      2.22     -0.03
   22   24    9     -0.38      0.02
   24   24    9     -6.48      0.13
    1   25    9      6.90     -0.28
    3   25    9      3.18      0.11
    5   25    9      4.26      0.30
    7   25    9      8.35      0.28
    9   25    9      5.10      0.20
   11   25    9     -1.27      0.08
   13   25    9      1.55     -0.02
   15   25    9      7.10     -0.17
   17   25    9      3.62     -0.26
   19   25    9     -0.86     -0.15
   21   25    9      2.98      0.03
   23   25    9      7.45      0.11
    2   26    9     -9.60     -0.02
    4   26    9     -7.59      0.10
    6   26    9     -1.61      0.24
    8   26    9      1.81      0.20
   10   26    9      4.87      0.10
   12   26    9      3.50      0.10
   14   26    9     -3.01      0.04
   16   26    9     -5.25     -0.10
   18   26    9     -3.64     -0.15
   20   26    9     -3.24     -0.08
   22   26    9      0.92     -0.03
    1   27    9     -3.56     -0.19
    3   27    9      0.75     -0.20
    5   27    9      1.14     -0.01
    7   27    9     -0.94      0.22
    9   27    9      1.93      0.31
   11   27    9      5.40      0.24
   13   27    9      2.25      0.07
   15   27    9     -1.14     -0.01
   17   27    9      1.72     -0.01
   19   27    9      4.68     -0.05
    2   28    9      6.81     -0.02
    4   28    9      9.81     -0.11
    6   28    9      8.21     -0.08
    8   28    9      5.90      0.19
   10   28    9      5.57      0.35
   12   28    9      4.86      0.19
   14   28    9      1.63      0.02
   16   28    9     -1.43      0.05
   18   28    9     -0.74      0.12
    1   29    9      7.56      0.19
    3   29    9     -1.64      0.03
    5   29    9     -8.92     -0.30
    7   29    9     -9.91     -0.48
    9   29    9     -8.27     -0.43
   11   29    9     -5.06     -0.26
   13   29    9     -0.74     -0.05
   15   29    9      1.15      0.10
    2   30    9      1.19      0.09
    4   30    9     -3.03      0.04
    6   30    9     -5.90     -0.12
    8   30    9     -7.08     -0.40
   10   30    9    -10.58     -0.47
   12   30    9     -9.47     -0.20
   14   30    9     -1.92      0.06
    1   31    9    -12.02      0.04
    3   31    9     -2.03      0.09
    5   31    9      7.18      0.22
    7   31    9      8.37      0.20
    9   31    9      3.20      0.10
   11   31    9     -2.68      0.04
    2   32    9     -6.31     -0.05
    4   32    9     -2.84      0.00
    6   32    9      0.99      0.07
    0    0   10     27.52      0.92
    2    0   10     16.96      0.20
    4    0   10     -7.47     -0.46
    6    0   10    -17.24     -0.41
    8    0   10      1.52     -0.29
   10    0   10     17.52     -0.26
   12    0   10     13.51     -0.02
   14    0   10      7.10      0.32
   16    0   10      4.21      0.46
   18    0   10     -2.68      0.16
   20    0   10    -12.25     -0.20
   22    0   10    -18.27     -0.29
   24    0   10    -18.81     -0.44
   26    0   10    -15.09     -0.54
   28    0   10     -9.06     -0.27
   30    0   10     -5.13      0.04
   32    0   10     -2.92      0.11
   34    0   10      0.86      0.02
    1    1   10      2.94      0.08
    3    1   10      9.09     -0.05
    5    1   10      8.70     -0.15
    7    1   10     -1.78     -0.16
    9    1   10     -8.74     -0.07
   11    1   10     -3.71      0.03
   13    1   10      3.13      0.11
   15    1   10      3.86      0.18
   17    1   10      1.49      0.20
   19    1   10     -0.65      0.10
   21    1   10     -1.06     -0.13
   23    1   10      1.44     -0.37
   25    1   10      5.01     -0.49
   27    1   10      5.61     -0.35
   29    1   10      1.29      0.17
   31    1   10     -5.23      0.58
   33    1   10     -9.12      0.33
   35    1   10     -8.48     -0.07
    0    2   10    -29.73     -0.64
    2    2   10    -17.47     -0.13
    4    2   10     11.93      0.34
    6    2   10     29.73      0.25
    8    2   10     18.26      0.18
   10    2   10      1.86      0.20
   12    2   10     -0.74      0.07
   14    2   10      0.98     -0.10
   16    2   10      1.35     -0.12
   18    2   10      2.82      0.16
   20    2   10      5.61      0.35
   22    2   10      8.40      0.15
   24    2   10      8.95      0.07
   26    2   10      6.18      0.20
   28    2   10      2.36      0.12
   30    2   10      1.40     -0.01
   32    2   10      1.13     -0.01
   34    2   10     -1.78      0.06
    1    3   10     -7.86     -0.17
    3    3   10    -25.58      0.05
    5    3   10    -28.81      0.20
    7    3   10     -6.26      0.25
    9    3   10     10.07      0.12
   11    3   10      0.59     -0.08
   13    3   10    -10.03     -0.20
   15    3   10     -6.39     -0.23
   17    3   10      0.79     -0.22
   19    3   10      4.93     -0.08
   21    3   10      5.77      0.30
   23    3   10      1.61      0.65
   25    3   10     -4.74      0.71
   27    3   10     -6.41      0.53
   29    3   10     -0.62      0.18
   31    3   10      7.67     -0.15
   33    3   10     11.83     -0.08
   35    3   10     10.66      0.14
    2    4   10     16.43     -0.05
    4    4   10     -9.83     -0.08
    6    4   10    -33.49      0.11
    8    4   10    -33.96      0.09
   10    4   10    -18.33     -0.02
   12    4   10     -6.19     -0.06
   14    4   10     -5.49     -0.13
   16    4   10     -8.97     -0.25
   18    4   10     -5.38     -0.44
   20    4   10      1.59     -0.36
   22    4   10      2.47      0.19
   24    4   10      1.94      0.52
   26    4   10      6.28      0.37
   28    4   10      9.64      0.15
   30    4   10      6.72      0.00
   32    4   10      3.40     -0.11
   34    4   10      3.94     -0.17
    1    5   10      7.74      0.12
    3    5   10     28.66      0.14
    5    5   10     37.99      0.13
    7    5   10     18.61      0.06
    9    5   10      3.32      0.09
   11    5   10     10.57      0.18
   13    5   10     12.82      0.09
   15    5   10      1.14     -0.16
   17    5   10     -6.93     -0.29
   19    5   10     -8.44     -0.22
   21    5   10     -9.13     -0.16
   23    5   10     -8.19     -0.11
   25    5   10     -5.77     -0.02
   27    5   10     -4.60     -0.12
   29    5   10     -3.51     -0.28
   31    5   10      1.22     -0.25
   33    5   10      7.18     -0.24
   35    5   10      8.17     -0.31
    0    6   10     -9.62      0.12
    2    6   10    -11.60      0.19
    4    6   10     -8.35      0.04
    6    6   10      6.24     -0.21
    8    6   10     15.24     -0.17
   10    6   10      3.90     -0.09
   12    6   10    -10.83     -0.07
   14    6   10     -4.11     -0.01
   16    6   10     12.21      0.00
   18    6   10     11.43      0.07
   20    6   10      2.69      0.02
   22    6   10      6.16     -0.31
   24    6   10     10.51     -0.45
   26    6   10      2.37     -0.27
   28    6   10     -5.34     -0.11
   30    6   10     -2.74     -0.04
   32    6   10      0.79     -0.01
   34    6   10      0.06      0.03
    1    7   10     -2.69      0.00
    3    7   10    -14.91     -0.18
    5    7   10    -22.38     -0.33
    7    7   10     -9.99     -0.30
    9    7   10     -1.31     -0.23
   11    7   10     -6.09     -0.17
   13    7   10     -3.68      0.03
   15    7   10      4.65      0.37
   17    7   10      4.51      0.53
   19    7   10      1.04      0.34
   21    7   10      1.62     -0.01
   23    7   10      3.73     -0.31
   25    7   10      6.13     -0.42
   27    7   10      9.62     -0.18
   29    7   10      9.06      0.22
   31    7   10     -1.40      0.38
   33    7   10    -13.49      0.35
   35    7   10    -14.83      0.36
    0    8   10    -15.25      0.19
    2    8   10     -1.98     -0.21
    4    8   10     15.57     -0.29
    6    8   10      7.24     -0.14
    8    8   10    -10.15     -0.13
   10    8   10     -0.96     -0.05
   12    8   10     18.24      0.11
   14    8   10      8.39      0.24
   16    8   10    -13.59      0.39
   18    8   10    -11.03      0.39
   20    8   10     -0.95      0.24
   22    8   10    -11.36      0.08
   24    8   10    -22.49     -0.21
   26    8   10    -13.81     -0.39
   28    8   10     -4.29     -0.21
   30    8   10     -7.06      0.14
   32    8   10     -9.01      0.44
   34    8   10     -5.62      0.53
    1    9   10      1.31      0.05
    3    9   10      5.85      0.04
    5    9   10      4.75      0.10
    7    9   10     -6.10      0.11
    9    9   10    -11.79      0.07
   11    9   10    -10.48      0.06
   13    9   10    -10.15      0.05
   15    9   10     -4.48     -0.02
   17    9   10      6.46     -0.10
   19    9   10     10.93     -0.08
   21    9   10      8.71      0.00
   23    9   10      6.63      0.05
   25    9   10      4.10      0.05
   27    9   10     -3.40     -0.01
   29    9   10    -11.67     -0.12
   31    9   10    -10.00     -0.12
   33    9   10     -2.15     -0.06
    0   10   10     31.88     -0.30
    2   10   10     14.27      0.23
    4   10   10     -7.86      0.48
    6   10   10      6.14      0.45
    8   10   10     30.96      0.38
   10   10   10     17.73      0.22
   12   10   10    -10.36     -0.02
   14   10   10     -4.35     -0.20
   16   10   10     13.70     -0.32
   18   10   10      3.40     -0.30
   20   10   10    -12.18     -0.19
   22   10   10     -2.23      0.05
   24   10   10      9.03      0.45
   26   10   10     -0.56      0.62
   28   10   10     -7.93      0.34
   30   10   10     -0.54     -0.16
   32   10   10      3.77     -0.63
   34   10   10      1.36     -0.80
    1   11   10     -6.77     -0.25
    3   11   10    -13.71      0.03
    5   11   10     -7.87      0.20
    7   11   10      1.61      0.26
    9   11   10      7.04      0.22
   11   11   10     12.38      0.08
   13   11   10     12.31     -0.14
   15   11   10     -0.58     -0.37
   17   11   10    -11.86     -0.38
   19   11   10     -9.97     -0.20
   21   11   10     -4.35      0.01
   23   11   10     -2.90      0.24
   25   11   10     -3.68      0.38
   27   11   10     -0.73      0.25
   29   11   10      7.06     -0.01
   31   11   10     10.28     -0.25
   33   11   10      6.92     -0.37
    0   12   10    -24.94     -0.05
    2   12   10     -5.93     -0.08
    4   12   10     14.57     -0.12
    6   12   10     -6.96     -0.05
    8   12   10    -36.10      0.06
   10   12   10    -20.70      0.07
   12   12   10      8.45     -0.01
   14   12   10      1.90     -0.04
   16   12   10    -13.99     -0.06
   18   12   10     -1.58     -0.10
   20   12   10     14.96      0.03
   22   12   10      8.40      0.19
   24   12   10      1.91      0.11
   26   12   10     13.25     -0.01
   28   12   10     18.12      0.00
   30   12   10      6.96      0.08
   32   12   10      0.60      0.27
    1   13   10     11.96      0.17
    3   13   10     24.05      0.00
    5   13   10     20.20     -0.19
    7   13   10     16.62     -0.30
    9   13   10     12.92     -0.25
   11   13   10      0.75     -0.10
   13   13   10     -5.49      0.10
   15   13   10      2.11      0.31
   17   13   10      4.59      0.30
   19   13   10     -3.05      0.15
   21   13   10     -8.13      0.07
   23   13   10     -9.57     -0.07
   25   13   10     -8.16     -0.26
   27   13   10     -3.59     -0.22
   29   13   10     -1.84      0.00
   31   13   10     -1.45      0.19
    0   14   10     16.32      0.15
    2   14   10     -4.30     -0.30
    4   14   10    -25.98     -0.24
    6   14   10     -4.23     -0.21
    8   14   10     23.96     -0.51
   10   14   10     11.28     -0.53
   12   14   10    -10.10     -0.10
   14   14   10     -0.55      0.19
   16   14   10     13.22      0.27
   18   14   10      3.42      0.31
   20   14   10     -8.14      0.11
   22   14   10     -1.85     -0.28
   24   14   10      3.19     -0.46
   26   14   10     -5.92     -0.43
   28   14   10     -9.03     -0.26
   30   14   10      0.27     -0.01
   32   14   10      3.61      0.13
    1   15   10    -10.50      0.20
    3   15   10    -21.06      0.05
    5   15   10    -20.13      0.04
    7   15   10    -21.66      0.08
    9   15   10    -19.78      0.02
   11   15   10     -6.41     -0.03
   13   15   10      1.99      0.00
   15   15   10     -0.52      0.05
   17   15   10      1.95      0.15
   19   15   10      7.38      0.16
   21   15   10      7.05     -0.09
   23   15   10      9.17     -0.26
   25   15   10     11.61     -0.18
   27   15   10      5.54     -0.10
   29   15   10     -0.74     -0.07
   31   15   10     -1.96      0.00
    0   16   10    -23.09      0.24
    2   16   10     -3.33      0.40
    4   16   10     18.31     -0.46
    6   16   10      2.27     -0.97
    8   16   10    -18.26     -0.26
   10   16   10     -7.50      0.33
   12   16   10      6.27      0.05
   14   16   10     -2.43     -0.21
   16   16   10    -11.17     -0.17
   18   16   10     -4.19     -0.20
   20   16   10      2.17     -0.16
   22   16   10     -3.45      0.00
   24   16   10     -7.78      0.06
   26   16   10     -1.32      0.07
   28   16   10      2.68      0.10
   30   16   10     -1.38      0.03
    1   17   10      4.74     -0.25
    3   17   10      9.66     -0.05
    5   17   10      9.94      0.02
    7   17   10     10.88      0.05
    9   17   10      8.33      0.15
   11   17   10      0.41      0.15
   13   17   10     -1.52     -0.04
   15   17   10      2.93     -0.24
   17   17   10      2.69     -0.35
   19   17   10      1.92     -0.27
   21   17   10      3.81      0.03
   23   17   10     -1.65      0.25
   25   17   10     -8.39      0.27
   27   17   10     -4.39      0.30
   29   17   10      0.84      0.24
    0   18   10     24.98     -0.45
    2   18   10     10.47     -0.28
    4   18   10     -5.17      1.18
    6   18   10      5.12      2.07
    8   18   10     15.84      1.12
   10   18   10      5.85      0.04
   12   18   10     -3.28      0.01
   14   18   10      1.58      0.12
   16   18   10      5.85     -0.03
   18   18   10      2.80     -0.03
   20   18   10      0.64      0.07
   22   18   10      4.28      0.16
   24   18   10      6.83      0.31
   26   18   10      1.45      0.36
   28   18   10     -4.60      0.17
    1   19   10     -2.35      0.02
    3   19   10     -7.79      0.09
    5   19   10    -10.62      0.16
    7   19   10     -6.82      0.14
    9   19   10     -0.03     -0.03
   11   19   10      3.67     -0.11
   13   19   10      1.73      0.00
   15   19   10     -2.54      0.10
   17   19   10     -4.51      0.10
   19   19   10     -5.51      0.05
   21   19   10     -4.54      0.02
   23   19   10      2.61      0.11
   25   19   10      8.38      0.20
   27   19   10      4.92      0.04
   29   19   10      0.84     -0.13
    0   20   10    -12.21      0.10
    2   20   10     -3.85      0.35
    4   20   10      5.01     -0.57
    6   20   10      0.01     -1.26
    8   20   10     -4.65     -0.53
   10   20   10      0.11      0.24
   12   20   10      3.55      0.12
   14   20   10      1.84     -0.06
   16   20   10      0.47      0.03
   18   20   10      0.73      0.01
   20   20   10      1.08     -0.05
   22   20   10     -0.87     -0.08
   24   20   10     -3.61     -0.18
   26   20   10     -1.54     -0.27
   28   20   10      3.33     -0.18
    1   21   10      3.65      0.01
    3   21   10     14.06     -0.18
    5   21   10     20.40     -0.30
    7   21   10     13.58     -0.31
    9   21   10      4.60     -0.17
   11   21   10      2.32     -0.01
   13   21   10      0.62      0.06
   15   21   10     -1.74      0.12
   17   21   10     -0.88      0.18
   19   21   10      0.12      0.14
   21   21   10     -2.08     -0.03
   23   21   10     -4.90     -0.33
   25   21   10     -4.91     -0.55
   27   21   10     -2.03     -0.38
    0   22   10      2.20      0.32
    2   22   10     -2.31     -0.24
    4   22   10     -8.89     -0.15
    6   22   10     -9.89      0.05
    8   22   10     -6.59     -0.29
   10   22   10     -1.67     -0.42
   12   22   10      2.68     -0.03
   14   22   10      4.06      0.23
   16   22   10      3.87      0.26
   18   22   10      2.88      0.28
   20   22   10      0.04      0.21
   22   22   10     -0.95      0.03
   24   22   10      1.72     -0.09
   26   22   10      2.97     -0.09
    1   23   10     -1.74      0.05
    3   23   10     -9.35      0.03
    5   23   10    -14.99      0.00
    7   23   10    -10.36      0.08
    9   23   10     -7.26      0.12
   11   23   10     -9.84      0.04
   13   23   10     -6.47     -0.05
   15   23   10     -0.63     -0.10
   17   23   10     -1.62     -0.06
   19   23   10     -2.27      0.02
   21   23   10      0.76      0.05
   23   23   10      0.03      0.14
   25   23   10     -2.17      0.27
    0   24   10     -4.89     -0.36
    2   24   10     -2.96     -0.17
    4   24   10      2.44     -0.06
    6   24   10      7.31      0.02
    8   24   10      4.61      0.21
   10   24   10     -4.45      0.14
   12   24   10    -10.12     -0.15
   14   24   10     -9.98     -0.30
   16   24   10     -9.19     -0.32
   18   24   10     -7.14     -0.29
   20   24   10     -2.23     -0.16
   22   24   10      0.59      0.01
   24   24   10     -0.84      0.14
    1   25   10     -1.07     -0.10
    3   25   10     -0.07      0.13
    5   25   10      1.70      0.25
    7   25   10      0.13      0.15
    9   25   10      2.43      0.04
   11   25   10      7.21      0.00
   13   25   10      4.74     -0.04
   15   25   10      1.88     -0.14
   17   25   10      6.44     -0.28
   19   25   10      8.19     -0.30
   21   25   10      4.72     -0.09
    0   26   10      7.96      0.14
    2   26   10      8.02      0.35
    4   26   10      4.85      0.38
    6   26   10     -0.43      0.28
    8   26   10      0.30      0.12
   10   26   10      4.63      0.11
   12   26   10      3.70      0.13
   14   26   10      0.80      0.08
   16   26   10      1.84      0.04
   18   26   10      2.41     -0.03
   20   26   10      0.16     -0.10
    1   27   10     -1.74      0.06
    3   27   10     -4.09     -0.04
    5   27   10     -4.05     -0.08
    7   27   10     -2.75     -0.05
    9   27   10     -2.45     -0.09
   11   27   10     -0.95     -0.11
   13   27   10      3.56     -0.01
   15   27   10      4.29      0.16
   17   27   10     -1.39      0.29
   19   27   10     -4.48      0.24
    0   28   10     -5.85      0.10
    2   28   10     -5.60     -0.13
    4   28   10     -2.05     -0.23
    6   28   10      2.79     -0.23
    8   28   10      2.51     -0.20
   10   28   10      1.76     -0.19
   12   28   10      5.96     -0.09
   14   28   10      7.51      0.08
   16   28   10      2.98      0.16
   18   28   10     -0.19      0.19
    1   29   10      4.85      0.05
    3   29   10      9.20     -0.06
    5   29   10      7.64     -0.17
    7   29   10      6.60     -0.18
    9   29   10      4.38     -0.04
   11   29   10     -0.67      0.08
   13   29   10     -4.47      0.06
   15   29   10     -4.80      0.02
    0   30   10      5.29     -0.07
    2   30   10      3.12      0.00
    4   30   10     -3.15      0.01
    6   30   10     -7.68      0.03
    8   30   10     -5.17      0.08
   10   30   10     -2.38      0.16
   12   30   10     -3.67      0.10
    1   31   10     -3.26     -0.03
    3   31   10     -3.34      0.08
    5   31   10      0.93      0.19
    7   31   10      0.04      0.27
    9   31   10     -0.69      0.22
    0   32   10     -6.22     -0.14
    2   32   10     -3.43     -0.06
    4   32   10      3.14      0.02
    6   32   10      6.67      0.07
    1    1   11    -10.01     -0.14
    3    1   11     29.30      0.06
    5    1   11     29.03      0.06
    7    1   11    -15.78      0.16
    9    1   11    -23.39      0.31
   11    1   11     15.05      0.28
   13    1   11     21.84      0.20
   15    1   11    -13.74     -0.02
   17    1   11    -28.71     -0.23
   19    1   11    -13.61     -0.07
   21    1   11    -12.76      0.15
   23    1   11    -26.50      0.22
   25    1   11    -19.41      0.35
   27    1   11      1.32      0.49
   29    1   11      6.97      0.46
   31    1   11      3.78      0.17
   33    1   11      2.05     -0.21
   35    1   11     -3.62     -0.27
    2    2   11    -14.33      0.00
    4    2   11    -32.68      0.11
    6    2   11    -38.32      0.26
    8    2   11    -28.79      0.23
   10    2   11    -19.01      0.05
   12    2   11     -9.90     -0.13
   14    2   11      0.39     -0.18
   16    2   11      3.34     -0.03
   18    2   11      0.57      0.17
   20    2   11      1.53      0.25
   22    2   11      5.01      0.25
   24    2   11      5.63      0.19
   26    2   11      3.23      0.16
   28    2   11     -0.39      0.16
   30    2   11     -3.15      0.03
   32    2   11     -3.94     -0.20
   34    2   11     -3.73     -0.28
    1    3   11      9.48     -0.01
    3    3   11    -19.27      0.05
    5    3   11    -10.42      0.24
    7    3   11     33.66      0.29
    9    3   11     40.04      0.16
   11    3   11      5.55     -0.04
   13    3   11     -2.37     -0.30
   15    3   11     21.94     -0.24
   17    3   11     24.85      0.06
   19    3   11      2.32      0.10
   21    3   11     -3.94      0.08
   23    3   11      8.41      0.18
   25    3   11      8.16      0.15
   27    3   11     -1.59     -0.03
   29    3   11      0.20     -0.20
   31    3   11      4.12     -0.30
   33    3   11     -0.05     -0.28
   35    3   11     -1.94     -0.25
    2    4   11     -2.62     -0.05
    4    4   11      8.73     -0.11
    6    4   11     13.47     -0.16
    8    4   11      7.45     -0.11
   10    4   11      6.28     -0.03
   12    4   11      2.82     -0.01
   14    4   11     -7.57     -0.03
   16    4   11     -9.28     -0.15
   18    4   11     -3.07     -0.28
   20    4   11     -1.47     -0.30
   22    4   11     -1.52     -0.27
   24    4   11      2.08     -0.20
   26    4   11      5.78     -0.14
   28    4   11      6.53     -0.18
   30    4   11      4.47     -0.17
   32    4   11      1.43     -0.08
   34    4   11      0.18     -0.02
    1    5   11      1.42      0.05
    3    5   11     22.25     -0.14
    5    5   11     12.22     -0.32
    7    5   11    -22.36     -0.37
    9    5   11    -26.96     -0.33
   11    5   11     -5.40     -0.12
   13    5   11     -4.82      0.33
   15    5   11    -22.42      0.48
   17    5   11    -20.10      0.23
   19    5   11      0.99      0.05
   21    5   11      9.43     -0.14
   23    5   11      2.81     -0.42
   25    5   11      2.98     -0.47
   27    5   11      7.50     -0.33
   29    5   11      1.35     -0.14
   31    5   11     -5.09      0.11
   33    5   11      0.17      0.32
   35    5   11      6.00      0.36
    2    6   11     24.64      0.06
    4    6   11     28.63     -0.02
    6    6   11     24.74     -0.13
    8    6   11     17.34     -0.21
   10    6   11      3.29     -0.11
   12    6   11     -0.30      0.13
   14    6   11      8.12      0.27
   16    6   11      8.47      0.32
   18    6   11      1.92      0.32
   20    6   11     -0.83      0.19
   22    6   11     -4.33      0.04
   24    6   11    -10.67     -0.04
   26    6   11    -13.40     -0.07
   28    6   11     -9.94      0.01
   30    6   11     -3.13      0.22
   32    6   11      3.01      0.41
   34    6   11      5.66      0.46
    1    7   11     -4.77     -0.07
    3    7   11    -22.67     -0.02
    5    7   11    -19.68     -0.04
    7    7   11     -1.02     -0.13
    9    7   11      1.09      0.00
   11    7   11     -5.27      0.18
   13    7   11      2.95      0.01
   15    7   11     16.93     -0.17
   17    7   11     17.88     -0.12
   19    7   11      9.34     -0.07
   21    7   11      5.93      0.06
   23    7   11      7.21      0.24
   25    7   11      2.43      0.22
   27    7   11     -4.27      0.17
   29    7   11     -0.87      0.22
   31    7   11      6.24      0.20
   33    7   11      4.03      0.08
    2    8   11    -22.56     -0.01
    4    8   11    -30.23      0.05
    6    8   11    -23.69      0.18
    8    8   11     -5.23      0.27
   10    8   11     12.76      0.17
   12    8   11     11.62     -0.06
   14    8   11      1.30     -0.16
   16    8   11      0.77     -0.21
   18    8   11      3.68     -0.26
   20    8   11      2.92     -0.09
   22    8   11      3.78      0.14
   24    8   11      6.34      0.18
   26    8   11      7.53      0.15
   28    8   11      6.86      0.11
   30    8   11      4.85     -0.03
   32    8   11      2.57     -0.22
   34    8   11     -0.17     -0.31
    1    9   11    -12.05      0.12
    3    9   11      0.89      0.14
    5    9   11      2.24      0.19
    7    9   11     -2.84      0.35
    9    9   11     -0.64      0.23
   11    9   11     -0.41     -0.21
   13    9   11     -6.26     -0.40
   15    9   11    -10.05     -0.35
   17    9   11    -11.12     -0.31
   19    9   11    -12.43     -0.23
   21    9   11    -13.01     -0.15
   23    9   11    -11.18     -0.07
   25    9   11     -5.87      0.06
   27    9   11      0.70      0.07
   29    9   11      1.83     -0.10
   31    9   11     -2.94     -0.24
   33    9   11     -4.04     -0.24
    2   10   11      9.68      0.03
    4   10   11     17.29      0.11
    6   10   11     11.62      0.07
    8   10   11     -8.85     -0.05
   10   10   11    -20.44     -0.10
   12   10   11    -10.90     -0.10
   14   10   11     -1.74     -0.19
   16   10   11     -3.65     -0.18
   18   10   11     -4.42      0.02
   20   10   11     -3.13      0.06
   22   10   11     -3.05     -0.05
   24   10   11     -1.09      0.02
   26   10   11     -0.96      0.12
   28   10   11     -4.10      0.03
   30   10   11     -6.13     -0.10
   32   10   11     -6.65     -0.14
    1   11   11     11.44     -0.07
    3   11   11      7.79      0.05
    5   11   11      9.99      0.21
    7   11   11     10.84      0.08
    9   11   11      8.09     -0.01
   11   11   11      9.31      0.18
   13   11   11      8.41      0.28
   15   11   11      2.48      0.24
   17   11   11      1.73      0.29
   19   11   11      5.52      0.35
   21   11   11      4.29      0.28
   23   11   11     -0.16      0.12
   25   11   11     -1.34      0.01
   27   11   11     -2.83      0.03
   29   11   11     -6.59      0.10
   31   11   11     -5.30      0.12
   33   11   11     -1.09      0.09
    2   12   11     -6.45     -0.11
    4   12   11    -18.31     -0.26
    6   12   11    -16.48     -0.25
    8   12   11      1.79     -0.09
   10   12   11      7.61      0.06
   12   12   11     -3.34      0.16
   14   12   11     -6.40      0.35
   16   12   11     -2.28      0.43
   18   12   11     -2.24      0.19
   20   12   11      2.14     -0.03
   22   12   11      8.00     -0.07
   24   12   11      5.70     -0.17
   26   12   11      4.65     -0.21
   28   12   11      6.78      0.02
   30   12   11      3.97      0.24
   32   12   11      0.73      0.33
    1   13   11     14.48      0.07
    3   13   11      9.26     -0.10
    5   13   11      0.77     -0.32
    7   13   11     -3.03     -0.28
    9   13   11     -5.26     -0.11
   11   13   11     -9.49     -0.01
   13   13   11     -6.54      0.17
   15   13   11      0.94      0.33
   17   13   11      0.70      0.19
   19   13   11     -2.48     -0.09
   21   13   11      1.63     -0.21
   23   13   11      5.93     -0.19
   25   13   11      0.22     -0.22
   27   13   11     -5.32     -0.24
   29   13   11     -0.12     -0.16
   31   13   11      3.76     -0.04
    2   14   11     10.09      0.01
    4   14   11     22.12      0.10
    6   14   11     18.04      0.07
    8   14   11      0.29     -0.11
   10   14   11     -4.19     -0.20
   12   14   11      2.51     -0.11
   14   14   11      1.67     -0.07
   16   14   11      2.22     -0.15
   18   14   11      6.90     -0.09
   20   14   11     -0.66     -0.02
   22   14   11     -9.74     -0.07
   24   14   11     -6.37     -0.09
   26   14   11     -5.54     -0.16
   28   14   11     -8.28     -0.36
   30   14   11     -2.41     -0.40
   32   14   11      2.90     -0.26
    1   15   11    -17.88     -0.03
    3   15   11    -10.67      0.02
    5   15   11     -3.01      0.07
    7   15   11      0.02      0.05
    9   15   11      3.73      0.00
   11   15   11      8.25     -0.08
   13   15   11      6.30     -0.26
   15   15   11      2.90     -0.37
   17   15   11      5.12     -0.25
   19   15   11      6.19     -0.03
   21   15   11      0.37      0.08
   23   15   11     -2.64      0.15
   25   15   11      6.86      0.24
   27   15   11     15.77      0.19
   29   15   11      9.08      0.01
   31   15   11      0.01     -0.07
    2   16   11    -10.13      0.09
    4   16   11    -13.47      0.15
    6   16   11     -3.47      0.22
    8   16   11      9.60      0.36
   10   16   11     10.82      0.39
   12   16   11      7.90      0.11
   14   16   11      8.52     -0.23
   16   16   11      1.13     -0.30
   18   16   11     -7.54     -0.21
   20   16   11     -0.55      0.00
   22   16   11      5.69      0.24
   24   16   11     -0.66      0.33
   26   16   11     -0.43      0.32
   28   16   11      5.47      0.36
   30   16   11      1.66      0.22
    1   17   11     -4.12     -0.23
    3   17   11     -7.02     -0.20
    5   17   11     -7.63     -0.03
    7   17   11     -5.65      0.06
    9   17   11     -5.96      0.01
   11   17   11     -7.25     -0.02
   13   17   11     -7.07     -0.06
   15   17   11     -8.84     -0.16
   17   17   11    -11.47     -0.24
   19   17   11     -9.61     -0.16
   21   17   11     -3.39      0.02
   23   17   11     -0.16      0.07
   25   17   11     -6.77      0.04
   27   17   11    -13.53      0.15
   29   17   11     -6.97      0.28
    2   18   11      9.33      0.02
    4   18   11      4.58     -0.09
    6   18   11     -5.06     -0.13
    8   18   11     -6.03     -0.21
   10   18   11     -2.49     -0.30
   12   18   11     -4.30     -0.17
   14   18   11     -5.84      0.14
   16   18   11      2.20      0.32
   18   18   11      7.57      0.29
   20   18   11     -0.19      0.07
   22   18   11     -4.44     -0.19
   24   18   11      0.69     -0.22
   26   18   11     -1.25     -0.08
   28   18   11     -6.60      0.00
    1   19   11     11.00      0.35
    3   19   11      9.68      0.20
    5   19   11      6.75     -0.11
    7   19   11      4.54     -0.22
    9   19   11      3.43     -0.14
   11   19   11      1.74     -0.08
   13   19   11      2.66      0.07
   15   19   11      6.34      0.33
   17   19   11      5.77      0.44
   19   19   11      1.16      0.23
   21   19   11     -2.39     -0.11
   23   19   11     -3.86     -0.27
   25   19   11     -0.90     -0.28
   27   19   11      3.44     -0.32
    2   20   11    -14.33     -0.02
    4   20   11     -9.09     -0.06
    6   20   11     -4.27     -0.14
    8   20   11    -11.49     -0.16
   10   20   11    -12.29      0.01
   12   20   11     -2.41      0.18
   14   20   11      1.20      0.15
   16   20   11     -3.94      0.01
   18   20   11     -3.94     -0.08
   20   20   11      3.13     -0.04
   22   20   11      6.11      0.05
   24   20   11      4.95     -0.01
   26   20   11      7.01     -0.15
    1   21   11     -0.50     -0.07
    3   21   11      1.75      0.01
    5   21   11      2.51      0.16
    7   21   11      0.55      0.13
    9   21   11      1.17      0.04
   11   21   11      4.27      0.10
   13   21   11      1.73      0.13
   15   21   11     -2.51      0.00
   17   21   11      1.74     -0.12
   19   21   11      7.67     -0.09
   21   21   11      6.79      0.05
   23   21   11      4.69      0.14
   25   21   11      3.78      0.14
    2   22   11     17.53     -0.05
    4   22   11     12.95      0.08
    6   22   11      8.87      0.17
    8   22   11     14.34      0.22
   10   22   11      8.79      0.11
   12   22   11     -3.22     -0.10
   14   22   11     -2.68     -0.17
   16   22   11      2.70     -0.10
   18   22   11      0.52     -0.03
   20   22   11     -3.53      0.00
   22   22   11     -4.95      0.04
   24   22   11     -6.33      0.14
    1   23   11     -1.88     -0.18
    3   23   11     -2.67      0.09
    5   23   11     -0.08      0.27
    7   23   11      3.68      0.42
    9   23   11      0.71      0.41
   11   23   11     -4.16      0.18
   13   23   11      0.58     -0.08
   15   23   11      6.75     -0.21
   17   23   11      2.04     -0.17
   19   23   11     -3.25     -0.01
   21   23   11      0.57      0.12
   23   23   11      4.25      0.14
    2   24   11    -12.58      0.01
    4   24   11     -5.91      0.05
    6   24   11      1.33      0.13
    8   24   11      1.34      0.10
   10   24   11      7.71      0.06
   12   24   11     12.21      0.05
   14   24   11      3.48     -0.02
   16   24   11     -3.82     -0.12
   18   24   11     -2.02     -0.10
   20   24   11     -0.37     -0.02
   22   24   11      1.49     -0.01
    1   25   11     -1.94      0.05
    3   25   11     -2.54     -0.25
    5   25   11     -6.57     -0.42
    7   25   11     -9.11     -0.45
    9   25   11     -2.59     -0.35
   11   25   11      4.74     -0.19
   13   25   11      0.69     -0.05
   15   25   11     -5.37      0.10
   17   25   11     -1.67      0.14
   19   25   11      1.90     -0.02
   21   25   11     -3.23     -0.17
    2   26   11      8.40     -0.02
    4   26   11      4.11     -0.24
    6   26   11     -3.14     -0.38
    8   26   11     -7.13     -0.24
   10   26   11    -11.92     -0.06
   12   26   11    -11.51      0.01
   14   26   11     -3.28      0.11
   16   26   11      1.53      0.23
   18   26   11      1.52      0.21
   20   26   11      2.49      0.05
    1   27   11      1.03      0.19
    3   27   11     -0.45      0.16
    5   27   11      0.95      0.00
    7   27   11      2.16     -0.12
    9   27   11     -3.20     -0.13
   11   27   11     -9.25     -0.01
   13   27   11     -6.96      0.15
   15   27   11     -2.72      0.17
   17   27   11     -4.72      0.12
   19   27   11     -6.34      0.14
    2   28   11     -5.74      0.04
    4   28   11     -7.78      0.19
    6   28   11     -5.49      0.17
    8   28   11     -1.43     -0.11
   10   28   11      1.46     -0.26
   12   28   11      2.16     -0.14
   14   28   11      2.24     -0.05
   16   28   11      2.54     -0.13
    1   29   11     -2.85     -0.16
    3   29   11      3.21      0.00
    5   29   11      6.93      0.25
    7   29   11      6.16      0.34
    9   29   11      6.16      0.23
   11   29   11      7.39      0.02
   13   29   11      5.86     -0.18
   15   29   11      3.15     -0.25
    2   30   11     -2.65      0.02
    4   30   11      1.28      0.02
    6   30   11      3.78      0.09
    8   30   11      2.62      0.29
   10   30   11      3.35      0.28
   12   30   11      2.68      0.03
    1   31   11      6.40      0.01
    3   31   11     -0.73     -0.01
    5   31   11     -5.71     -0.08
    7   31   11     -4.06     -0.07
    9   31   11     -0.43      0.00
    2   32   11      8.51     -0.07
    4   32   11      5.28     -0.06
    0    0   12    -26.50     -0.51
    2    0   12    -23.72      0.13
    4    0   12    -15.44      0.62
    6    0   12     -8.01      0.44
    8    0   12     -6.46      0.26
   10    0   12     -3.82      0.27
   12    0   12      3.53      0.13
   14    0   12     10.79     -0.17
   16    0   12     14.36     -0.29
   18    0   12     13.79      0.05
   20    0   12     12.20      0.48
   22    0   12     11.97      0.57
   24    0   12     11.05      0.56
   26    0   12      7.87      0.52
   28    0   12      3.69      0.27
   30    0   12      0.24      0.03
   32    0   12     -3.23     -0.03
   34    0   12     -5.01      0.02
    1    1   12     -3.43      0.12
    3    1   12     -7.60      0.23
    5    1   12     -2.06      0.28
    7    1   12     10.45      0.25
    9    1   12     15.34      0.16
   11    1   12      9.81      0.07
   13    1   12      5.04     -0.04
   15    1   12      3.93     -0.15
   17    1   12      2.77     -0.19
   19    1   12      2.84     -0.02
   21    1   12      3.67      0.39
   23    1   12      0.91      0.68
   25    1   12     -4.50      0.58
   27    1   12     -6.63      0.26
   29    1   12     -2.67     -0.12
   31    1   12      3.86     -0.38
   33    1   12      7.56     -0.26
   35    1   12      7.01     -0.04
    0    2   12     19.25      0.37
    2    2   12     17.15     -0.05
    4    2   12      9.04     -0.41
    6    2   12     -1.11     -0.29
    8    2   12     -5.57     -0.22
   10    2   12     -6.57     -0.30
   12    2   12     -9.65     -0.28
   14    2   12    -14.79     -0.13
   16    2   12    -17.20     -0.04
   18    2   12    -13.33     -0.26
   20    2   12     -7.85     -0.45
   22    2   12     -5.77     -0.27
   24    2   12     -4.77     -0.12
   26    2   12     -2.61     -0.18
   28    2   12     -0.67     -0.16
   30    2   12      0.65     -0.10
   32    2   12      3.47     -0.10
   34    2   12      5.51     -0.14
    1    3   12     10.29     -0.14
    3    3   12     24.85     -0.32
    5    3   12     16.71     -0.38
    7    3   12     -8.65     -0.37
    9    3   12    -17.62     -0.25
   11    3   12     -6.21     -0.05
   13    3   12     -1.11      0.09
   15    3   12     -3.82      0.18
   17    3   12     -2.27      0.27
   19    3   12     -2.33      0.03
   21    3   12     -5.83     -0.68
   23    3   12     -2.67     -1.16
   25    3   12      6.10     -0.86
   27    3   12      9.03     -0.33
   29    3   12      2.36     -0.04
   31    3   12     -6.58      0.13
   33    3   12    -10.36      0.13
   35    3   12     -9.34      0.00
    0    4   12     -6.42     -0.07
    2    4   12     -9.01     -0.05
    4    4   12     -8.16     -0.02
    6    4   12      2.85     -0.10
    8    4   12     12.81      0.02
   10    4   12     12.23      0.22
   12    4   12      9.89      0.37
   14    4   12     15.91      0.42
   16    4   12     21.02      0.35
   18    4   12     13.70      0.35
   20    4   12      2.54      0.20
   22    4   12     -1.81     -0.30
   24    4   12     -3.77     -0.57
   26    4   12     -7.16     -0.35
   28    4   12     -7.88     -0.04
   30    4   12     -6.13      0.15
   32    4   12     -7.06      0.24
   34    4   12     -8.31      0.26
    1    5   12    -12.23      0.02
    3    5   12    -31.30      0.01
    5    5   12    -28.27      0.02
    7    5   12     -8.46      0.13
    9    5   12     -5.13      0.18
   11    5   12    -15.28      0.10
   13    5   12    -10.37      0.14
   15    5   12     -0.35      0.27
   17    5   12     -2.75      0.17
   19    5   12     -4.12      0.00
   21    5   12      1.80      0.17
   23    5   12      3.44      0.30
   25    5   12      0.86      0.06
   27    5   12      2.09     -0.04
   29    5   12      4.51      0.23
   31    5   12      0.83      0.35
   33    5   12     -5.71      0.25
    0    6   12     -2.80     -0.02
    2    6   12      8.19      0.00
    4    6   12     22.12      0.13
    6    6   12     14.86      0.28
    8    6   12     -1.04      0.19
   10    6   12     -1.85      0.03
   12    6   12      1.40     -0.12
   14    6   12    -11.26     -0.18
   16    6   12    -24.26     -0.05
   18    6   12    -17.84      0.03
   20    6   12     -6.43      0.11
   22    6   12     -5.77      0.40
   24    6   12     -5.46      0.52
   26    6   12      1.73      0.31
   28    6   12      5.77      0.10
   30    6   12      3.93      0.00
   32    6   12      4.20     -0.04
   34    6   12      5.57     -0.06
    1    7   12      6.73      0.07
    3    7   12     15.86      0.22
    5    7   12     10.17      0.31
    7    7   12     -2.43      0.16
    9    7   12      0.74     -0.07
   11    7   12      7.78     -0.20
   13    7   12     -1.05     -0.38
   15    7   12     -6.27     -0.58
   17    7   12      3.60     -0.47
   19    7   12      8.19     -0.03
   21    7   12      3.28      0.28
   23    7   12      1.31      0.39
   25    7   12     -0.33      0.46
   27    7   12     -7.48      0.21
   29    7   12    -10.36     -0.34
   31    7   12      0.50     -0.57
   33    7   12     13.48     -0.42
    0    8   12     14.08     -0.17
    2    8   12     -2.40      0.18
    4    8   12    -24.94      0.22
    6    8   12    -17.12      0.05
    8    8   12      4.56     -0.03
   10    8   12      4.17     -0.10
   12    8   12     -3.59     -0.14
   14    8   12     10.11     -0.20
   16    8   12     25.04     -0.39
   18    8   12     16.85     -0.39
   20    8   12      6.35     -0.20
   22    8   12     12.50     -0.05
   24    8   12     17.40      0.14
   26    8   12      8.95      0.25
   28    8   12      2.73      0.06
   30    8   12      4.98     -0.26
   32    8   12      4.56     -0.49
   34    8   12      1.20     -0.50
    1    9   12     -2.83     -0.07
    3    9   12     -1.56     -0.07
    5    9   12     12.57     -0.16
    7    9   12     24.64     -0.12
    9    9   12     21.42      0.07
   11    9   12     18.39      0.19
   13    9   12     21.52      0.21
   15    9   12     11.48      0.19
   17    9   12     -6.53      0.10
   19    9   12    -10.51     -0.10
   21    9   12     -6.90     -0.23
   23    9   12     -9.27     -0.18
   25    9   12     -9.85     -0.13
   27    9   12      0.01     -0.04
   29    9   12      9.76      0.16
   31    9   12      5.91      0.22
   33    9   12     -2.61      0.08
    0   10   12    -22.50      0.25
    2   10   12     -5.56     -0.25
    4   10   12     15.51     -0.47
    6   10   12      2.23     -0.38
    8   10   12    -22.21     -0.19
   10   10   12    -16.14      0.01
   12   10   12     -0.24      0.14
   14   10   12     -9.34      0.24
   16   10   12    -20.55      0.35
   18   10   12     -7.89      0.31
   20   10   12      4.92      0.14
   22   10   12     -2.12     -0.06
   24   10   12     -7.83     -0.34
   26   10   12      1.57     -0.46
   28   10   12      6.86     -0.18
   30   10   12      0.59      0.31
   32   10   12     -1.81      0.71
    1   11   12      6.45      0.04
    3   11   12      7.79     -0.17
    5   11   12     -7.00     -0.19
    7   11   12    -16.86     -0.14
    9   11   12    -15.87     -0.16
   11   11   12    -18.61     -0.12
   13   11   12    -17.95      0.10
   15   11   12     -0.38      0.37
   17   11   12     14.26      0.44
   19   11   12     10.20      0.33
   21   11   12      4.27      0.15
   23   11   12      7.34     -0.09
   25   11   12     10.36     -0.21
   27   11   12      5.15     -0.06
   29   11   12     -3.80      0.15
   31   11   12     -5.22      0.30
   33   11   12     -1.98      0.40
    0   12   12     15.97     -0.07
    2   12   12      0.18     -0.07
    4   12   12    -17.15      0.00
    6   12   12      0.01     -0.02
    8   12   12     24.59     -0.14
   10   12   12     16.27     -0.16
   12   12   12     -0.70     -0.01
   14   12   12      7.58      0.08
   16   12   12     17.58      0.07
   18   12   12      4.85      0.07
   20   12   12     -8.68     -0.07
   22   12   12     -4.51     -0.27
   24   12   12     -1.55     -0.21
   26   12   12    -11.78     -0.01
   28   12   12    -15.42      0.02
   30   12   12     -5.86     -0.11
   32   12   12     -1.41     -0.31
    1   13   12    -10.83      0.02
    3   13   12    -19.38      0.11
    5   13   12    -11.67      0.15
    7   13   12     -8.03      0.12
    9   13   12     -7.33      0.09
   11   13   12      1.84      0.04
   13   13   12      4.16     -0.12
   15   13   12     -8.09     -0.35
   17   13   12    -11.73     -0.40
   19   13   12     -2.34     -0.30
   21   13   12      2.36     -0.25
   23   13   12      1.66     -0.10
   25   13   12      0.42      0.11
   27   13   12     -1.50      0.08
   29   13   12     -1.04     -0.12
   31   13   12     -0.91     -0.27
    0   14   12     -8.16     -0.03
    2   14   12      6.25      0.48
    4   14   12     21.07      0.41
    6   14   12      4.54      0.30
    8   14   12    -17.26      0.49
   10   14   12    -10.68      0.43
   12   14   12      1.48     -0.06
   14   14   12     -7.19     -0.35
   16   14   12    -15.98     -0.34
   18   14   12     -6.26     -0.28
   20   14   12      4.38     -0.02
   22   14   12      0.91      0.37
   24   14   12     -2.32      0.49
   26   14   12      5.32      0.33
   28   14   12      7.98      0.10
   30   14   12     -0.05     -0.08
    1   15   12      8.16     -0.12
    3   15   12     15.47      0.08
    5   15   12     12.88      0.14
    7   15   12     12.24      0.12
    9   15   12      8.53      0.10
   11   15   12     -3.14      0.01
   13   15   12     -6.22     -0.10
   15   15   12      0.59     -0.11
   17   15   12     -0.98     -0.10
   19   15   12     -5.25      0.00
   21   15   12     -1.85      0.30
   23   15   12     -2.20      0.43
   25   15   12     -4.96      0.23
   27   15   12      0.02      0.06
   29   15   12      4.10      0.02
   31   15   12      2.79     -0.02
    0   16   12     12.11     -0.12
    2   16   12      0.72     -0.32
    4   16   12    -10.51      0.41
    6   16   12      1.87      0.85
    8   16   12     15.78      0.24
   10   16   12      8.48     -0.21
   12   16   12     -0.77      0.12
   14   16   12      5.27      0.34
   16   16   12     11.53      0.20
   18   16   12      6.16      0.16
   20   16   12      0.00      0.15
   22   16   12      3.35      0.02
   24   16   12      7.07     -0.01
   26   16   12      1.52      0.02
   28   16   12     -2.86      0.01
   30   16   12      0.47      0.04
    1   17   12     -1.27      0.08
    3   17   12     -2.47     -0.13
    5   17   12     -2.02     -0.18
    7   17   12      0.57     -0.15
    9   17   12      7.72     -0.13
   11   17   12     14.70     -0.03
   13   17   12     10.90      0.17
   15   17   12      2.94      0.32
   17   17   12      2.76      0.33
   19   17   12      0.46      0.16
   21   17   12     -6.54     -0.20
   23   17   12     -2.89     -0.39
   25   17   12      4.04     -0.30
   27   17   12     -0.37     -0.22
   29   17   12     -4.28     -0.15
    0   18   12    -15.41      0.25
    2   18   12     -8.26      0.03
    4   18   12     -1.82     -1.23
    6   18   12     -8.97     -1.91
    8   18   12    -13.49     -0.96
   10   18   12     -4.33      0.00
   12   18   12      3.86      0.00
   14   18   12      1.48     -0.10
   16   18   12     -3.41      0.06
   18   18   12     -3.74      0.01
   20   18   12     -2.38     -0.20
   22   18   12     -5.01     -0.34
   24   18   12     -7.65     -0.43
   26   18   12     -2.70     -0.38
   28   18   12      3.79     -0.14
    1   19   12     -0.97      0.01
    3   19   12      1.78     -0.06
    5   19   12      5.37     -0.14
    7   19   12     -1.27     -0.16
    9   19   12    -12.47     -0.08
   11   19   12    -14.59     -0.01
   13   19   12     -6.34     -0.04
   15   19   12      0.99     -0.10
   17   19   12      2.50     -0.11
   19   19   12      6.28     -0.06
   21   19   12     10.01     -0.01
   23   19   12      2.98     -0.09
   25   19   12     -5.00     -0.18
   27   19   12     -1.80     -0.01
    0   20   12      7.83     -0.07
    2   20   12      3.52     -0.22
    4   20   12     -0.51      0.60
    6   20   12      2.22      1.13
    8   20   12      3.11      0.40
   10   20   12     -1.68     -0.30
   12   20   12     -5.63     -0.19
   14   20   12     -5.47     -0.01
   16   20   12     -2.58     -0.05
   18   20   12     -0.32      0.04
   20   20   12     -0.66      0.20
   22   20   12      0.30      0.27
   24   20   12      2.98      0.30
   26   20   12      1.53      0.27
    1   21   12     -0.99      0.04
    3   21   12     -9.64      0.23
    5   21   12    -17.07      0.31
    7   21   12     -7.55      0.36
    9   21   12      5.61      0.29
   11   21   12      6.22      0.10
   13   21   12      1.66     -0.08
   15   21   12      0.96     -0.15
   17   21   12      0.64     -0.11
   19   21   12     -2.84      0.00
   21   21   12     -4.72      0.17
   23   21   12     -0.82      0.45
   25   21   12      2.99      0.58
    0   22   12     -0.38     -0.18
    2   22   12      3.17      0.31
    4   22   12      7.95      0.19
    6   22   12      8.00      0.00
    8   22   12      4.50      0.26
   10   22   12     -0.14      0.34
   12   22   12     -3.05      0.00
   14   22   12     -3.20     -0.21
   16   22   12     -3.55     -0.21
   18   22   12     -2.90     -0.21
   20   22   12      1.34     -0.17
   22   22   12      4.17     -0.05
   24   22   12      2.10      0.06
    1   23   12     -0.77     -0.01
    3   23   12      4.62      0.04
    5   23   12     10.19      0.06
    7   23   12      2.16     -0.12
    9   23   12     -5.40     -0.27
   11   23   12     -1.87     -0.16
   13   23   12      0.22      0.04
   15   23   12     -2.50      0.10
   17   23   12     -1.42      0.00
   19   23   12      1.85     -0.10
   21   23   12      2.79     -0.15
   23   23   12      2.92     -0.27
    0   24   12      3.62      0.16
    2   24   12      0.68     -0.01
    4   24   12     -4.28     -0.06
    6   24   12     -5.30     -0.09
    8   24   12     -0.28     -0.18
   10   24   12      6.94     -0.05
   12   24   12      9.73      0.20
   14   24   12      8.42      0.27
   16   24   12      7.97      0.22
   18   24   12      6.28      0.13
   20   24   12      0.52      0.01
   22   24   12     -4.16     -0.09
    1   25   12      3.29     -0.08
    3   25   12      4.65     -0.31
    5   25   12      3.68     -0.36
    7   25   12      8.54     -0.10
    9   25   12     10.27      0.15
   11   25   12      4.95      0.17
   13   25   12      2.65      0.10
   15   25   12      2.07      0.13
   17   25   12     -3.25      0.22
   19   25   12     -6.97      0.21
   21   25   12     -6.23      0.05
    0   26   12     -8.18      0.03
    2   26   12     -6.52     -0.20
    4   26   12     -3.35     -0.26
    6   26   12     -2.62     -0.15
    8   26   12     -5.20     -0.01
   10   26   12     -5.80      0.00
   12   26   12     -0.92     -0.02
   14   26   12      3.18      0.02
   16   26   12      1.39      0.05
   18   26   12     -0.95      0.11
   20   26   12      0.56      0.14
    1   27   12      0.48      0.08
    3   27   12      1.42      0.19
    5   27   12      0.56      0.19
    7   27   12     -3.39      0.05
    9   27   12     -6.93     -0.03
   11   27   12     -8.25     -0.02
   13   27   12     -8.67     -0.05
   17   27   12      1.25     -0.19
    0   28   12      6.27     -0.12
    2   28   12      5.18      0.13
    4   28   12      2.83      0.24
    6   28   12      2.23      0.17
    8   28   12      3.20      0.06
   10   28   12     -0.27      0.01
   12   28   12     -8.27     -0.09
   14   28   12    -11.27     -0.19
   16   28   12     -6.29     -0.21
    1   29   12     -4.45     -0.09
    3   29   12     -8.02      0.02
    5   29   12     -5.26      0.08
    7   29   12     -2.09      0.11
    9   29   12      2.44      0.01
   11   29   12      7.59     -0.11
   13   29   12      8.28     -0.11
    0   30   12     -3.19      0.02
    2   30   12     -1.84     -0.04
    4   30   12      1.41     -0.06
    6   30   12      2.64     -0.05
    8   30   12      0.55     -0.05
   10   30   12      1.13     -0.08
   12   30   12      5.10     -0.02
    1   31   12      3.10      0.08
    3   31   12      2.17     -0.07
    5   31   12     -3.89     -0.15
    7   31   12     -4.48     -0.20
    3    1   13     -3.92     -0.18
    5    1   13    -18.31     -0.12
    7    1   13      2.10     -0.16
    9    1   13      5.91     -0.23
   11    1   13    -10.98     -0.11
   13    1   13     -3.91     -0.01
   15    1   13     21.83      0.04
   17    1   13     22.04      0.07
   19    1   13      2.88     -0.08
   21    1   13      3.19     -0.26
   23    1   13     15.01     -0.36
   25    1   13      6.76     -0.42
   27    1   13     -9.65     -0.41
   29    1   13     -9.93     -0.32
   31    1   13     -3.56     -0.07
   33    1   13     -0.02      0.24
    2    2   13     17.31     -0.12
    4    2   13     30.95     -0.26
    6    2   13     34.35     -0.39
    8    2   13     33.06     -0.24
   10    2   13     31.51      0.11
   12    2   13     20.65      0.31
   14    2   13      4.72      0.21
   16    2   13      0.29     -0.06
   18    2   13      3.29     -0.28
   20    2   13      0.47     -0.40
   22    2   13     -4.88     -0.42
   24    2   13     -5.89     -0.29
   26    2   13     -4.44     -0.15
   28    2   13     -3.06     -0.13
   30    2   13     -1.62     -0.01
   32    2   13      0.28      0.20
   34    2   13      2.14      0.24
    1    3   13    -20.31     -0.06
    3    3   13      7.07     -0.15
    5    3   13     10.45     -0.31
    7    3   13    -13.04     -0.28
    9    3   13    -17.63     -0.12
   11    3   13     -2.61      0.03
   13    3   13     -7.20      0.23
   15    3   13    -25.68      0.22
   17    3   13    -19.57      0.01
   19    3   13      4.26     -0.05
   21    3   13      7.99     -0.03
   23    3   13     -4.67     -0.06
   25    3   13     -4.51     -0.03
   27    3   13      1.81      0.08
   29    3   13     -3.73      0.23
   31    3   13     -9.01      0.31
   33    3   13     -4.42      0.24
    2    4   13     -4.57      0.12
    4    4   13     -7.98      0.23
    6    4   13     -6.44      0.34
    8    4   13    -10.00      0.23
   10    4   13    -17.96      0.01
   12    4   13     -8.66     -0.04
   14    4   13     10.90      0.11
   16    4   13     13.17      0.33
   18    4   13      5.36      0.47
   20    4   13      6.46      0.54
   22    4   13      8.70      0.53
   24    4   13      3.82      0.36
   26    4   13     -0.73      0.21
   28    4   13     -0.23      0.24
   30    4   13      2.11      0.25
   32    4   13      2.60      0.12
   34    4   13      0.79      0.05
    1    5   13      2.75      0.19
    3    5   13    -15.50      0.36
    5    5   13    -13.94      0.44
    7    5   13      6.25      0.37
    9    5   13     11.57      0.26
   11    5   13      4.49      0.07
   13    5   13     11.79     -0.30
   15    5   13     26.10     -0.39
   17    5   13     18.49     -0.14
   19    5   13     -5.29      0.04
   21    5   13    -13.68      0.18
   23    5   13     -6.11      0.33
   25    5   13     -5.52      0.32
   27    5   13     -7.93      0.18
   29    5   13      1.15     -0.01
   31    5   13      9.07     -0.22
   33    5   13      3.22     -0.33
    2    6   13    -12.12      0.03
    4    6   13    -23.18      0.01
    6    6   13    -27.46      0.00
    8    6   13    -13.00      0.01
   10    6   13      6.23     -0.08
   12    6   13      0.26     -0.27
   14    6   13    -17.38     -0.39
   16    6   13    -15.71     -0.43
   18    6   13     -6.60     -0.42
   20    6   13     -7.77     -0.34
   22    6   13     -7.08     -0.25
   24    6   13      1.44     -0.14
   26    6   13      6.35     -0.08
   28    6   13      3.05     -0.21
   30    6   13     -2.61     -0.42
   32    6   13     -5.53     -0.53
   34    6   13     -5.64     -0.47
    1    7   13     -5.88     -0.13
    3    7   13     10.90     -0.14
    5    7   13     14.96     -0.04
    7    7   13      5.58      0.07
    9    7   13      1.59     -0.09
   11    7   13     -0.07     -0.30
   13    7   13    -10.95     -0.17
   15    7   13    -23.64      0.00
   17    7   13    -21.52     -0.01
   19    7   13     -7.02     -0.01
   21    7   13      0.39     -0.05
   23    7   13     -1.10     -0.13
   25    7   13      3.54     -0.09
   27    7   13     10.39     -0.08
   29    7   13      4.94     -0.18
   31    7   13     -4.94     -0.20
   33    7   13     -3.92     -0.11
    2    8   13      6.67     -0.05
    4    8   13     17.33      0.00
    6    8   13     16.77     -0.06
    8    8   13     -6.70     -0.10
   10    8   13    -26.33      0.02
   12    8   13    -15.28      0.16
   14    8   13      1.65      0.18
   16    8   13     -1.31      0.19
   18    8   13     -5.52      0.21
   20    8   13      1.22      0.06
   22    8   13      4.68     -0.12
   24    8   13      1.26     -0.12
   26    8   13     -0.86     -0.03
   28    8   13      0.26      0.08
   30    8   13      1.00      0.23
   32    8   13      0.07      0.37
    1    9   13     22.38      0.01
    3    9   13      6.81     -0.08
    5    9   13     -1.73     -0.17
    7    9   13     -1.50     -0.25
    9    9   13     -1.25      0.00
   11    9   13      1.29      0.47
   13    9   13      7.49      0.62
   15    9   13     14.18      0.48
   17    9   13     16.65      0.32
   19    9   13     12.79      0.12
   21    9   13      9.34     -0.05
   23    9   13      9.09     -0.13
   25    9   13      4.43     -0.17
   27    9   13     -4.00     -0.03
   29    9   13     -5.11      0.25
   31    9   13      1.16      0.41
   33    9   13      2.84      0.36
    2   10   13      4.54     -0.04
    4   10   13     -2.76     -0.20
    6   10   13     -0.10     -0.12
    8   10   13     23.01      0.04
   10   10   13     33.52      0.11
   12   10   13     16.05      0.18
   14   10   13      3.09      0.28
   16   10   13      7.51      0.18
   18   10   13      7.25     -0.06
   20   10   13     -0.33     -0.08
   22   10   13     -4.18      0.04
   24   10   13     -5.71     -0.07
   26   10   13     -5.82     -0.18
   28   10   13     -3.60     -0.07
   30   10   13     -0.13      0.07
   32   10   13      4.15      0.11
    1   11   13    -15.54     -0.04
    3   11   13     -6.41     -0.09
    5   11   13     -3.24     -0.20
    7   11   13     -4.40     -0.12
    9   11   13     -4.06     -0.09
   11   11   13     -3.56     -0.27
   13   11   13     -1.73     -0.35
   15   11   13     -1.44     -0.28
   17   11   13     -5.04     -0.26
   19   11   13     -5.78     -0.21
   21   11   13     -2.56     -0.06
   23   11   13     -2.22      0.07
   25   11   13     -4.36      0.06
   27   11   13     -2.27     -0.08
   29   11   13      2.69     -0.22
   31   11   13      3.15     -0.23
    2   12   13     -2.45      0.10
    4   12   13      7.55      0.30
    6   12   13      6.61      0.21
    8   12   13    -11.21     -0.01
   10   12   13    -13.37     -0.18
   12   12   13      3.37     -0.33
   14   12   13      8.68     -0.47
   16   12   13      4.46     -0.38
   18   12   13      7.07     -0.03
   20   12   13      6.76      0.19
   22   12   13      1.91      0.20
   24   12   13      2.77      0.28
   26   12   13      3.23      0.24
   28   12   13      1.11     -0.09
   30   12   13      1.52     -0.35
   32   12   13      0.06     -0.38
    1   13   13     -7.83      0.05
    3   13   13     -9.37      0.16
    5   13   13     -3.32      0.33
    7   13   13      4.74      0.23
    9   13   13      7.80     -0.03
   11   13   13      6.37     -0.18
   13   13   13      1.05     -0.29
   15   13   13     -1.74     -0.32
   17   13   13      1.33     -0.13
   19   13   13      1.02      0.11
   21   13   13     -5.42      0.17
   23   13   13     -5.94      0.15
   25   13   13      4.77      0.18
   27   13   13     12.36      0.20
   29   13   13      6.66      0.09
   31   13   13     -0.41     -0.04
    2   14   13     -5.51      0.06
    4   14   13    -13.77     -0.09
    6   14   13     -7.91     -0.05
    8   14   13      7.97      0.09
   10   14   13      7.72      0.17
   12   14   13     -2.57      0.17
   14   14   13     -2.85      0.21
   16   14   13     -5.36      0.23
   18   14   13    -13.78      0.09
   20   14   13     -8.46     -0.03
   22   14   13      0.94      0.00
   24   14   13     -1.79      0.02
   26   14   13     -2.78      0.15
   28   14   13      0.32      0.40
   30   14   13     -2.70      0.45
    1   15   13      8.85      0.00
    3   15   13      8.78      0.00
    5   15   13      1.59     -0.02
    7   15   13     -7.29      0.07
    9   15   13    -10.51      0.22
   11   15   13     -8.75      0.32
   13   15   13     -5.17      0.40
   15   15   13     -4.91      0.44
   17   15   13     -7.73      0.29
   19   15   13     -4.99      0.08
   21   15   13      4.37     -0.04
   23   15   13      6.46     -0.12
   25   15   13     -6.96     -0.19
   27   15   13    -18.76     -0.11
   29   15   13    -12.25      0.07
    2   16   13      6.98     -0.19
    4   16   13      4.47     -0.16
    6   16   13     -9.85     -0.14
    8   16   13    -21.51     -0.16
   10   16   13    -18.72     -0.16
   12   16   13    -14.37     -0.03
   14   16   13    -15.01      0.11
   16   16   13     -4.58      0.09
   18   16   13      8.86     -0.01
   20   16   13      3.67     -0.15
   22   16   13     -2.67     -0.31
   24   16   13      5.20     -0.33
   26   16   13      7.14     -0.30
   28   16   13      1.38     -0.32
   30   16   13      2.68     -0.18
    1   17   13      7.86      0.02
    3   17   13      4.66     -0.09
    5   17   13      5.72     -0.21
    7   17   13      8.89     -0.25
    9   17   13      8.15     -0.20
   11   17   13      5.42     -0.11
   13   17   13      5.82     -0.03
   15   17   13     10.03     -0.01
   17   17   13     13.27     -0.05
   19   17   13     10.31     -0.15
   21   17   13      1.73     -0.25
   23   17   13     -2.23     -0.22
   25   17   13      6.68     -0.11
   27   17   13     15.28     -0.14
   29   17   13      7.99     -0.20
    2   18   13     -6.82     -0.02
    4   18   13      3.63      0.02
    6   18   13     17.67      0.00
    8   18   13     17.67      0.02
   10   18   13     10.99      0.13
   12   18   13     12.05      0.13
   14   18   13     13.60     -0.06
   16   18   13      1.73     -0.19
   18   18   13     -9.10     -0.15
   20   18   13     -2.50      0.04
   22   18   13      2.89      0.24
   24   18   13     -3.91      0.21
   26   18   13     -4.54      0.04
   28   18   13      1.24     -0.02
    1   19   13    -10.37      0.02
    3   19   13     -6.53      0.27
    5   19   13     -5.32      0.45
    7   19   13     -5.74      0.42
    9   19   13     -2.28      0.29
   11   19   13      1.81      0.16
   13   19   13      0.00     -0.01
   15   19   13     -4.33     -0.15
   17   19   13     -4.81     -0.11
   19   19   13     -2.31      0.13
   21   19   13      1.46      0.40
   23   19   13      3.64      0.46
   25   19   13     -1.11      0.34
   27   19   13     -6.27      0.25
    2   20   13     12.30      0.26
    4   20   13      3.16      0.27
    6   20   13     -4.32      0.30
    8   20   13      3.77      0.23
   10   20   13      6.95     -0.04
   12   20   13     -1.89     -0.28
   14   20   13     -4.99     -0.22
   16   20   13      3.97      0.01
   18   20   13      9.27      0.16
   20   20   13      2.86      0.14
   22   20   13     -2.24      0.02
   24   20   13     -0.31      0.04
   26   20   13     -0.85      0.15
    1   21   13     -0.90     -0.08
    3   21   13     -0.43     -0.30
    5   21   13      2.60     -0.39
    7   21   13      4.70     -0.27
    9   21   13      0.59     -0.21
   11   21   13     -4.35     -0.26
   13   21   13     -2.61     -0.25
   15   21   13     -0.67     -0.15
   17   21   13     -4.68     -0.07
   19   21   13     -7.74     -0.10
   21   21   13     -6.83     -0.22
   23   21   13     -5.87     -0.27
   25   21   13     -3.60     -0.17
    2   22   13    -14.46     -0.29
    4   22   13     -7.02     -0.34
    6   22   13     -1.89     -0.33
    8   22   13     -8.21     -0.26
   10   22   13     -4.29     -0.04
   12   22   13      6.88      0.18
   14   22   13      6.67      0.19
   16   22   13     -0.30      0.03
   18   22   13     -1.91     -0.11
   20   22   13      0.64     -0.15
   22   22   13      2.34     -0.12
   24   22   13      2.19     -0.12
    1   23   13      4.33      0.02
    3   23   13     -0.62     -0.02
    5   23   13     -7.28     -0.13
    7   23   13     -9.36     -0.26
    9   23   13     -3.57     -0.18
   11   23   13      1.62      0.08
   13   23   13     -1.53      0.29
   15   23   13     -4.04      0.36
   17   23   13      0.80      0.28
   19   23   13      3.61      0.07
   21   23   13      0.47     -0.05
   23   23   13     -1.14     -0.08
    2   24   13      7.73      0.19
    4   24   13     -1.56      0.09
    6   24   13     -8.51     -0.02
    8   24   13     -6.98     -0.02
   10   24   13    -11.66      0.01
   12   24   13    -15.28      0.03
   14   24   13     -8.00      0.11
   16   24   13     -2.10      0.19
   18   24   13     -2.43      0.15
   20   24   13     -1.44      0.06
   22   24   13     -0.81      0.00
    1   25   13     -0.81      0.07
    3   25   13      4.75      0.16
    5   25   13     10.60      0.23
    7   25   13     10.41      0.26
    9   25   13      2.94      0.15
   11   25   13     -2.81      0.00
   13   25   13      0.17     -0.10
   15   25   13      3.34     -0.22
   17   25   13      0.08     -0.22
   19   25   13     -1.25     -0.03
   21   25   13      3.32      0.12
    2   26   13     -3.29     -0.02
    4   26   13      3.02      0.23
    6   26   13      9.06      0.33
    8   26   13     11.15      0.18
   10   26   13     14.11     -0.01
   12   26   13     12.05     -0.12
   14   26   13      4.48     -0.23
   16   26   13      1.93     -0.29
   18   26   13      2.10     -0.19
    1   27   13      0.54     -0.09
    3   27   13     -1.74      0.05
    5   27   13     -4.27      0.18
    7   27   13     -3.79      0.21
    9   27   13      1.37      0.17
   11   27   13      6.27      0.01
   13   27   13      5.44     -0.14
   15   27   13      3.35     -0.11
   17   27   13      5.04     -0.04
    2   28   13      2.22      0.02
    4   28   13      3.28     -0.15
    6   28   13      1.98     -0.14
    8   28   13     -1.45      0.05
   10   28   13     -3.60      0.13
   12   28   13     -2.15      0.04
   14   28   13     -0.98      0.05
   16   28   13     -2.34      0.15
    1   29   13     -0.01      0.04
    3   29   13     -1.96     -0.14
    5   29   13     -2.40     -0.30
    7   29   13     -0.83     -0.30
    9   29   13     -1.01     -0.18
   11   29   13     -3.63      0.02
   13   29   13     -4.54      0.20
    2   30   13      4.15     -0.16
    4   30   13      0.44     -0.12
    6   30   13     -2.15     -0.10
    8   30   13      0.06     -0.14
   10   30   13     -0.23     -0.03
    1   31   13     -2.01      0.00
    3   31   13      1.38      0.03
    5   31   13      2.08      0.05
    0    0   14    -19.48     -0.09
    2    0   14     -9.63     -0.45
    4    0   14      4.90     -0.62
    6    0   14      3.98     -0.35
    8    0   14     -6.12     -0.14
   10    0   14     -7.18     -0.14
   12    0   14     -1.95     -0.10
   14    0   14     -4.35      0.07
   16    0   14     -8.33      0.17
   18    0   14     -1.83     -0.09
   20    0   14      6.31     -0.48
   22    0   14      4.98     -0.59
   24    0   14      0.12     -0.49
   26    0   14     -0.91     -0.34
   28    0   14      0.39     -0.13
   30    0   14      1.92      0.02
   32    0   14      4.04      0.05
   34    0   14      3.38      0.02
    1    1   14      2.45     -0.21
    3    1   14      3.83     -0.25
    5    1   14     -3.87     -0.22
    7    1   14    -14.91     -0.14
    9    1   14    -16.70     -0.06
   11    1   14    -11.09      0.01
   13    1   14     -8.68      0.08
   15    1   14     -7.84      0.16
   17    1   14     -4.35      0.19
   19    1   14     -3.13     -0.05
   21    1   14     -4.68     -0.58
   23    1   14     -2.40     -0.84
   25    1   14      3.78     -0.49
   27    1   14      7.26      0.00
   29    1   14      4.54      0.24
   31    1   14     -1.29      0.30
   33    1   14     -4.88      0.23
    0    2   14     25.19      0.08
    2    2   14     13.88      0.24
    4    2   14     -3.24      0.35
    6    2   14     -3.40      0.22
    8    2   14      6.60      0.15
   10    2   14      6.99      0.21
   12    2   14      1.50      0.25
   14    2   14      4.64      0.18
   16    2   14      8.84      0.07
   18    2   14      1.81      0.17
   20    2   14     -6.69      0.32
   22    2   14     -5.77      0.22
   24    2   14     -1.29      0.09
   26    2   14      0.67      0.11
   28    2   14      1.63      0.14
   30    2   14      1.42      0.14
   32    2   14     -1.61      0.14
   34    2   14     -2.84      0.13
    1    3   14     -8.43      0.33
    3    3   14    -16.80      0.41
    5    3   14     -3.56      0.34
    7    3   14     17.48      0.25
    9    3   14     17.91      0.12
   11    3   14      5.93     -0.04
   13    3   14      6.34     -0.10
   15    3   14      8.96     -0.15
   17    3   14      1.13     -0.26
   19    3   14     -1.75      0.07
   21    3   14      4.02      1.01
   23    3   14      2.51      1.50
   25    3   14     -7.03      0.85
   27    3   14    -11.39     -0.01
   29    3   14     -5.86     -0.24
   31    3   14      2.80     -0.18
   33    3   14      7.07     -0.16
    0    4   14    -35.25     -0.04
    2    4   14    -19.95      0.12
    4    4   14      4.49      0.16
    6    4   14      8.22      0.12
    8    4   14     -1.37     -0.03
   10    4   14     -1.18     -0.21
   12    4   14      2.93     -0.38
   14    4   14     -3.83     -0.43
   16    4   14     -9.35     -0.26
   18    4   14     -1.22     -0.09
   20    4   14      7.91      0.07
   22    4   14      8.06      0.41
   24    4   14      6.05      0.55
   26    4   14      5.02      0.28
   28    4   14      1.68     -0.09
   30    4   14     -0.58     -0.30
   32    4   14      2.68     -0.33
   34    4   14      5.49     -0.28
    1    5   14     11.34     -0.09
    3    5   14     24.47     -0.07
    5    5   14     15.38     -0.04
    7    5   14      1.15     -0.11
    9    5   14      8.74     -0.14
   11    5   14     19.84     -0.09
   13    5   14      8.83     -0.19
   15    5   14     -0.12     -0.31
   17    5   14      9.77     -0.06
   19    5   14     13.49      0.14
   21    5   14      4.46     -0.23
   23    5   14      1.32     -0.52
   25    5   14      3.85     -0.12
   27    5   14      1.44      0.19
   29    5   14     -2.52     -0.12
   31    5   14     -0.64     -0.38
   33    5   14      3.99     -0.27
    0    6   14     40.62     -0.01
    2    6   14     21.98     -0.17
    4    6   14     -8.32     -0.30
    6    6   14    -14.16     -0.33
    8    6   14     -4.01     -0.21
   10    6   14     -4.02     -0.08
   12    6   14     -5.61      0.12
   14    6   14      5.64      0.21
   16    6   14     12.35      0.00
   18    6   14      3.37     -0.17
   20    6   14     -4.08     -0.23
   22    6   14     -2.00     -0.42
   24    6   14     -1.25     -0.53
   26    6   14     -3.68     -0.35
   28    6   14     -1.97     -0.08
   30    6   14      0.76      0.07
   32    6   14     -2.08      0.11
    1    7   14     -6.86     -0.20
    3    7   14    -11.27     -0.30
    5    7   14      0.54     -0.34
    7    7   14      8.31     -0.16
    9    7   14     -4.86      0.10
   11    7   14    -12.66      0.27
   13    7   14      1.53      0.50
   15    7   14      5.99      0.69
   17    7   14     -8.72      0.40
   19    7   14    -13.24     -0.17
   21    7   14     -6.30     -0.38
   23    7   14     -6.03     -0.31
   25    7   14     -5.86     -0.35
   27    7   14      2.97     -0.16
   29    7   14      7.69      0.41
   31    7   14     -1.41      0.70
   33    7   14    -11.70      0.49
    0    8   14    -38.84      0.07
    2    8   14    -21.15     -0.11
    4    8   14      6.26     -0.07
    6    8   14      8.22      0.09
    8    8   14     -3.34      0.23
   10    8   14     -1.14      0.30
   12    8   14      2.21      0.24
   14    8   14     -8.52      0.22
   16    8   14    -13.28      0.39
   18    8   14     -3.27      0.38
   20    8   14      0.72      0.13
   22    8   14     -7.06     -0.01
   24    8   14    -10.56     -0.03
   26    8   14     -6.40      0.00
   28    8   14     -5.60      0.12
   30    8   14     -7.76      0.28
   32    8   14     -4.88      0.39
    1    9   14      2.11      0.14
    3    9   14     -4.24      0.15
    5    9   14    -23.56      0.29
    7    9   14    -31.13      0.29
    9    9   14    -19.13      0.07
   11    9   14    -14.63     -0.14
   13    9   14    -21.34     -0.26
   15    9   14    -11.90     -0.32
   17    9   14      6.59     -0.21
   19    9   14      8.16      0.07
   21    9   14      4.45      0.20
   23    9   14     11.84      0.11
   25    9   14     15.88      0.08
   27    9   14      5.81      0.02
   29    9   14     -3.34     -0.20
   31    9   14      1.19     -0.32
    0   10   14     28.62     -0.13
    2   10   14     14.84      0.22
    4   10   14     -4.53      0.32
    6   10   14     -0.96      0.16
    8   10   14     10.60     -0.09
   10   10   14      4.84     -0.31
   12   10   14     -2.17     -0.34
   14   10   14      5.54     -0.35
   16   10   14      8.05     -0.44
   18   10   14     -2.42     -0.36
   20   10   14     -5.65     -0.11
   22   10   14      3.20      0.07
   24   10   14      7.22      0.19
   26   10   14      1.91      0.22
   28   10   14      0.31      0.01
   30   10   14      4.28     -0.31
   32   10   14      3.54     -0.54
    1   11   14     -3.65      0.11
    3   11   14      1.35      0.21
    5   11   14     19.31      0.03
    7   11   14     24.02     -0.18
    9   11   14     14.88     -0.19
   11   11   14     14.22     -0.13
   13   11   14     14.10     -0.20
   15   11   14     -2.63     -0.31
   17   11   14    -15.25     -0.28
   19   11   14     -8.21     -0.15
   21   11   14     -3.18     -0.01
   23   11   14    -11.06      0.15
   25   11   14    -16.39      0.17
   27   11   14    -10.55     -0.03
   29   11   14     -2.95     -0.20
   31   11   14     -3.44     -0.23
    0   12   14    -16.07      0.14
    2   12   14     -6.03      0.20
    4   12   14      6.90      0.17
    6   12   14      1.24      0.18
    8   12   14     -9.01      0.28
   10   12   14     -3.35      0.28
   12   12   14      2.83      0.11
   14   12   14     -4.18      0.01
   16   12   14     -6.90      0.06
   18   12   14      2.26      0.08
   20   12   14      7.24      0.17
   22   12   14      2.33      0.33
   24   12   14      0.32      0.27
   26   12   14      6.08      0.04
   28   12   14      7.23     -0.07
   30   12   14      0.93      0.03
    1   13   14      6.84     -0.11
    3   13   14      9.04     -0.11
    5   13   14      0.00      0.02
    7   13   14      0.69      0.19
    9   13   14      6.01      0.25
   11   13   14      1.21      0.21
   13   13   14      1.29      0.24
   15   13   14     13.76      0.36
   17   13   14     15.46      0.33
   19   13   14      4.52      0.21
   21   13   14      1.51      0.17
   23   13   14      5.33      0.09
   25   13   14      6.71     -0.06
   27   13   14      6.38     -0.02
   29   13   14      5.27      0.14
   31   13   14      5.60      0.21
    0   14   14     10.03     -0.10
    2   14   14      3.65     -0.61
    4   14   14     -3.83     -0.62
    6   14   14      1.51     -0.48
    8   14   14      9.00     -0.48
   10   14   14      4.82     -0.27
   12   14   14      0.65      0.18
   14   14   14      5.93      0.36
   16   14   14      8.22      0.22
   18   14   14      1.29      0.08
   20   14   14     -4.43     -0.14
   22   14   14     -2.22     -0.44
   24   14   14      0.29     -0.46
   26   14   14     -3.34     -0.19
   28   14   14     -4.19      0.09
   30   14   14      1.66      0.21
    1   15   14     -4.28     -0.04
    3   15   14     -6.38     -0.25
    5   15   14     -3.13     -0.33
    7   15   14     -4.22     -0.34
    9   15   14     -2.94     -0.28
   11   15   14      5.14     -0.11
   13   15   14      4.75      0.06
   15   15   14     -2.60      0.09
   17   15   14      0.67      0.07
   19   15   14      4.83     -0.04
   21   15   14     -1.74     -0.31
   23   15   14     -4.68     -0.42
   25   15   14     -2.49     -0.18
   27   15   14     -5.56      0.03
   29   15   14     -7.46      0.08
    0   16   14     -8.73      0.03
    2   16   14     -6.39      0.27
    4   16   14     -4.83     -0.12
    6   16   14     -8.84     -0.38
    8   16   14    -10.72     -0.05
   10   16   14     -4.59      0.09
   12   16   14      0.58     -0.22
   14   16   14     -1.35     -0.28
   16   16   14     -4.02     -0.03
   18   16   14     -2.29      0.03
   20   16   14      0.46     -0.02
   22   16   14     -1.41      0.02
   24   16   14     -4.40     -0.02
   26   16   14     -1.38     -0.13
   28   16   14      1.62     -0.17
    1   17   14     -2.18      0.14
    3   17   14     -5.16      0.31
    5   17   14     -6.02      0.32
    7   17   14     -8.40      0.27
    9   17   14    -14.86      0.19
   11   17   14    -18.73      0.02
   13   17   14    -11.34     -0.19
   15   17   14     -3.47     -0.30
   17   17   14     -5.91     -0.28
   19   17   14     -3.44     -0.11
   21   17   14      7.30      0.21
   23   17   14      7.26      0.36
   25   17   14      1.90      0.21
   27   17   14      5.82      0.06
    0   18   14      7.90     -0.02
    2   18   14      7.84      0.13
    4   18   14      9.13      0.88
    6   18   14     10.48      1.19
    8   18   14      6.65      0.50
   10   18   14     -1.92     -0.11
   12   18   14     -8.29     -0.07
   14   18   14     -8.50     -0.07
   16   18   14     -3.78     -0.23
   18   18   14      1.20     -0.11
   20   18   14      3.28      0.19
   22   18   14      5.48      0.39
   24   18   14      7.28      0.46
   26   18   14      3.35      0.39
   28   18   14     -1.74      0.17
    1   19   14      4.13     -0.04
    3   19   14      4.95      0.05
    5   19   14      1.22      0.10
    7   19   14      7.13      0.09
    9   19   14     16.89      0.06
   11   19   14     15.16      0.02
   13   19   14      2.84      0.03
   15   19   14     -4.34      0.07
   17   19   14     -2.51      0.11
   19   19   14     -5.68      0.10
   21   19   14    -12.15      0.06
   23   19   14     -6.95      0.11
   25   19   14      0.79      0.18
   27   19   14     -2.04      0.05
    0   20   14     -5.49      0.04
    2   20   14     -4.43      0.16
    4   20   14     -3.63     -0.32
    6   20   14     -3.10     -0.56
    8   20   14      0.22     -0.04
   10   20   14      5.09      0.39
   12   20   14      8.79      0.28
   14   20   14      9.85      0.17
   16   20   14      6.42      0.17
   18   20   14      1.46      0.00
   20   20   14     -0.32     -0.23
   22   20   14     -1.15     -0.34
   24   20   14     -2.55     -0.34
   26   20   14     -1.20     -0.26
    1   21   14     -1.86     -0.12
    3   21   14      3.72     -0.29
    5   21   14     11.62     -0.30
    7   21   14      3.24     -0.30
    9   21   14     -8.24     -0.27
   11   21   14     -5.25     -0.11
   13   21   14      3.15      0.08
   15   21   14      3.90      0.12
   17   21   14      1.11      0.02
   19   21   14      3.94     -0.11
   21   21   14      7.73     -0.26
   23   21   14      3.70     -0.46
   25   21   14     -1.61     -0.51
    0   22   14      2.93     -0.03
    2   22   14     -0.60     -0.46
    4   22   14     -4.92     -0.43
    6   22   14     -4.23     -0.28
    8   22   14     -1.13     -0.35
   10   22   14      1.72     -0.28
   12   22   14      2.89     -0.02
   14   22   14      2.35      0.08
   16   22   14      2.37      0.05
   18   22   14      1.60      0.05
   20   22   14     -2.07      0.05
   22   22   14     -4.99      0.03
   24   22   14     -4.23      0.01
    1   23   14      3.02      0.00
    3   23   14     -0.21     -0.04
    5   23   14     -6.54     -0.07
    7   23   14      0.80      0.12
    9   23   14      7.85      0.31
   11   23   14      2.30      0.23
   13   23   14     -2.43      0.02
   15   23   14      0.53     -0.02
   17   23   14      2.33      0.07
   19   23   14     -0.37      0.14
   21   23   14     -2.86      0.19
   23   23   14     -2.52      0.29
    0   24   14     -4.58      0.12
    2   24   14      0.17      0.30
    4   24   14      5.52      0.34
    6   24   14      2.28      0.32
    8   24   14     -4.61      0.25
   10   24   14     -8.30      0.05
   12   24   14     -8.24     -0.13
   14   24   14     -7.25     -0.13
   16   24   14     -6.84     -0.02
   18   24   14     -4.53      0.09
   20   24   14      0.65      0.16
   22   24   14      5.02      0.13
    1   25   14     -4.88      0.18
    3   25   14     -7.18      0.38
    5   25   14     -4.72      0.38
    7   25   14     -8.89      0.05
    9   25   14    -10.80     -0.28
   11   25   14     -4.40     -0.32
   13   25   14     -0.05     -0.22
   15   25   14      0.22     -0.19
   17   25   14      2.54     -0.18
   19   25   14      4.66     -0.11
    0   26   14      7.37     -0.23
    2   26   14      3.37     -0.06
    4   26   14     -0.22      0.01
    6   26   14      4.53     -0.09
    8   26   14      9.53     -0.19
   10   26   14      6.28     -0.17
   12   26   14     -1.07     -0.14
   14   26   14     -4.03     -0.14
   16   26   14     -1.66     -0.14
   18   26   14      0.72     -0.17
    1   27   14      0.79     -0.15
    3   27   14      0.07     -0.24
    5   27   14     -1.33     -0.23
    7   27   14      1.28     -0.02
    9   27   14      4.78      0.16
   11   27   14      5.25      0.19
   13   27   14      3.80      0.20
   15   27   14      0.65      0.19
   17   27   14     -3.42      0.13
    0   28   14     -5.55      0.19
    2   28   14     -3.00     -0.02
    4   28   14     -1.35     -0.12
    6   28   14     -5.88     -0.02
    8   28   14     -8.76      0.14
   10   28   14     -2.13      0.23
   12   28   14      7.73      0.27
   14   28   14     10.25      0.25
    1   29   14      3.37      0.04
    3   29   14      6.97     -0.03
    5   29   14      6.71     -0.04
    7   29   14      5.40     -0.06
    9   29   14      1.12     -0.03
   11   29   14     -3.87      0.03
    0   30   14      0.84     -0.07
    2   30   14     -0.38     -0.05
    4   30   14     -1.39      0.00
    6   30   14      1.30      0.00
    8   30   14      4.25     -0.05
    1   31   14     -2.32     -0.01
    3   31   14     -1.53      0.11
    1    1   15    -62.29      0.33
    3    1   15    -31.07      0.38
    5    1   15     -6.36      0.29
    7    1   15      0.08      0.34
    9    1   15      6.23      0.37
   11    1   15     10.66      0.14
   13    1   15     -0.38     -0.04
   15    1   15    -11.93      0.05
   17    1   15     -1.78      0.19
   19    1   15     13.46      0.30
   21    1   15      6.88      0.37
   23    1   15     -5.70      0.41
   25    1   15      1.32      0.38
   27    1   15     12.25      0.26
   29    1   15      7.62      0.11
   31    1   15      0.24     -0.07
   33    1   15     -1.11     -0.26
    2    2   15    -15.98      0.32
    4    2   15    -24.19      0.43
    6    2   15    -24.24      0.53
    8    2   15    -26.20      0.29
   10    2   15    -29.74     -0.16
   12    2   15    -21.30     -0.37
   14    2   15     -6.05     -0.21
   16    2   15     -2.17      0.05
   18    2   15     -5.49      0.19
   20    2   15     -2.66      0.27
   22    2   15      2.92      0.31
   24    2   15      4.90      0.17
   26    2   15      5.12      0.03
   28    2   15      5.27      0.01
   30    2   15      4.80     -0.09
   32    2   15      2.67     -0.26
    1    3   15     32.92     -0.03
    3    3   15     12.54      0.02
    5    3   15      0.50      0.10
    7    3   15      1.97     -0.04
    9    3   15     -0.38     -0.24
   11    3   15     -4.44     -0.28
   13    3   15      3.45     -0.30
   15    3   15     12.18     -0.27
   17    3   15      1.56     -0.14
   19    3   15    -15.00     -0.05
   21    3   15    -10.41     -0.02
   23    3   15      4.57      0.01
   25    3   15      5.11      0.01
   27    3   15      2.17     -0.04
   29    3   15     11.15     -0.15
   31    3   15     16.64     -0.22
   33    3   15      8.95     -0.14
    2    4   15      7.74     -0.23
    4    4   15      5.24     -0.37
    6    4   15     -2.28     -0.54
    8    4   15      3.13     -0.43
   10    4   15     15.18     -0.10
   12    4   15      7.39      0.02
   14    4   15    -11.35     -0.13
   16    4   15    -12.31     -0.28
   18    4   15     -4.17     -0.32
   20    4   15     -6.06     -0.39
   22    4   15     -9.22     -0.42
   24    4   15     -5.57     -0.25
   26    4   15     -2.39     -0.08
   28    4   15     -3.58     -0.14
   30    4   15     -6.06     -0.15
   32    4   15     -5.65     -0.01
    1    5   15    -13.82     -0.20
    3    5   15     -0.99     -0.30
    5    5   15      3.87     -0.27
    7    5   15     -0.96     -0.08
    9    5   15     -1.99      0.11
   11    5   15     -0.55      0.24
   13    5   15     -6.64      0.39
   15    5   15    -13.38      0.35
   17    5   15     -3.77      0.08
   19    5   15     14.58     -0.11
   21    5   15     16.43     -0.21
   23    5   15      5.99     -0.29
   25    5   15      5.25     -0.25
   27    5   15      6.17     -0.12
   29    5   15     -6.11      0.07
   31    5   15    -15.62      0.23
   33    5   15     -7.96      0.24
    2    6   15      2.95     -0.04
    4    6   15     17.20      0.05
    6    6   15     28.91      0.20
    8    6   15     17.19      0.31
   10    6   15     -1.43      0.36
   12    6   15      4.59      0.40
   14    6   15     19.76      0.38
   16    6   15     14.69      0.26
   18    6   15      4.65      0.13
   20    6   15      7.33      0.11
   22    6   15      8.37      0.13
   24    6   15      1.08      0.05
   26    6   15     -3.23      0.03
   28    6   15     -0.34      0.23
   30    6   15      4.73      0.42
   32    6   15      6.75      0.43
    1    7   15     26.63      0.12
    3    7   15     11.94      0.10
    5    7   15      2.12     -0.03
    7    7   15      1.58     -0.11
    9    7   15      2.10      0.03
   11    7   15      2.66      0.22
   13    7   15      7.77      0.16
   15    7   15     14.74      0.07
   17    7   15     10.73      0.09
   19    7   15     -3.55      0.08
   21    7   15     -8.37      0.07
   23    7   15     -3.82      0.09
   25    7   15     -8.51      0.06
   27    7   15    -15.73      0.08
   29    7   15     -7.28      0.16
   31    7   15      6.13      0.20
   33    7   15      5.78      0.14
    2    8   15      3.70      0.08
    4    8   15     -8.24     -0.03
    6    8   15    -15.43     -0.07
    8    8   15      1.39     -0.14
   10    8   15     17.08     -0.28
   12    8   15      6.87     -0.29
   14    8   15     -4.47     -0.13
   16    8   15      4.02      0.03
   18    8   15      9.94      0.14
   20    8   15      1.80      0.26
   22    8   15     -3.34      0.33
   24    8   15     -0.96      0.25
   26    8   15      0.31      0.06
   28    8   15     -1.45     -0.15
   30    8   15     -2.75     -0.31
   32    8   15     -1.76     -0.35
    1    9   15    -39.24      0.07
    3    9   15    -21.37      0.16
    5    9   15     -7.04      0.21
    7    9   15     -2.38      0.16
    9    9   15     -0.29     -0.15
   11    9   15      1.93     -0.54
   13    9   15      1.06     -0.62
   15    9   15     -5.59     -0.46
   17    9   15     -9.14     -0.25
   19    9   15     -3.81     -0.01
   21    9   15     -2.32      0.16
   23    9   15     -7.33      0.19
   25    9   15     -3.53      0.12
   27    9   15      7.03     -0.10
   29    9   15      7.02     -0.39
   31    9   15     -1.90     -0.51
    2   10   15    -12.54      0.01
    4   10   15     -5.13      0.19
    6   10   15     -1.10      0.11
    8   10   15    -15.85      0.00
   10   10   15    -21.52     -0.03
   12   10   15     -6.65     -0.14
   14   10   15     -0.66     -0.30
   16   10   15    -10.16     -0.28
   18   10   15    -11.22     -0.14
   20   10   15     -2.86     -0.18
   22   10   15      1.61     -0.27
   24   10   15      3.24     -0.12
   26   10   15      4.40      0.07
   28   10   15      4.34      0.04
   30   10   15      2.59     -0.07
   32   10   15     -1.63     -0.11
    1   11   15     24.13     -0.04
    3   11   15      8.80     -0.01
    5   11   15      0.61      0.12
    7   11   15      1.78      0.13
    9   11   15      0.03      0.12
   11   11   15     -7.06      0.22
   13   11   15    -12.00      0.29
   15   11   15     -7.43      0.27
   17   11   15     -0.46      0.22
   19   11   15     -1.15      0.09
   21   11   15     -1.44     -0.06
   23   11   15      5.76     -0.10
   25   11   15     10.41      0.02
   27   11   15      6.09      0.22
   29   11   15      0.75      0.34
   31   11   15      0.58      0.31
    2   12   15      8.00     -0.01
    4   12   15     -0.82     -0.19
    6   12   15     -4.71     -0.07
    8   12   15      4.66      0.12
   10   12   15      1.95      0.21
   12   12   15    -11.77      0.33
   14   12   15    -11.17      0.45
   16   12   15     -3.77      0.34
   18   12   15     -5.75      0.04
   20   12   15     -5.75     -0.12
   22   12   15     -0.84     -0.11
   24   12   15     -1.05     -0.15
   26   12   15     -2.17     -0.10
   28   12   15     -2.16      0.17
   30   12   15     -3.46      0.39
    1   13   15     -5.95     -0.02
    3   13   15      4.79     -0.12
    5   13   15      3.03     -0.31
    7   13   15     -7.85     -0.20
    9   13   15     -8.55      0.13
   11   13   15      1.59      0.31
   13   13   15      9.46      0.29
   15   13   15      7.07      0.16
   17   13   15      2.20     -0.05
   19   13   15      5.36     -0.19
   21   13   15     10.01     -0.20
   23   13   15      4.17     -0.18
   25   13   15     -9.12     -0.22
   27   13   15    -15.51     -0.20
   29   13   15     -9.82     -0.06
    2   14   15      1.93     -0.21
    4   14   15      8.64     -0.07
    6   14   15      6.42     -0.08
    8   14   15     -1.74     -0.11
   10   14   15      2.88     -0.09
   12   14   15     10.32     -0.09
   14   14   15      5.33     -0.20
   16   14   15      4.61     -0.27
   18   14   15     11.82     -0.16
   20   14   15      6.83     -0.01
   22   14   15     -1.74      0.01
   24   14   15      1.33     -0.02
   26   14   15      3.35     -0.16
   28   14   15      1.75     -0.36
   30   14   15      4.17     -0.37
    1   15   15      7.68     -0.11
    3   15   15     -2.71     -0.09
    5   15   15      1.08      0.01
    7   15   15     14.13     -0.08
    9   15   15     14.51     -0.31
   11   15   15      4.24     -0.38
   13   15   15     -0.95     -0.32
   15   15   15      2.74     -0.26
   17   15   15      5.73     -0.15
   19   15   15     -0.02      0.01
   21   15   15     -9.24      0.10
   23   15   15     -8.38      0.16
   25   15   15      6.04      0.19
   27   15   15     17.29      0.08
   29   15   15     11.61     -0.09
    2   16   15     -4.72      0.38
    4   16   15     -1.48      0.30
    6   16   15      9.53      0.16
    8   16   15     15.20      0.01
   10   16   15      9.37     -0.09
   12   16   15      7.67     -0.15
   14   16   15     13.80     -0.08
   16   16   15      8.04      0.14
   18   16   15     -3.31      0.30
   20   16   15      1.21      0.32
   22   16   15      5.72      0.32
   24   16   15     -3.83      0.29
   26   16   15     -7.86      0.22
   28   16   15     -3.63      0.18
    1   17   15    -14.04      0.29
    3   17   15     -2.06      0.38
    5   17   15     -1.54      0.33
    7   17   15     -9.49      0.27
    9   17   15     -7.18      0.22
   11   17   15      0.75      0.06
   13   17   15      0.03     -0.08
   15   17   15     -7.41      0.01
   17   17   15    -11.78      0.19
   19   17   15     -8.71      0.29
   21   17   15     -0.33      0.31
   23   17   15      3.13      0.21
   25   17   15     -5.84      0.06
   27   17   15    -14.00      0.03
    2   18   15      4.75     -0.11
    4   18   15     -5.38     -0.11
    6   18   15    -16.27      0.01
    8   18   15    -12.63      0.09
   10   18   15     -4.12      0.03
   12   18   15     -6.24     -0.01
   14   18   15    -11.80      0.03
   16   18   15     -4.29     -0.02
   18   18   15      4.97     -0.12
   20   18   15     -0.90     -0.19
   22   18   15     -5.38     -0.24
   24   18   15      2.60     -0.17
   26   18   15      5.30      0.01
    1   19   15      8.09     -0.42
    3   19   15      0.19     -0.60
    5   19   15     -0.28     -0.55
    7   19   15      3.64     -0.38
    9   19   15     -0.65     -0.22
   11   19   15     -6.88     -0.01
   13   19   15     -4.57      0.18
   15   19   15      1.21      0.13
   17   19   15      4.24     -0.09
   19   19   15      4.67     -0.32
   21   19   15      1.10     -0.50
   23   19   15     -2.08     -0.47
   25   19   15      2.77     -0.26
    2   20   15     -9.65     -0.28
    4   20   15     -1.58     -0.26
    6   20   15      2.86     -0.26
    8   20   15     -6.99     -0.14
   10   20   15    -11.60      0.14
   12   20   15     -3.99      0.32
   14   20   15      1.00      0.22
   16   20   15     -4.70      0.01
   18   20   15     -9.44     -0.15
   20   20   15     -3.64     -0.21
   22   20   15      1.95     -0.13
   24   20   15     -0.03     -0.10
    1   21   15      3.64      0.27
    3   21   15      1.57      0.46
    5   21   15     -4.02      0.39
    7   21   15     -6.95      0.22
    9   21   15     -1.93      0.17
   11   21   15      3.53      0.15
   13   21   15      3.34      0.08
   15   21   15      3.18      0.06
   17   21   15      4.49      0.08
   19   21   15      3.62      0.13
   21   21   15      3.85      0.24
   23   21   15      5.39      0.27
    2   22   15     11.47      0.39
    4   22   15      5.72      0.37
    6   22   15      4.03      0.30
    8   22   15     11.61      0.13
   10   22   15      9.09     -0.13
   12   22   15     -0.33     -0.27
   14   22   15     -2.53     -0.18
   16   22   15      0.01      0.02
   18   22   15      0.70      0.22
   20   22   15     -0.88      0.33
   22   22   15     -2.43      0.26
    1   23   15     -8.18      0.06
    3   23   15      1.42      0.00
    5   23   15     10.24      0.08
    7   23   15     10.77      0.18
    9   23   15      5.40      0.06
   11   23   15      2.10     -0.12
   13   23   15      2.53     -0.20
   15   23   15      1.18     -0.24
   17   23   15     -1.12     -0.17
   19   23   15     -0.07      0.03
   21   23   15      0.86      0.11
    2   24   15     -4.97     -0.17
    4   24   15      2.12     -0.08
    6   24   15      4.76     -0.02
    8   24   15      1.09      0.00
   10   24   15      4.06      0.00
   12   24   15      6.65     -0.05
   14   24   15      3.60     -0.13
   16   24   15      4.27     -0.17
   18   24   15      6.82     -0.15
   20   24   15      4.50     -0.13
    1   25   15      6.59     -0.15
    3   25   15     -3.13     -0.11
    5   25   15     -9.00     -0.14
    7   25   15     -6.27     -0.16
    9   25   15     -1.82     -0.06
   11   25   15     -1.06      0.02
   13   25   15     -2.33      0.04
   15   25   15     -1.64      0.12
   17   25   15     -0.48      0.11
   19   25   15     -2.17     -0.08
    2   26   15      0.92     -0.11
    4   26   15     -3.27     -0.26
    6   26   15     -4.80     -0.24
    8   26   15     -4.02     -0.09
   10   26   15     -4.99      0.05
   12   26   15     -2.02      0.15
   14   26   15      1.66      0.23
   16   26   15     -2.15      0.21
   18   26   15     -5.10      0.09
    1   27   15     -4.93      0.00
    3   27   15      0.56     -0.13
    5   27   15      2.57     -0.17
    7   27   15      0.29     -0.11
    9   27   15     -0.93     -0.03
   11   27   15     -0.50      0.13
   13   27   15     -0.64      0.26
   15   27   15     -1.81      0.19
    2   28   15     -1.19      0.09
    4   28   15     -3.98      0.17
    6   28   15     -5.96      0.10
    8   28   15     -4.43     -0.01
   10   28   15     -3.47      0.00
   12   28   15     -5.95      0.06
   14   28   15     -5.26      0.01
    1   29   15      3.80      0.08
    3   29   15      2.28      0.20
    5   29   15      1.39      0.20
    7   29   15      0.19      0.09
    9   29   15     -1.77     -0.03
   11   29   15     -1.67     -0.17
    2   30   15     -2.64      0.13
    4   30   15      2.69      0.14
    6   30   15      6.50      0.08
    0    0   16     36.09      0.41
    2    0   16     21.45      0.40
    4    0   16      0.18      0.27
    6    0   16      4.23      0.01
    8    0   16     21.51     -0.12
   10    0   16     17.83     -0.09
   12    0   16      1.18     -0.05
   14    0   16      1.43     -0.04
   16    0   16      8.07     -0.01
   18    0   16     -2.19      0.16
   20    0   16    -15.25      0.41
   22    0   16    -11.61      0.49
   24    0   16     -1.58      0.37
   26    0   16      0.69      0.15
   28    0   16     -1.96     -0.04
   30    0   16     -3.94     -0.12
   32    0   16     -4.83     -0.10
    1    1   16     -1.03      0.23
    3    1   16     -0.66      0.24
    5    1   16      5.83      0.16
    7    1   16     13.41      0.09
    9    1   16     12.89      0.04
   11    1   16      7.87      0.00
   13    1   16      7.39     -0.02
   15    1   16      7.72     -0.04
   17    1   16      4.37     -0.02
   19    1   16      3.36      0.24
   21    1   16      5.77      0.77
   23    1   16      4.62      0.96
   25    1   16     -0.99      0.46
   27    1   16     -5.47     -0.12
   29    1   16     -5.04     -0.29
   31    1   16     -0.89     -0.22
   33    1   16      2.34     -0.16
    0    2   16    -38.30     -0.23
    2    2   16    -21.77     -0.12
    4    2   16      3.75     -0.05
    6    2   16      3.68      0.03
    8    2   16    -11.49      0.04
   10    2   16     -8.67     -0.01
   12    2   16      4.61     -0.07
   14    2   16      1.61     -0.13
   16    2   16     -6.15     -0.13
   18    2   16      2.02     -0.15
   20    2   16     12.04     -0.22
   22    2   16      7.49     -0.19
   24    2   16     -1.70     -0.12
   26    2   16     -4.58     -0.13
   28    2   16     -4.11     -0.15
   30    2   16     -3.00     -0.15
   32    2   16     -0.27     -0.11
    1    3   16      4.88     -0.45
    3    3   16      8.60     -0.48
    5    3   16     -2.40     -0.35
    7    3   16    -15.93     -0.21
    9    3   16    -11.52     -0.08
   11    3   16     -1.05      0.04
   13    3   16     -5.35      0.03
   15    3   16     -9.72      0.01
   17    3   16     -1.45      0.07
   19    3   16      1.34     -0.29
   21    3   16     -6.12     -1.25
   23    3   16     -6.99     -1.66
   25    3   16      1.12     -0.82
   27    3   16      7.32      0.21
   29    3   16      6.18      0.42
   31    3   16      0.08      0.23
   33    3   16     -4.35      0.16
    0    4   16     45.70     -0.09
    2    4   16     25.98     -0.37
    4    4   16     -6.92     -0.39
    6    4   16    -14.52     -0.20
    8    4   16     -4.40      0.00
   10    4   16     -5.97      0.10
   12    4   16    -12.15      0.22
   14    4   16     -4.48      0.32
   16    4   16      2.52      0.19
   18    4   16     -4.45     -0.02
   20    4   16    -10.22     -0.16
   22    4   16     -5.74     -0.30
   24    4   16     -0.62     -0.31
   26    4   16      1.47     -0.04
   28    4   16      4.58      0.29
   30    4   16      6.01      0.42
   32    4   16      1.97      0.34
    1    5   16     -7.90      0.15
    3    5   16    -16.37      0.19
    5    5   16     -9.32      0.18
    7    5   16     -2.06      0.21
    9    5   16    -13.32      0.18
   11    5   16    -22.12      0.12
   13    5   16     -7.57      0.27
   15    5   16      2.65      0.39
   17    5   16     -7.53      0.10
   19    5   16    -10.89     -0.10
   21    5   16     -0.56      0.35
   23    5   16      4.02      0.70
   25    5   16      2.45      0.25
   27    5   16      3.29     -0.18
   29    5   16      4.04      0.05
   31    5   16      2.11      0.33
   33    5   16     -0.24      0.22
    0    6   16    -53.46      0.22
    2    6   16    -34.11      0.44
    4    6   16     -1.22      0.49
    6    6   16      9.20      0.33
    8    6   16      4.07      0.16
   10    6   16      6.48      0.07
   12    6   16      7.71     -0.09
   14    6   16     -1.34     -0.20
   16    6   16     -2.98     -0.04
   18    6   16      6.13      0.12
   20    6   16      8.42      0.11
   22    6   16      3.44      0.18
   24    6   16      2.29      0.29
   26    6   16      2.64      0.19
   28    6   16     -1.23     -0.05
   30    6   16     -3.85     -0.18
   32    6   16     -0.14     -0.15
    1    7   16      5.48      0.24
    3    7   16      8.74      0.18
    5    7   16      0.44      0.08
    7    7   16     -1.34     -0.09
    9    7   16     13.81     -0.25
   11    7   16     18.98     -0.35
   13    7   16      1.08     -0.55
   15    7   16     -7.14     -0.71
   17    7   16      3.88     -0.36
   19    7   16      5.60      0.21
   21    7   16     -2.19      0.33
   23    7   16     -1.73      0.15
   25    7   16     -0.86      0.14
   27    7   16     -7.24      0.02
   29    7   16     -9.03     -0.43
   31    7   16     -1.25     -0.65
    0    8   16     46.00     -0.12
    2    8   16     31.88     -0.07
    4    8   16      8.91     -0.14
    6    8   16      2.73     -0.20
    8    8   16      4.57     -0.27
   10    8   16     -0.92     -0.32
   12    8   16     -1.51     -0.20
   14    8   16      5.66     -0.11
   16    8   16      2.21     -0.22
   18    8   16     -6.98     -0.15
   20    8   16     -3.83      0.17
   22    8   16      4.99      0.29
   24    8   16      6.58      0.10
   26    8   16      5.30     -0.10
   28    8   16      7.61     -0.19
   30    8   16      8.66     -0.23
   32    8   16      4.22     -0.23
    1    9   16     -1.48     -0.12
    3    9   16      3.95     -0.04
    5    9   16     17.45     -0.10
    7    9   16     17.81     -0.13
    9    9   16      3.05      0.00
   11    9   16      0.05      0.13
   13    9   16     11.21      0.26
   15    9   16      9.73      0.38
   17    9   16     -0.11      0.31
   19    9   16      3.50      0.07
   21    9   16      7.89     -0.04
   23    9   16     -1.36      0.03
   25    9   16     -7.68      0.03
   27    9   16     -1.47      0.03
   29    9   16      2.73      0.17
   31    9   16     -2.67      0.27
    0   10   16    -22.51      0.11
    2   10   16    -14.69     -0.10
    4   10   16     -2.89     -0.11
    6   10   16     -1.22      0.01
    8   10   16     -1.17      0.21
   10   10   16      5.26      0.37
   12   10   16      5.05      0.33
   14   10   16     -1.03      0.27
   16   10   16      3.18      0.32
   18   10   16      9.60      0.18
   20   10   16      3.69     -0.13
   22   10   16     -5.36     -0.27
   24   10   16     -6.79     -0.19
   26   10   16     -5.08     -0.06
   28   10   16     -6.06      0.08
   30   10   16     -6.76      0.24
    1   11   16      1.17     -0.26
    3   11   16     -5.14     -0.33
    5   11   16    -17.28     -0.10
    7   11   16    -13.99      0.21
    9   11   16     -0.55      0.30
   11   11   16      0.69      0.26
   13   11   16     -2.91      0.24
   15   11   16      4.79      0.19
   17   11   16      8.09      0.02
   19   11   16     -3.38     -0.18
   21   11   16     -8.55     -0.27
   23   11   16      0.50     -0.27
   25   11   16      6.80     -0.14
   27   11   16      3.79      0.11
   29   11   16      1.70      0.28
   31   11   16      5.56      0.26
    0   12   16      7.30     -0.26
    2   12   16      4.17     -0.26
    4   12   16     -0.93     -0.21
    6   12   16     -2.18     -0.16
    8   12   16     -3.41     -0.17
   10   12   16     -6.66     -0.14
   12   12   16     -3.49      0.00
   14   12   16      2.15      0.07
   16   12   16     -1.19     -0.02
   18   12   16     -6.03     -0.07
   20   12   16     -3.51     -0.09
   22   12   16     -0.10     -0.18
   24   12   16     -0.74     -0.17
   26   12   16     -2.54      0.02
   28   12   16     -1.72      0.13
   30   12   16      0.67      0.05
    1   13   16     -3.29      0.20
    3   13   16     -2.43      0.21
    5   13   16      2.37      0.06
    7   13   16     -4.76     -0.18
    9   13   16    -14.13     -0.31
   11   13   16    -11.18     -0.30
   13   13   16     -9.19     -0.30
   15   13   16    -14.55     -0.32
   17   13   16     -9.48     -0.20
   19   13   16      3.60     -0.01
   21   13   16      5.96      0.01
   23   13   16      1.65     -0.04
   25   13   16      1.05     -0.01
   27   13   16      1.49     -0.08
   29   13   16     -0.27     -0.23
    0   14   16     -5.86      0.26
    2   14   16     -7.09      0.56
    4   14   16     -7.91      0.54
    6   14   16     -6.11      0.34
    8   14   16     -3.05      0.12
   10   14   16     -1.78     -0.18
   12   14   16     -4.87     -0.50
   14   14   16     -7.01     -0.51
   16   14   16     -3.35     -0.25
   18   14   16      0.70     -0.03
   20   14   16      2.24      0.16
   22   14   16      3.33      0.36
   24   14   16      3.83      0.32
   26   14   16      4.38      0.02
   28   14   16      3.65     -0.22
    1   15   16      2.41      0.14
    3   15   16      3.49      0.21
    5   15   16      3.47      0.19
    7   15   16      8.51      0.18
    9   15   16      9.88      0.17
   11   15   16      3.41      0.09
   13   15   16      2.10      0.00
   15   15   16      3.37      0.01
   17   15   16     -5.64      0.05
   19   15   16    -11.52      0.10
   21   15   16     -4.00      0.30
   23   15   16      0.27      0.40
   25   15   16     -2.03      0.20
   27   15   16     -0.36     -0.02
   29   15   16      1.76     -0.05
    0   16   16      1.75      0.04
    2   16   16      6.84     -0.10
    4   16   16     13.64      0.03
    6   16   16     12.13      0.17
    8   16   16      5.80      0.18
   10   16   16      2.15      0.33
   12   16   16      1.49      0.54
   14   16   16      0.07      0.41
   16   16   16     -0.96      0.08
   18   16   16      0.48     -0.03
   20   16   16      0.84      0.02
   22   16   16     -0.21      0.01
   24   16   16     -0.23      0.05
   26   16   16     -1.63      0.17
   28   16   16     -2.96      0.21
    1   17   16      2.08     -0.21
    3   17   16      3.85     -0.25
    5   17   16      2.23     -0.16
    7   17   16      2.05     -0.09
    9   17   16      6.18     -0.04
   11   17   16      8.66      0.04
   13   17   16      3.35      0.14
   15   17   16      1.62      0.16
   17   17   16     10.49      0.10
   19   17   16     11.07     -0.03
   21   17   16     -0.15     -0.23
   23   17   16     -2.42     -0.35
   25   17   16      1.26     -0.19
   27   17   16     -2.20      0.00
    0   18   16      2.50     -0.23
    2   18   16     -2.69     -0.41
    4   18   16     -9.81     -0.68
    6   18   16     -7.51     -0.68
    8   18   16      1.08     -0.32
   10   18   16      7.09     -0.12
   12   18   16     10.14     -0.14
   14   18   16     11.86     -0.02
   16   18   16      8.16      0.13
   18   18   16     -0.21     -0.01
   20   18   16     -5.54     -0.30
   22   18   16     -6.42     -0.42
   24   18   16     -5.31     -0.38
   26   18   16     -1.46     -0.27
    1   19   16     -3.99     -0.08
    3   19   16     -4.26     -0.20
    5   19   16      0.85     -0.21
    7   19   16     -2.34     -0.15
    9   19   16     -8.50     -0.08
   11   19   16     -4.72     -0.03
   13   19   16      5.98      0.01
   15   19   16      8.09      0.01
   17   19   16      0.32     -0.01
   19   19   16     -0.01     -0.03
   21   19   16      6.20     -0.03
   23   19   16      2.59     -0.03
   25   19   16     -3.44     -0.05
    0   20   16      0.70      0.09
    2   20   16      1.72      0.11
    4   20   16      3.12      0.29
    6   20   16      1.03      0.30
    8   20   16     -4.08      0.04
   10   20   16     -7.49     -0.09
   12   20   16     -9.09     -0.04
   14   20   16    -10.08     -0.03
   16   20   16     -7.13     -0.02
   18   20   16     -0.76      0.15
   20   20   16      3.53      0.33
   22   20   16      4.21      0.36
   24   20   16      2.57      0.26
    1   21   16      2.44      0.34
    3   21   16     -2.39      0.47
    5   21   16    -11.06      0.40
    7   21   16     -5.77      0.27
    9   21   16      1.66      0.19
   11   21   16     -3.17      0.04
   13   21   16    -10.25     -0.12
   15   21   16     -7.50     -0.14
   17   21   16     -0.50     -0.05
   19   21   16     -0.91      0.05
   21   21   16     -4.32      0.16
   23   21   16     -0.37      0.25
    0   22   16     -3.80      0.12
    2   22   16      0.04      0.35
    4   22   16      4.07      0.32
    6   22   16      2.08      0.20
    8   22   16     -0.86      0.07
   10   22   16     -2.25     -0.12
   12   22   16     -3.45     -0.25
   14   22   16     -3.78     -0.22
   16   22   16     -2.93     -0.13
   18   22   16     -1.45     -0.07
   20   22   16      0.21     -0.04
   22   22   16      1.91     -0.02
    1   23   16     -3.27     -0.16
    3   23   16      0.02     -0.11
    5   23   16      7.65     -0.04
    7   23   16      2.93     -0.12
    9   23   16     -1.60     -0.23
   11   23   16      4.18     -0.16
   13   23   16      7.11     -0.02
   15   23   16      1.28      0.00
   17   23   16     -3.79     -0.04
   19   23   16     -2.66     -0.03
   21   23   16     -0.31     -0.04
    0   24   16      3.69     -0.24
    2   24   16     -2.68     -0.33
    4   24   16     -8.25     -0.29
    6   24   16     -1.36     -0.19
    8   24   16      6.20      0.01
   10   24   16      6.45      0.24
   12   24   16      5.77      0.32
   14   24   16      7.03      0.21
   16   24   16      6.29      0.03
   18   24   16      2.81     -0.14
   20   24   16     -0.30     -0.20
    1   25   16      4.64     -0.12
    3   25   16      5.66     -0.29
    5   25   16      1.00     -0.29
    7   25   16      3.20     -0.02
    9   25   16      4.11      0.26
   11   25   16     -1.77      0.30
   13   25   16     -4.65      0.24
   15   25   16     -2.53      0.19
   17   25   16     -1.54      0.10
   19   25   16     -1.63     -0.05
    0   26   16     -4.56      0.21
    2   26   16      1.53      0.05
    4   26   16      5.54     -0.04
    6   26   16     -3.49      0.01
    8   26   16     -9.67      0.07
   10   26   16     -3.50      0.05
   12   26   16      3.31      0.03
   14   26   16      3.02      0.03
   16   26   16      0.57      0.06
    1   27   16     -1.23      0.09
    3   27   16      0.30      0.20
    5   27   16      4.34      0.22
    7   27   16      3.79      0.03
    9   27   16      1.09     -0.16
   11   27   16      0.58     -0.23
   13   27   16      1.53     -0.25
   15   27   16      3.10     -0.19
    0   28   16      4.14     -0.07
    2   28   16     -0.04      0.10
    4   28   16     -1.86      0.19
    6   28   16      6.19      0.09
    8   28   16     10.03     -0.11
   10   28   16      1.57     -0.22
   12   28   16     -7.26     -0.21
    1   29   16     -2.22      0.07
    3   29   16     -5.95      0.06
    5   29   16     -8.72     -0.03
    7   29   16     -9.78     -0.04
    9   29   16     -6.17     -0.04
    0   30   16      0.13      0.00
    2   30   16      2.12      0.00
    4   30   16      2.77     -0.07
    1    1   17     45.95     -0.50
    3    1   17     29.42     -0.41
    5    1   17      9.59     -0.25
    7    1   17     -4.66     -0.25
    9    1   17     -9.67     -0.25
   11    1   17     -2.89      0.04
   13    1   17      9.18      0.27
   15    1   17     11.77      0.06
   17    1   17      0.37     -0.24
   19    1   17     -8.16     -0.30
   21    1   17     -0.41     -0.26
   23    1   17      7.33     -0.27
   25    1   17     -1.16     -0.23
   27    1   17     -9.84     -0.09
   29    1   17     -4.90      0.05
   31    1   17      0.21      0.16
    2    2   17     10.34     -0.25
    4    2   17     14.30     -0.28
    6    2   17     12.63     -0.32
    8    2   17     14.23     -0.07
   10    2   17     19.04      0.35
   12    2   17     15.19      0.47
   14    2   17      4.94      0.20
   16    2   17      2.58     -0.07
   18    2   17      5.90     -0.13
   20    2   17      4.54     -0.16
   22    2   17      0.21     -0.18
   24    2   17     -2.97     -0.07
   26    2   17     -4.75      0.05
   28    2   17     -4.73      0.07
   30    2   17     -4.12      0.16
   32    2   17     -2.87      0.27
    1    3   17    -10.81      0.12
    3    3   17     -3.01      0.05
    5    3   17      4.84      0.01
    7    3   17      9.01      0.16
    9    3   17      8.56      0.35
   11    3   17      2.39      0.28
   13    3   17     -6.31      0.11
   15    3   17     -9.19      0.07
   17    3   17     -1.32      0.05
   19    3   17      5.73     -0.03
   21    3   17     -2.28     -0.07
   23    3   17    -13.27     -0.05
   25    3   17    -10.64     -0.03
   27    3   17     -7.63      0.03
   29    3   17    -16.16      0.12
   31    3   17    -19.65      0.16
    2    4   17     -6.17      0.12
    4    4   17     -2.32      0.20
    6    4   17      6.66      0.38
    8    4   17      4.53      0.32
   10    4   17     -6.18      0.01
   12    4   17     -4.19     -0.10
   14    4   17      7.27      0.08
   16    4   17      7.13      0.19
   18    4   17      0.48      0.17
   20    4   17      1.23      0.23
   22    4   17      3.69      0.29
   24    4   17      2.97      0.14
   26    4   17      2.47      0.01
   28    4   17      2.85      0.07
   30    4   17      4.61      0.04
   32    4   17      5.40     -0.07
    1    5   17     -4.25      0.20
    3    5   17     -6.88      0.25
    5    5   17     -7.43      0.18
    7    5   17     -4.52     -0.03
    9    5   17      0.58     -0.24
   11    5   17      5.54     -0.30
   13    5   17      9.33     -0.25
   15    5   17     10.87     -0.10
   17    5   17      4.05      0.12
   19    5   17     -6.78      0.26
   21    5   17     -5.67      0.27
   23    5   17      1.62      0.25
   25    5   17     -1.70      0.16
   27    5   17     -4.06      0.00
   29    5   17      8.53     -0.18
   31    5   17     17.98     -0.26
    2    6   17      1.56      0.18
    4    6   17     -9.67      0.11
    6    6   17    -23.35     -0.11
    8    6   17    -20.22     -0.34
   10    6   17     -7.30     -0.41
   12    6   17     -7.01     -0.37
   14    6   17    -12.91     -0.26
   16    6   17     -6.56     -0.06
   18    6   17      1.69      0.09
   20    6   17      0.27      0.02
   22    6   17     -0.45     -0.09
   24    6   17      3.10     -0.06
   26    6   17      4.52     -0.08
   28    6   17      2.72     -0.28
   30    6   17     -1.67     -0.40
   32    6   17     -5.13     -0.33
    1    7   17    -17.36     -0.15
    3    7   17    -10.30     -0.16
    5    7   17     -4.97     -0.09
    7    7   17     -5.76     -0.07
    9    7   17    -10.17     -0.18
   11    7   17    -12.32     -0.29
   13    7   17    -12.41     -0.26
   15    7   17    -14.58     -0.21
   17    7   17    -10.71     -0.21
   19    7   17      1.63     -0.16
   21    7   17      5.69     -0.08
   23    7   17      2.76     -0.04
   25    7   17     10.93     -0.01
   27    7   17     19.96      0.00
   29    7   17     10.10     -0.05
   31    7   17     -5.23     -0.09
    2    8   17     -7.35     -0.23
    4    8   17      2.00     -0.16
    6    8   17     13.70     -0.08
    8    8   17      9.99      0.11
   10    8   17      1.78      0.32
   12    8   17      3.37      0.31
   14    8   17      2.81      0.11
   16    8   17     -8.48     -0.13
   18    8   17    -14.49     -0.29
   20    8   17     -9.64     -0.34
   22    8   17     -6.27     -0.31
   24    8   17     -6.20     -0.18
   26    8   17     -5.04      0.06
   28    8   17     -3.15      0.31
   30    8   17     -0.76      0.40
    1    9   17     29.14     -0.06
    3    9   17     15.37     -0.07
    5    9   17      4.81     -0.02
    7    9   17      3.84      0.17
    9    9   17      5.24      0.45
   11    9   17      2.28      0.67
   13    9   17     -0.10      0.65
   15    9   17      5.86      0.45
   17    9   17      9.46      0.18
   19    9   17      3.05     -0.09
   21    9   17      2.41     -0.26
   23    9   17      8.66     -0.23
   25    9   17      2.44     -0.08
   27    9   17    -10.85      0.13
   29    9   17     -9.83      0.34
   31    9   17      1.07      0.40
    2   10   17     13.26      0.12
    4   10   17      7.06      0.03
    6   10   17     -2.35      0.15
    8   10   17     -1.00      0.19
   10   10   17     -1.22      0.10
   12   10   17     -5.72      0.10
   14   10   17      0.09      0.17
   16   10   17     12.17      0.15
   18   10   17     14.39      0.12
   20   10   17     10.44      0.19
   22   10   17      8.89      0.25
   24   10   17      6.68      0.13
   26   10   17      3.74     -0.08
   28   10   17      1.90     -0.13
   30   10   17      0.67     -0.06
    1   11   17    -13.68     -0.01
    3   11   17      1.96     -0.08
    5   11   17      7.94     -0.26
    7   11   17      1.67     -0.35
    9   11   17      0.63     -0.28
   11   11   17      9.35     -0.26
   13   11   17     14.21     -0.31
   15   11   17      6.23     -0.31
   17   11   17     -1.17     -0.19
   19   11   17      1.54      0.04
   21   11   17     -0.29      0.19
   23   11   17    -10.73      0.14
   25   11   17    -13.01     -0.04
   27   11   17     -4.80     -0.21
   29   11   17      0.09     -0.28
    2   12   17     -9.09     -0.11
    4   12   17     -2.13     -0.04
    6   12   17      5.92     -0.25
    8   12   17      7.37     -0.39
   10   12   17     13.72     -0.35
   12   12   17     18.19     -0.30
   14   12   17      8.78     -0.24
   16   12   17     -0.08     -0.08
   18   12   17      0.75      0.13
   20   12   17     -2.23      0.23
   22   12   17     -8.67      0.18
   24   12   17     -8.43      0.14
   26   12   17     -6.31      0.06
   28   12   17     -4.25     -0.11
   30   12   17     -0.40     -0.22
    1   13   17      5.58      0.17
    3   13   17     -9.89      0.28
    5   13   17     -8.02      0.47
    7   13   17      8.08      0.36
    9   13   17      9.83     -0.07
   11   13   17     -3.22     -0.29
   13   13   17     -9.60     -0.14
   15   13   17     -3.13      0.11
   17   13   17      0.71      0.24
   19   13   17     -5.40      0.23
   21   13   17     -8.08      0.14
   23   13   17      0.05      0.11
   25   13   17      9.42      0.12
   27   13   17     11.19      0.06
   29   13   17      6.43     -0.08
    2   14   17     -0.13      0.33
    4   14   17     -5.95      0.27
    6   14   17     -8.41      0.33
    8   14   17     -9.02      0.28
   10   14   17    -16.02      0.09
   12   14   17    -16.61     -0.04
   14   14   17     -4.57     -0.02
   16   14   17     -0.40      0.07
   18   14   17     -4.89      0.02
   20   14   17      1.05     -0.16
   22   14   17      8.47     -0.23
   24   14   17      4.96     -0.11
   26   14   17      2.68      0.05
   28   14   17      3.23      0.17
    1   15   17    -13.21     -0.03
    3   15   17      4.51     -0.07
    5   15   17      1.74     -0.22
    7   15   17    -16.52     -0.12
    9   15   17    -17.11      0.19
   11   15   17     -3.82      0.26
   13   15   17     -0.59      0.06
   15   15   17     -7.32     -0.05
   17   15   17     -8.21     -0.07
   19   15   17      0.27     -0.10
   21   15   17      8.25     -0.09
   23   15   17      7.19     -0.08
   25   15   17     -2.34     -0.04
   27   15   17     -9.51      0.08
    2   16   17      3.71     -0.52
    4   16   17      2.66     -0.43
    6   16   17     -1.90     -0.25
    8   16   17     -0.95      0.01
   10   16   17      5.87      0.27
   12   16   17      2.75      0.38
   14   16   17    -10.14      0.24
   16   16   17    -11.23     -0.16
   18   16   17     -4.58     -0.40
   20   16   17     -8.73     -0.27
   22   16   17    -10.68     -0.10
   24   16   17     -0.70     -0.08
   26   16   17      3.17     -0.04
    1   17   17     13.84     -0.28
    3   17   17     -4.85     -0.30
    5   17   17     -5.76     -0.12
    7   17   17      7.56     -0.04
    9   17   17      6.35     -0.04
   11   17   17     -2.66      0.15
   13   17   17      0.51      0.31
   15   17   17     10.02      0.12
   17   17   17     13.10     -0.19
   19   17   17      9.05     -0.32
   21   17   17      1.32     -0.33
   23   17   17     -3.00     -0.24
   25   17   17      2.47     -0.12
   27   17   17      8.29     -0.05
    2   18   17     -3.40      0.24
    4   18   17      3.13      0.20
    6   18   17      7.96      0.03
    8   18   17      1.37     -0.12
   10   18   17     -6.67     -0.17
   12   18   17     -2.71     -0.20
   14   18   17      7.24     -0.14
   16   18   17      6.47      0.14
   18   18   17      1.21      0.34
   20   18   17      5.87      0.25
   22   18   17      8.36      0.11
   24   18   17      0.85      0.04
   26   18   17     -1.44     -0.10
    1   19   17     -3.69      0.42
    3   19   17      7.55      0.47
    5   19   17      7.19      0.27
    7   19   17     -0.75      0.07
    9   19   17      1.84     -0.04
   11   19   17      7.19     -0.28
   13   19   17      3.05     -0.42
   15   19   17     -3.60     -0.19
   17   19   17     -7.14      0.19
   19   19   17     -8.25      0.42
   21   19   17     -3.80      0.54
   23   19   17      1.18      0.49
   25   19   17     -2.27      0.26
    2   20   17      6.49      0.23
    4   20   17      1.15      0.17
    6   20   17      0.69      0.15
    8   20   17     10.27      0.02
   10   20   17     14.23     -0.19
   12   20   17      8.34     -0.21
   14   20   17      2.47     -0.06
   16   20   17      3.96      0.04
   18   20   17      6.88      0.12
   20   20   17      2.64      0.27
   22   20   17     -2.20      0.27
   24   20   17     -1.35      0.17
    1   21   17     -5.56     -0.13
    3   21   17     -2.96     -0.24
    5   21   17      3.65     -0.08
    7   21   17      7.51      0.05
    9   21   17      3.86      0.03
   11   21   17      0.09      0.09
   13   21   17     -0.12      0.19
   15   21   17     -0.92      0.11
   17   21   17     -0.03     -0.04
   19   21   17      2.55     -0.15
   21   21   17     -0.56     -0.30
   23   21   17     -4.90     -0.36
    2   22   17     -7.95     -0.36
    4   22   17     -4.50     -0.29
    6   22   17     -5.80     -0.20
    8   22   17    -12.26      0.00
   10   22   17     -9.61      0.21
   12   22   17     -3.05      0.21
   14   22   17     -0.45      0.02
   16   22   17      0.58     -0.15
   18   22   17      0.77     -0.32
   20   22   17      0.89     -0.48
   22   22   17      1.97     -0.41
    1   23   17      9.09     -0.32
    3   23   17     -2.69     -0.20
    5   23   17    -10.93     -0.23
    7   23   17     -9.56     -0.21
    9   23   17     -6.30     -0.03
   11   23   17     -5.99      0.06
   13   23   17     -4.20      0.02
   15   23   17     -0.26      0.04
   17   23   17     -1.15      0.00
   19   23   17     -4.58     -0.10
   21   23   17     -1.88     -0.08
    2   24   17      2.73      0.09
    4   24   17     -1.74      0.06
    6   24   17     -1.10      0.10
    8   24   17      2.31      0.10
   10   24   17     -0.54      0.09
   12   24   17     -1.62      0.15
   14   24   17     -0.73      0.20
   16   24   17     -5.60      0.14
   18   24   17     -9.06      0.12
    1   25   17     -8.18      0.38
    3   25   17      3.05      0.27
    5   25   17      6.25      0.21
    7   25   17      0.66      0.16
    9   25   17      0.35      0.04
   11   25   17      4.72      0.01
   13   25   17      3.85      0.04
   15   25   17      0.00     -0.02
   17   25   17      1.52     -0.01
    2   26   17      0.92      0.21
    4   26   17      3.34      0.21
    6   26   17      1.91      0.03
    8   26   17      0.48     -0.15
   10   26   17      1.23     -0.23
   12   26   17     -2.14     -0.27
   14   26   17     -3.53     -0.24
   16   26   17      3.35     -0.10
    1   27   17      4.73     -0.11
    3   27   17     -1.68      0.00
    5   27   17     -0.72      0.00
    7   27   17      4.06     -0.08
    9   27   17      0.86     -0.13
   11   27   17     -4.80     -0.23
   13   27   17     -3.28     -0.29
    2   28   17     -0.24     -0.17
    4   28   17      2.78     -0.13
    6   28   17      6.16      0.03
    8   28   17      5.12      0.12
   10   28   17      4.05      0.06
    1   29   17     -2.60     -0.05
    3   29   17      0.21     -0.12
    5   29   17     -0.46     -0.03
    7   29   17     -1.37      0.12
    0    0   18    -12.64     -0.70
    2    0   18     -2.06     -0.44
    4    0   18      9.78     -0.17
    6    0   18     -5.19      0.01
    8    0   18    -30.53      0.05
   10    0   18    -27.43     -0.01
   12    0   18     -8.72     -0.03
   14    0   18    -12.42     -0.08
   16    0   18    -23.31     -0.21
   18    0   18     -9.67     -0.29
   20    0   18     10.05     -0.31
   22    0   18      8.67     -0.29
   24    0   18     -1.42     -0.14
   26    0   18     -1.61      0.09
   28    0   18      3.61      0.27
   30    0   18      5.85      0.31
   32    0   18      5.36      0.22
    1    1   18     -0.49     -0.31
    3    1   18     -1.78     -0.28
    5    1   18     -5.18     -0.18
    7    1   18     -9.02     -0.10
    9    1   18     -7.58     -0.05
   11    1   18     -3.30      0.01
   13    1   18     -3.29      0.05
   15    1   18     -4.55      0.07
   17    1   18     -2.80      0.04
   19    1   18     -2.60     -0.19
   21    1   18     -5.06     -0.60
   23    1   18     -4.87     -0.71
   25    1   18     -0.97     -0.24
   27    1   18      3.49      0.27
   29    1   18      5.15      0.38
   31    1   18      2.74      0.25
    0    2   18     13.71      0.42
    2    2   18      0.75      0.19
    4    2   18    -16.66      0.09
    6    2   18     -7.47      0.10
    8    2   18     14.61      0.12
   10    2   18     13.21      0.12
   12    2   18     -0.24      0.10
   14    2   18      6.98      0.15
   16    2   18     19.18      0.21
   18    2   18      9.37      0.16
   20    2   18     -4.83      0.10
   22    2   18     -1.55      0.07
   24    2   18      7.28      0.04
   26    2   18      7.49      0.03
   28    2   18      4.04      0.02
   30    2   18      2.46     -0.02
   32    2   18      1.14     -0.05
    1    3   18     -0.27      0.53
    3    3   18     -0.23      0.50
    5    3   18      4.73      0.34
    7    3   18     11.19      0.20
    9    3   18      6.47      0.07
   11    3   18     -2.07     -0.06
   13    3   18      1.77     -0.07
   15    3   18      6.74     -0.07
   17    3   18      1.16     -0.12
   19    3   18     -0.78      0.20
   21    3   18      5.83      0.97
   23    3   18      8.32      1.24
   25    3   18      3.70      0.47
   27    3   18     -2.94     -0.42
   29    3   18     -6.57     -0.58
   31    3   18     -3.36     -0.35
    0    4   18    -21.16      0.08
    2    4   18     -5.09      0.29
    4    4   18     20.13      0.17
    6    4   18     20.76     -0.14
    8    4   18      6.20     -0.30
   10    4   18      5.55     -0.26
   12    4   18      9.28     -0.21
   14    4   18     -2.11     -0.22
   16    4   18    -11.48     -0.12
   18    4   18     -4.51      0.10
   20    4   18      1.74      0.23
   22    4   18     -2.39      0.23
   24    4   18     -6.01      0.15
   26    4   18     -5.17     -0.09
   28    4   18     -5.61     -0.32
   30    4   18     -6.74     -0.31
   32    4   18     -4.40     -0.16
    1    5   18      1.93     -0.16
    3    5   18      5.23     -0.25
    5    5   18      3.87     -0.31
    7    5   18      1.38     -0.33
    9    5   18      9.23     -0.24
   11    5   18     15.38     -0.12
   13    5   18      3.75     -0.17
   15    5   18     -5.49     -0.20
   17    5   18      2.29      0.10
   19    5   18      5.95      0.30
   21    5   18     -1.87     -0.08
   23    5   18     -7.09     -0.42
   25    5   18     -8.10     -0.12
   27    5   18     -7.15      0.22
   29    5   18     -3.20      0.07
   31    5   18     -1.16     -0.12
    0    6   18     31.55     -0.17
    2    6   18     17.53     -0.36
    4    6   18     -4.67     -0.28
    6    6   18     -8.10      0.02
    8    6   18     -1.65      0.18
   10    6   18     -3.16      0.15
   12    6   18     -1.41      0.15
   14    6   18      8.68      0.17
   16    6   18      8.38      0.02
   18    6   18     -1.10     -0.12
   20    6   18     -2.28     -0.05
   22    6   18      1.17     -0.03
   24    6   18     -0.82     -0.13
   26    6   18     -2.87     -0.09
   28    6   18      0.22      0.09
   30    6   18      2.90      0.15
    1    7   18     -1.28     -0.29
    3    7   18     -2.87     -0.05
    5    7   18     -2.04      0.20
    7    7   18     -3.78      0.38
    9    7   18    -13.61      0.41
   11    7   18    -16.31      0.33
   13    7   18     -1.40      0.35
   15    7   18      8.36      0.34
   17    7   18      2.40     -0.03
   19    7   18      1.02     -0.51
   21    7   18      6.24     -0.57
   23    7   18      6.04     -0.31
   25    7   18      6.11     -0.15
   27    7   18      8.95      0.03
   29    7   18      6.63      0.34
   31    7   18      1.60      0.43
    0    8   18    -24.03     -0.11
    2    8   18    -16.60      0.02
    4    8   18     -6.65      0.12
    6    8   18     -7.02      0.09
    8    8   18     -7.05      0.09
   10    8   18     -1.14      0.12
   12    8   18     -4.32      0.06
   14    8   18    -11.65      0.01
   16    8   18     -4.73      0.09
   18    8   18      3.70      0.00
   20    8   18     -1.82     -0.32
   22    8   18     -7.32     -0.38
   24    8   18     -4.32     -0.02
   26    8   18     -3.18      0.27
   28    8   18     -6.45      0.29
   30    8   18     -6.62      0.22
    1    9   18     -1.27      0.15
    3    9   18     -5.39     -0.03
    5    9   18     -8.86     -0.11
    7    9   18     -3.91     -0.10
    9    9   18      7.58     -0.11
   11    9   18      9.55     -0.08
   13    9   18     -0.85     -0.06
   15    9   18     -5.91     -0.08
   17    9   18     -4.46     -0.04
   19    9   18     -9.35      0.10
   21    9   18    -12.23      0.17
   23    9   18     -4.33      0.11
   25    9   18      1.35      0.04
   27    9   18     -0.34     -0.01
   29    9   18      0.29     -0.10
    0   10   18     -0.73      0.16
    2   10   18     -2.23      0.15
    4   10   18     -2.33      0.05
    6   10   18      0.41     -0.05
    8   10   18     -2.54     -0.19
   10   10   18     -7.84     -0.31
   12   10   18     -1.52     -0.25
   14   10   18      5.51     -0.18
   16   10   18     -1.58     -0.20
   18   10   18     -5.42     -0.07
   20   10   18      3.83      0.24
   22   10   18      8.44      0.29
   24   10   18      4.87      0.01
   26   10   18      5.04     -0.20
   28   10   18      7.90     -0.24
   30   10   18      6.24     -0.24
    1   11   18      2.99      0.21
    3   11   18     10.73      0.27
    5   11   18     14.64      0.10
    7   11   18      5.64     -0.17
    9   11   18     -7.27     -0.29
   11   11   18     -9.37     -0.30
   13   11   18     -5.45     -0.31
   15   11   18     -5.42     -0.23
   17   11   18     -1.83      0.02
   19   11   18      8.89      0.27
   21   11   18     12.54      0.31
   23   11   18      5.90      0.18
   25   11   18      1.38      0.02
   27   11   18      1.34     -0.18
   29   11   18     -1.19     -0.32
    0   12   18     11.66      0.09
    2   12   18      9.56      0.09
    4   12   18      5.82      0.07
    6   12   18      4.92      0.03
    8   12   18      8.15      0.04
   10   12   18      7.49      0.07
   12   12   18     -2.86      0.00
   14   12   18     -8.63     -0.04
   16   12   18     -1.73      0.06
   18   12   18      0.97      0.14
   20   12   18     -3.91      0.13
   22   12   18     -2.01      0.18
   24   12   18      3.50      0.20
   26   12   18      2.71      0.05
   28   12   18     -0.10     -0.08
    1   13   18     -1.63     -0.05
    3   13   18     -6.66     -0.09
    5   13   18     -7.27     -0.04
    7   13   18      3.66      0.14
    9   13   18     13.84      0.27
   11   13   18     13.02      0.30
   13   13   18     11.05      0.32
   15   13   18     11.10      0.31
   17   13   18      3.37      0.16
   19   13   18     -6.43     -0.05
   21   13   18     -6.88     -0.07
   23   13   18     -4.91      0.06
   25   13   18     -7.18      0.10
   27   13   18     -8.03      0.13
   29   13   18     -4.35      0.23
    0   14   18     -6.32     -0.14
    2   14   18     -0.63     -0.27
    4   14   18      6.92     -0.26
    6   14   18      5.84     -0.10
    8   14   18      1.76      0.14
   10   14   18      5.39      0.37
   12   14   18     14.26      0.51
   14   14   18     14.70      0.41
   16   14   18      6.82      0.11
   18   14   18      3.82     -0.16
   20   14   18      3.32     -0.31
   22   14   18     -3.11     -0.41
   24   14   18     -8.22     -0.31
   26   14   18     -6.85      0.01
   28   14   18     -4.62      0.23
    1   15   18     -0.16     -0.37
    3   15   18      0.41     -0.28
    5   15   18     -1.76     -0.08
    7   15   18     -8.92      0.01
    9   15   18    -11.75     -0.01
   11   15   18     -7.36     -0.05
   13   15   18     -5.32     -0.10
   15   15   18     -2.45     -0.19
   17   15   18      7.89     -0.25
   19   15   18     11.43     -0.24
   21   15   18      2.92     -0.31
   23   15   18     -0.14     -0.35
   25   15   18      4.34     -0.16
   27   15   18      5.30      0.07
    0   16   18      7.68     -0.26
    2   16   18     -0.99     -0.18
    4   16   18    -12.66     -0.06
    6   16   18    -10.99     -0.03
    8   16   18     -4.19     -0.18
   10   16   18     -5.02     -0.42
   12   16   18     -8.22     -0.51
   14   16   18     -4.56     -0.30
   16   16   18     -0.15      0.02
   18   16   18     -2.53      0.15
   20   16   18     -3.96      0.12
   22   16   18      0.78      0.12
   24   16   18      4.45      0.09
   26   16   18      4.68     -0.04
    1   17   18     -1.35      0.39
    3   17   18     -1.74      0.28
    5   17   18      0.91      0.06
    7   17   18      2.49     -0.07
    9   17   18      0.73     -0.09
   11   17   18     -0.34     -0.08
   13   17   18      2.58     -0.04
   15   17   18     -0.15      0.04
   17   17   18    -11.23      0.13
   19   17   18    -12.05      0.17
   21   17   18     -1.20      0.21
   23   17   18      1.35      0.24
   25   17   18     -2.36      0.09
    0   18   18     -9.95      0.57
    2   18   18     -2.69      0.67
    4   18   18      6.92      0.50
    6   18   18      4.04      0.20
    8   18   18     -4.42      0.03
   10   18   18     -6.67      0.05
   12   18   18     -6.72      0.05
   14   18   18     -9.71     -0.06
   16   18   18     -8.38     -0.12
   18   18   18      0.42      0.04
   20   18   18      7.18      0.25
   22   18   18      6.51      0.26
   24   18   18      2.61      0.11
    1   19   18      3.27      0.03
    3   19   18      3.52      0.15
    5   19   18     -0.53      0.18
    7   19   18      1.20      0.10
    9   19   18      3.51      0.03
   11   19   18     -1.62     -0.02
   13   19   18     -9.51     -0.06
   15   19   18     -8.28     -0.08
   17   19   18      0.94     -0.07
   19   19   18      2.08      0.00
   21   19   18     -3.40      0.07
   23   19   18     -0.57      0.05
    0   20   18      0.88     -0.34
    2   20   18     -0.75     -0.40
    4   20   18     -2.90     -0.28
    6   20   18     -0.63     -0.05
    8   20   18      4.38      0.09
   10   20   18      6.00      0.09
   12   20   18      5.49      0.08
   14   20   18      6.56      0.08
   16   20   18      5.74      0.00
   18   20   18      0.18     -0.18
   20   20   18     -5.74     -0.29
   22   20   18     -6.59     -0.20
    1   21   18     -2.95     -0.37
    3   21   18     -0.54     -0.45
    5   21   18      5.62     -0.32
    7   21   18      2.10     -0.10
    9   21   18     -0.81      0.03
   11   21   18      5.14      0.13
   13   21   18      9.86      0.18
   15   21   18      5.86      0.14
   17   21   18     -0.51      0.07
   19   21   18      0.36     -0.03
   21   21   18      3.43     -0.14
    0   22   18      6.95     -0.08
    2   22   18      2.85     -0.17
    4   22   18     -0.95     -0.17
    6   22   18      1.64     -0.11
    8   22   18      3.44      0.05
   10   22   18      3.23      0.21
   12   22   18      5.06      0.22
   14   22   18      6.15      0.13
   16   22   18      3.33      0.05
   18   22   18      0.47     -0.01
   20   22   18      1.23     -0.05
    1   23   18      3.43      0.20
    3   23   18      1.79      0.16
    5   23   18     -3.73      0.07
    7   23   18     -0.18      0.01
    9   23   18      1.33      0.01
   11   23   18     -4.33     -0.04
   13   23   18     -5.10     -0.07
   15   23   18      0.95     -0.01
   17   23   18      4.66      0.03
   19   23   18      2.37      0.01
    0   24   18     -6.28      0.24
    2   24   18      0.93      0.27
    4   24   18      6.58      0.21
    6   24   18     -1.24      0.09
    8   24   18     -6.62     -0.12
   10   24   18     -3.52     -0.29
   12   24   18     -3.48     -0.28
   14   24   18     -6.69     -0.12
   16   24   18     -4.52      0.08
   18   24   18      0.41      0.25
    1   25   18     -4.24      0.12
    3   25   18     -5.50      0.23
    5   25   18     -2.23      0.21
    7   25   18     -4.47      0.04
    9   25   18     -4.25     -0.12
   11   25   18      1.14     -0.15
   13   25   18      2.77     -0.15
   15   25   18      0.67     -0.16
   17   25   18      0.21     -0.09
    0   26   18      6.28     -0.09
    2   26   18     -1.06      0.01
    4   26   18     -5.72      0.05
    6   26   18      3.99     -0.02
    8   26   18      8.18     -0.07
   10   26   18     -0.24     -0.06
   12   26   18     -4.78     -0.05
   14   26   18     -1.60     -0.04
    1   27   18      1.98     -0.10
    3   27   18      1.78     -0.17
    5   27   18     -1.08     -0.19
    7   27   18     -0.13     -0.05
    9   27   18      1.74      0.09
   11   27   18      1.53      0.15
    0   28   18     -7.07     -0.09
    2   28   18     -1.60     -0.16
    4   28   18      1.31     -0.16
    6   28   18     -6.74     -0.01
    8   28   18     -8.86      0.19
    1   29   18      0.27     -0.11
    3   29   18      1.71     -0.06
    5   29   18      4.09      0.07
    1    1   19    -19.28      0.28
    3    1   19    -14.91      0.07
    5    1   19     -5.72     -0.12
    7    1   19      3.67     -0.15
    9    1   19      3.39     -0.10
   11    1   19     -6.73     -0.27
   13    1   19    -14.26     -0.36
   15    1   19    -12.35      0.01
   17    1   19     -5.77      0.39
   19    1   19     -2.91      0.33
   21    1   19     -6.30      0.14
   23    1   19     -6.58      0.08
   25    1   19      2.16      0.05
   27    1   19      8.51     -0.02
   29    1   19      5.47     -0.10
   31    1   19      3.26     -0.12
    2    2   19     -2.66      0.17
    4    2   19     -4.50      0.12
    6    2   19     -3.99      0.11
    8    2   19     -4.29     -0.08
   10    2   19     -7.58     -0.36
   12    2   19     -7.41     -0.34
   14    2   19     -2.24      0.02
   16    2   19     -0.18      0.30
   18    2   19     -1.80      0.29
   20    2   19     -1.52      0.21
   22    2   19      0.99      0.14
   24    2   19      4.66      0.02
   26    2   19      6.90     -0.07
   28    2   19      4.68     -0.12
   30    2   19      2.03     -0.23
    1    3   19    -11.89      0.05
    3    3   19     -9.67      0.12
    5    3   19     -9.66      0.13
    7    3   19    -10.54     -0.03
    9    3   19     -5.30     -0.23
   11    3   19      3.88     -0.17
   13    3   19      8.49      0.02
   15    3   19      8.50      0.00
   17    3   19      7.17     -0.07
   19    3   19      7.37      0.00
   21    3   19     12.63      0.06
   23    3   19     16.43      0.04
   25    3   19     11.72     -0.02
   27    3   19      9.04     -0.11
   29    3   19     15.04     -0.19
   31    3   19     15.97     -0.18
    2    4   19      2.46     -0.11
    4    4   19      2.05     -0.09
    6    4   19     -2.60     -0.23
    8    4   19     -4.52     -0.23
   10    4   19      0.93     -0.01
   12    4   19      3.43      0.08
   14    4   19     -1.60     -0.12
   16    4   19     -3.86     -0.24
   18    4   19     -2.30     -0.19
   20    4   19     -2.74     -0.20
   22    4   19     -3.79     -0.21
   24    4   19     -5.61     -0.06
   26    4   19     -6.98      0.04
   28    4   19     -4.25      0.02
   30    4   19     -2.87      0.10
    1    5   19     22.78     -0.34
    3    5   19     16.35     -0.32
    5    5   19      9.93     -0.18
    7    5   19      3.63      0.03
    9    5   19     -6.34      0.26
   11    5   19    -13.39      0.32
   13    5   19    -12.54      0.18
   15    5   19    -11.13      0.02
   17    5   19     -9.51     -0.13
   19    5   19     -4.47     -0.21
   21    5   19     -3.62     -0.16
   23    5   19     -5.04     -0.08
   25    5   19      0.84      0.02
   27    5   19      3.51      0.19
   29    5   19     -7.13      0.32
   31    5   19    -14.76      0.29
    2    6   19     -4.27     -0.09
    4    6   19     -2.13     -0.07
    6    6   19      6.41      0.14
    8    6   19     12.00      0.41
   10    6   19      8.10      0.46
   12    6   19      2.80      0.32
   14    6   19      2.09      0.15
   16    6   19      0.71     -0.03
   18    6   19     -0.57     -0.12
   20    6   19      0.56     -0.01
   22    6   19      0.32      0.13
   24    6   19      0.54      0.09
   26    6   19      1.65      0.11
   28    6   19      0.22      0.24
   30    6   19      1.30      0.25
    1    7   19     -0.90      0.29
    3    7   19      1.41      0.26
    5    7   19      4.11      0.19
    7    7   19      9.69      0.21
    9    7   19     19.03      0.23
   11    7   19     22.36      0.20
   13    7   19     17.84      0.14
   15    7   19     16.62      0.09
   17    7   19     14.38      0.07
   19    7   19      3.82      0.01
   21    7   19     -2.23     -0.08
   23    7   19     -2.81     -0.10
   25    7   19    -12.30     -0.09
   27    7   19    -20.78     -0.12
   29    7   19    -11.34     -0.10
    2    8   19      8.68      0.12
    4    8   19      7.05      0.10
    6    8   19     -2.60      0.05
    8    8   19    -11.20     -0.18
   10    8   19    -12.26     -0.37
   12    8   19     -6.51     -0.32
   14    8   19      1.45     -0.14
   16    8   19      7.45      0.06
   18    8   19      7.88      0.19
   20    8   19      5.46      0.20
   22    8   19      4.43      0.14
   24    8   19      1.95      0.05
   26    8   19     -0.71     -0.14
   28    8   19      0.13     -0.32
   30    8   19     -0.04     -0.31
    1    9   19    -10.58     -0.05
    3    9   19     -5.02     -0.05
    5    9   19     -2.12     -0.14
    7    9   19     -6.08     -0.36
    9    9   19    -11.60     -0.51
   11    9   19     -9.71     -0.50
   13    9   19     -5.09     -0.37
   15    9   19     -9.20     -0.15
   17    9   19    -12.10      0.10
   19    9   19     -4.74      0.33
   21    9   19     -3.06      0.41
   23    9   19     -8.06      0.28
   25    9   19     -0.80      0.09
   27    9   19     11.99     -0.07
   29    9   19     10.08     -0.20
    2   10   19    -11.96      0.03
    4   10   19    -10.96      0.00
    6   10   19     -2.07     -0.19
    8   10   19      7.59     -0.23
   10   10   19     13.71     -0.12
   12   10   19      9.54     -0.05
   14   10   19     -2.11      0.03
   16   10   19     -8.26      0.09
   18   10   19     -6.18      0.06
   20   10   19     -5.33     -0.05
   22   10   19     -6.50     -0.14
   24   10   19     -3.59     -0.11
   26   10   19     -0.41      0.02
   28   10   19     -0.34      0.10
    1   11   19      0.50      0.09
    3   11   19    -10.42      0.12
    5   11   19    -11.42      0.25
    7   11   19     -1.49      0.31
    9   11   19      2.16      0.15
   11   11   19     -5.25      0.01
   13   11   19     -9.30      0.07
   15   11   19     -1.25      0.11
   17   11   19      4.26     -0.04
   19   11   19      0.06     -0.26
   21   11   19      2.70     -0.34
   23   11   19     12.69     -0.19
   25   11   19     11.75      0.03
   27   11   19      2.20      0.14
   29   11   19     -0.78      0.17
    2   12   19     10.45     -0.11
    4   12   19      9.05     -0.02
    6   12   19      2.29      0.30
    8   12   19     -6.19      0.48
   10   12   19    -15.15      0.42
   12   12   19    -13.06      0.26
   14   12   19     -1.75      0.03
   16   12   19      0.55     -0.18
   18   12   19     -4.36     -0.29
   20   12   19     -0.75     -0.32
   22   12   19      5.88     -0.22
   24   12   19      5.19     -0.04
   26   12   19      3.72      0.09
   28   12   19      3.29      0.15
    1   13   19     -0.99     -0.29
    3   13   19     14.02     -0.27
    5   13   19     10.35     -0.35
    7   13   19     -8.10     -0.16
    9   13   19    -11.05      0.34
   11   13   19      0.64      0.54
   13   13   19      4.23      0.23
   15   13   19     -2.94     -0.13
   17   13   19     -4.03     -0.23
   19   13   19      2.94     -0.13
   21   13   19      3.13     -0.03
   23   13   19     -3.88     -0.03
   25   13   19     -6.76     -0.05
   27   13   19     -4.87      0.04
    2   14   19     -4.20     -0.10
    4   14   19     -2.45     -0.14
    6   14   19      0.59     -0.30
    8   14   19      6.20     -0.28
   10   14   19     14.60     -0.07
   12   14   19     11.98      0.13
   14   14   19      0.01      0.19
   16   14   19     -0.57      0.09
   18   14   19      6.04      0.06
   20   14   19      1.98      0.26
   22   14   19     -3.03      0.35
   24   14   19      0.58      0.12
   26   14   19      1.02     -0.12
    1   15   19     13.29      0.14
    3   15   19     -7.01      0.06
    5   15   19     -4.36      0.12
    7   15   19     15.94     -0.04
    9   15   19     17.29     -0.42
   11   15   19      5.51     -0.45
   13   15   19      5.59     -0.11
   15   15   19     12.33      0.12
   17   15   19      9.62      0.14
   19   15   19      0.84      0.13
   21   15   19     -3.90      0.09
   23   15   19     -4.18      0.03
   25   15   19     -1.75     -0.04
   27   15   19      1.59     -0.17
    2   16   19      0.33      0.34
    4   16   19      1.22      0.25
    6   16   19      1.81      0.13
    8   16   19     -2.61     -0.12
   10   16   19     -9.66     -0.39
   12   16   19     -5.48     -0.51
   14   16   19      7.69     -0.30
   16   16   19      9.68      0.25
   18   16   19      3.60      0.57
   20   16   19      4.97      0.31
   22   16   19      3.98     -0.01
   24   16   19     -4.85      0.01
   26   16   19     -5.92      0.05
    1   17   19    -13.73      0.23
    3   17   19      8.30      0.29
    5   17   19      9.72      0.14
    7   17   19     -5.73      0.10
    9   17   19     -5.67      0.18
   11   17   19      1.39      0.01
   13   17   19     -4.60     -0.19
   15   17   19    -12.91     -0.04
   17   17   19    -11.86      0.21
   19   17   19     -7.11      0.25
   21   17   19     -1.87      0.21
   23   17   19      2.82      0.15
   25   17   19      1.35      0.06
    2   18   19     -0.61     -0.12
    4   18   19     -5.16     -0.08
    6   18   19     -6.11      0.04
    8   18   19      0.50      0.16
   10   18   19      7.22      0.24
   12   18   19      4.45      0.28
   14   18   19     -4.51      0.11
   16   18   19     -5.53     -0.40
   18   18   19     -0.95     -0.73
   20   18   19     -2.49     -0.48
   22   18   19     -2.75     -0.14
   24   18   19      2.82     -0.08
    1   19   19      3.79     -0.37
    3   19   19     -9.59     -0.38
    5   19   19     -9.65     -0.18
    7   19   19     -0.47     -0.05
    9   19   19     -1.84     -0.03
   11   19   19     -4.88      0.17
   13   19   19      1.33      0.30
   15   19   19      6.65      0.04
   17   19   19      7.23     -0.27
   19   19   19      7.08     -0.38
   21   19   19      2.77     -0.40
   23   19   19     -2.17     -0.32
    2   20   19     -0.75     -0.27
    4   20   19      4.13     -0.15
    6   20   19      3.36     -0.06
    8   20   19     -3.43      0.11
   10   20   19     -6.31      0.25
   12   20   19     -4.64      0.15
   14   20   19     -2.37      0.01
   16   20   19     -3.89      0.11
   18   20   19     -7.54      0.17
   20   20   19     -6.12     -0.04
   22   20   19     -2.52     -0.14
    1   21   19      2.94      0.06
    3   21   19      1.08      0.13
    5   21   19     -4.33      0.03
    7   21   19     -7.26      0.01
    9   21   19     -4.32      0.12
   11   21   19     -2.59      0.03
   13   21   19     -3.15     -0.14
   15   21   19     -1.65     -0.09
   17   21   19     -2.38      0.03
   19   21   19     -4.19      0.11
   21   21   19      0.99      0.23
    2   22   19      2.27      0.32
    4   22   19     -1.57      0.17
    6   22   19     -0.16      0.06
    8   22   19      3.58     -0.15
   10   22   19      1.20     -0.29
   12   22   19     -0.26     -0.17
   14   22   19      0.73      0.04
   16   22   19      0.26      0.09
   18   22   19      1.17      0.16
   20   22   19      2.64      0.32
    1   23   19     -5.12      0.36
    3   23   19      5.94      0.19
    5   23   19     11.14      0.10
    7   23   19      7.01     -0.04
    9   23   19      4.74     -0.25
   11   23   19      6.25     -0.24
   13   23   19      3.41     -0.07
   15   23   19     -1.30      0.04
   17   23   19      1.66      0.13
   19   23   19      5.32      0.20
    2   24   19      0.69     -0.03
    4   24   19      4.90      0.00
    6   24   19      3.57     -0.10
    8   24   19      1.42     -0.13
   10   24   19      3.73     -0.12
   12   24   19      1.89     -0.15
   14   24   19     -0.26     -0.11
   16   24   19      4.53      0.04
    1   25   19      4.12     -0.39
    3   25   19     -5.72     -0.23
    5   25   19     -4.69     -0.09
    7   25   19      3.64      0.04
    9   25   19      1.58      0.17
   11   25   19     -5.00      0.15
   13   25   19     -2.05      0.04
   15   25   19      3.09      0.00
    2   26   19     -3.49     -0.26
    4   26   19     -6.31     -0.19
    6   26   19     -4.17      0.07
    8   26   19     -2.77      0.26
   10   26   19     -3.39      0.31
   12   26   19      0.68      0.28
    1   27   19     -0.44      0.08
    3   27   19      4.77      0.01
    5   27   19      0.21      0.02
    7   27   19     -6.51      0.09
    9   27   19     -0.78      0.11
   11   27   19      6.81      0.15
    2   28   19      2.74      0.24
    4   28   19      1.74      0.16
    6   28   19     -1.31     -0.03
    0    0   20     -0.72      0.73
    2    0   20     -4.82      0.30
    4    0   20     -5.88      0.01
    6    0   20     12.79     -0.12
    8    0   20     35.63     -0.11
   10    0   20     28.96      0.00
   12    0   20      8.46     -0.06
   14    0   20     13.68     -0.09
   16    0   20     26.84      0.11
   18    0   20     12.47      0.22
   20    0   20     -9.37      0.13
   22    0   20     -8.77      0.04
   24    0   20      0.67     -0.08
   26    0   20     -0.02     -0.24
   28    0   20     -4.81     -0.38
   30    0   20     -6.06     -0.38
    1    1   20      1.82      0.18
    3    1   20      3.50      0.09
    5    1   20      3.47      0.00
    7    1   20      4.14     -0.03
    9    1   20      2.87     -0.04
   11    1   20     -0.54     -0.08
   13    1   20     -1.21     -0.12
   15    1   20      0.19     -0.13
   17    1   20      0.24     -0.08
   19    1   20      0.78      0.11
   21    1   20      2.29      0.37
   23    1   20      2.22      0.40
   25    1   20      0.36      0.07
   27    1   20     -2.78     -0.26
   29    1   20     -5.18     -0.32
   31    1   20     -3.75     -0.19
    0    2   20     -1.56     -0.40
    2    2   20      5.31     -0.16
    4    2   20     12.55     -0.13
    6    2   20     -0.07     -0.15
    8    2   20    -19.39     -0.13
   10    2   20    -14.28     -0.11
   12    2   20      0.91      0.01
   14    2   20     -7.51      0.07
   16    2   20    -21.55     -0.04
   18    2   20    -11.37     -0.04
   20    2   20      4.06      0.06
   22    2   20      1.16      0.07
   24    2   20     -6.76      0.03
   26    2   20     -5.46      0.01
   28    2   20     -1.72      0.05
   30    2   20     -1.02      0.13
    1    3   20     -4.24     -0.30
    3    3   20     -7.29     -0.19
    5    3   20     -5.65     -0.05
    7    3   20     -6.70      0.00
    9    3   20     -4.52      0.04
   11    3   20      1.98      0.11
   13    3   20      1.82      0.13
   15    3   20     -1.43      0.13
   17    3   20      1.17      0.12
   19    3   20      2.60     -0.12
   21    3   20     -0.69     -0.59
   23    3   20     -2.88     -0.70
   25    3   20     -2.46     -0.15
   27    3   20      2.02      0.43
   29    3   20      7.72      0.51
    0    4   20      9.19     -0.15
    2    4   20     -1.09     -0.17
    4    4   20    -15.92      0.15
    6    4   20    -12.09      0.44
    8    4   20     -0.10      0.43
   10    4   20     -3.58      0.25
   12    4   20     -9.21      0.05
   14    4   20      2.39     -0.07
   16    4   20     12.19     -0.14
   18    4   20      5.21     -0.27
   20    4   20     -0.70     -0.29
   22    4   20      3.58     -0.14
   24    4   20      5.93      0.07
   26    4   20      3.03      0.29
   28    4   20      2.32      0.37
   30    4   20      4.12      0.21
    1    5   20      4.72     -0.08
    3    5   20      6.85      0.03
    5    5   20      2.52      0.13
    7    5   20      2.72      0.19
    9    5   20      1.84      0.16
   11    5   20     -2.21      0.08
   13    5   20      1.65      0.08
   15    5   20      6.20      0.06
   17    5   20      0.01     -0.16
   19    5   20     -5.40     -0.31
   21    5   20     -3.02     -0.10
   23    5   20      1.33      0.15
   25    5   20      5.86      0.05
   27    5   20      5.35     -0.10
   29    5   20     -0.95     -0.04
    0    6   20    -16.53      0.17
    2    6   20     -8.43      0.29
    4    6   20      1.88      0.07
    6    6   20     -1.53     -0.24
    8    6   20     -5.94     -0.30
   10    6   20      0.51     -0.18
   12    6   20      0.92     -0.06
   14    6   20     -8.82      0.05
   16    6   20     -8.01      0.16
   18    6   20      1.01      0.20
   20    6   20      0.98      0.01
   22    6   20     -2.14     -0.16
   24    6   20      1.53     -0.13
   26    6   20      4.82     -0.18
   28    6   20      2.47     -0.28
   30    6   20     -0.47     -0.18
    1    7   20     -4.20      0.43
    3    7   20     -5.53      0.13
    5    7   20      0.29     -0.20
    7    7   20      2.39     -0.39
    9    7   20      3.36     -0.38
   11    7   20      4.85     -0.25
   13    7   20     -1.39     -0.14
   15    7   20     -7.72     -0.01
   17    7   20     -3.70      0.27
   19    7   20      0.83      0.58
   21    7   20      1.00      0.60
   23    7   20      0.89      0.32
   25    7   20     -1.82      0.03
   27    7   20     -3.10     -0.21
   29    7   20      0.95     -0.36
    0    8   20      9.45      0.19
    2    8   20      6.96     -0.12
    4    8   20      7.84     -0.24
    6    8   20     15.18     -0.15
    8    8   20     12.96     -0.09
   10    8   20      1.62     -0.07
   12    8   20      3.12     -0.03
   14    8   20     10.81     -0.01
   16    8   20      3.93     -0.04
   18    8   20     -3.03      0.11
   20    8   20      3.84      0.44
   22    8   20      7.39      0.47
   24    8   20      1.97      0.06
   26    8   20      1.23     -0.21
   28    8   20      5.16     -0.16
    1    9   20      5.00     -0.24
    3    9   20      9.04     -0.07
    5    9   20      4.25      0.07
    7    9   20     -1.82      0.12
    9    9   20     -6.29      0.12
   11    9   20     -8.50      0.04
   13    9   20     -4.33     -0.07
   15    9   20      1.57     -0.13
   17    9   20      3.13     -0.12
   19    9   20      3.97     -0.12
   21    9   20      2.81     -0.14
   23    9   20     -2.46     -0.09
   25    9   20     -5.34      0.04
   27    9   20     -6.02      0.16
   29    9   20     -8.14      0.19
    0   10   20      8.46     -0.23
    2   10   20      7.40      0.00
    4   10   20      1.00      0.18
    6   10   20     -6.51      0.24
    8   10   20     -1.78      0.30
   10   10   20      7.53      0.32
   12   10   20      1.93      0.22
   14   10   20     -5.53      0.09
   16   10   20      1.63      0.03
   18   10   20      3.81     -0.13
   20   10   20     -6.35     -0.40
   22   10   20     -7.63     -0.35
   24   10   20     -1.32      0.05
   26   10   20     -3.61      0.28
   28   10   20     -8.68      0.22
    1   11   20     -7.50     -0.05
    3   11   20    -17.49     -0.02
    5   11   20    -15.90      0.11
    7   11   20     -6.32      0.27
    9   11   20      2.08      0.27
   11   11   20      5.85      0.19
   13   11   20      6.17      0.14
   15   11   20      4.20      0.03
   17   11   20      0.26     -0.23
   19   11   20     -3.80     -0.48
   21   11   20     -3.69     -0.45
   23   11   20     -0.58     -0.23
   25   11   20      0.86     -0.06
   27   11   20      2.32      0.05
    0   12   20    -14.09     -0.10
    2   12   20    -11.63     -0.11
    4   12   20     -5.60     -0.10
    6   12   20     -1.61     -0.07
    8   12   20     -4.40     -0.11
   10   12   20     -4.76     -0.18
   12   12   20      5.51     -0.14
   14   12   20     10.43     -0.02
   16   12   20      2.25     -0.04
   18   12   20      0.58     -0.08
   20   12   20      6.11     -0.01
   22   12   20      0.88     -0.02
   24   12   20     -6.97     -0.08
   26   12   20     -3.31      0.02
   28   12   20      2.08      0.15
    1   13   20      6.74     -0.16
    3   13   20     16.97     -0.14
    5   13   20     16.67     -0.14
    7   13   20      6.76     -0.20
    9   13   20     -1.03     -0.19
   11   13   20     -2.89     -0.11
   13   13   20     -4.53     -0.05
   15   13   20     -4.84      0.02
   17   13   20     -1.13      0.16
   19   13   20      0.21      0.32
   21   13   20     -2.74      0.28
   23   13   20     -1.80      0.09
   25   13   20      3.42      0.01
   27   13   20      5.25      0.02
    0   14   20      7.37      0.21
    2   14   20      2.51      0.19
    4   14   20     -4.77      0.15
    6   14   20     -5.72      0.04
    8   14   20     -4.01     -0.11
   10   14   20     -9.00     -0.20
   12   14   20    -17.92     -0.22
   14   14   20    -16.57     -0.19
   16   14   20     -6.93      0.00
   18   14   20     -4.82      0.21
   20   14   20     -5.35      0.26
   22   14   20      3.26      0.23
   24   14   20     10.02      0.09
   26   14   20      6.30     -0.19
    1   15   20     -2.54      0.52
    3   15   20     -6.35      0.33
    5   15   20     -5.07      0.05
    7   15   20      0.91     -0.11
    9   15   20      3.56     -0.14
   11   15   20      1.70     -0.09
   13   15   20      1.45     -0.03
   15   15   20     -0.50      0.06
   17   15   20     -5.87      0.13
   19   15   20     -3.08      0.11
   21   15   20      6.78      0.09
   23   15   20      7.93      0.10
   25   15   20      1.38     -0.05
    0   16   20     -6.41      0.17
    2   16   20      0.75      0.14
    4   16   20     10.29     -0.06
    6   16   20      9.01     -0.17
    8   16   20      4.67     -0.02
   10   16   20      7.58      0.17
   12   16   20     10.77      0.21
   14   16   20      5.07      0.11
   16   16   20     -1.27     -0.05
   18   16   20      1.42     -0.12
   20   16   20      4.03     -0.06
   22   16   20     -1.32     -0.04
   24   16   20     -5.50     -0.04
    1   17   20      1.15     -0.49
    3   17   20      1.83     -0.28
    5   17   20      0.63      0.01
    7   17   20     -0.50      0.19
    9   17   20     -0.40      0.24
   11   17   20     -0.49      0.21
   13   17   20     -2.05      0.14
   15   17   20      1.07      0.05
   17   17   20      8.74     -0.06
   19   17   20      6.63     -0.05
   21   17   20     -3.76      0.03
   23   17   20     -5.87      0.04
    0   18   20      6.45     -0.51
    2   18   20      0.85     -0.53
    4   18   20     -5.90     -0.16
    6   18   20     -2.21      0.25
    8   18   20      4.60      0.33
   10   18   20      4.91      0.23
   12   18   20      4.74      0.18
   14   18   20      9.52      0.14
   16   18   20     10.72      0.02
   18   18   20      2.99     -0.18
   20   18   20     -4.61     -0.35
   22   18   20     -4.56     -0.27
    1   19   20     -2.83      0.05
    3   19   20     -4.40     -0.06
    5   19   20     -3.54     -0.10
    7   19   20     -5.03     -0.06
    9   19   20     -4.02     -0.06
   11   19   20      1.44     -0.08
   13   19   20      6.28     -0.10
   15   19   20      4.55     -0.10
   17   19   20     -1.53     -0.09
   19   19   20     -0.94     -0.16
   21   19   20      3.90     -0.27
   23   19   20      1.80     -0.20
    0   20   20      2.45      0.26
    2   20   20      3.17      0.32
    4   20   20      3.75      0.10
    6   20   20      0.84     -0.21
    8   20   20     -3.78     -0.31
   10   20   20     -4.56     -0.28
   12   20   20     -3.55     -0.26
   14   20   20     -5.65     -0.14
   16   20   20     -7.42      0.08
   18   20   20     -3.40      0.30
   20   20   20      3.79      0.39
    1   21   20      3.31      0.32
    3   21   20      4.17      0.34
    5   21   20      2.54      0.20
    7   21   20      5.34     -0.03
    9   21   20      3.95     -0.13
   11   21   20     -2.27     -0.13
   13   21   20     -4.30     -0.07
   15   21   20     -1.17      0.02
   17   21   20      1.28      0.08
   19   21   20     -1.57      0.16
    0   22   20     -9.01      0.25
    2   22   20     -4.97      0.20
    4   22   20     -1.34      0.13
    6   22   20     -3.36      0.07
    8   22   20     -3.38     -0.05
   10   22   20     -2.03     -0.11
   12   22   20     -4.31     -0.07
   14   22   20     -5.16     -0.03
   16   22   20     -0.30     -0.04
   18   22   20      3.27     -0.05
    1   23   20     -2.88     -0.19
    3   23   20     -3.04     -0.18
    5   23   20     -1.51     -0.11
    7   23   20     -4.84      0.01
    9   23   20     -3.12      0.09
   11   23   20      2.35      0.10
   13   23   20      1.11      0.05
   15   23   20     -3.57     -0.07
   17   23   20     -3.99     -0.12
    0   24   20      7.16     -0.39
    2   24   20      0.33     -0.32
    4   24   20     -4.73     -0.17
    6   24   20      1.84      0.00
    8   24   20      3.86      0.17
   10   24   20     -0.89      0.25
   12   24   20      0.45      0.19
   14   24   20      4.17      0.06
   16   24   20      0.20     -0.08
    1   25   20      2.72     -0.11
    3   25   20      3.78     -0.10
    5   25   20      3.60     -0.02
    7   25   20      6.81      0.07
    9   25   20      5.00      0.12
   11   25   20     -0.30      0.10
   13   25   20     -0.85      0.10
    0   26   20     -6.52      0.12
    2   26   20      0.62      0.03
    4   26   20      5.11     -0.01
    6   26   20     -2.90      0.02
    8   26   20     -4.03      0.04
   10   26   20      4.34      0.02
   12   26   20      5.59     -0.01
    1   27   20     -1.61      0.05
    3   27   20     -2.15      0.06
    5   27   20     -1.94      0.02
    7   27   20     -4.11     -0.08
    9   27   20     -4.43     -0.16
    0   28   20      7.02      0.11
    2   28   20      1.51      0.14
    1    1   21     12.17     -0.27
    3    1   21     12.01     -0.05
    5    1   21      9.36      0.16
    7    1   21      4.93      0.28
    9    1   21      3.66      0.25
   11    1   21      4.80      0.29
   13    1   21      2.59      0.26
   15    1   21     -1.25     -0.17
   17    1   21     -1.40     -0.48
   19    1   21      1.28     -0.24
   21    1   21      3.18      0.09
   23    1   21      1.83      0.23
   25    1   21     -2.36      0.28
   27    1   21     -5.02      0.30
   29    1   21     -4.94      0.30
    2    2   21     -5.41     -0.08
    4    2   21     -5.14      0.05
    6    2   21     -3.11      0.11
    8    2   21     -2.89      0.22
   10    2   21     -1.25      0.37
   12    2   21      0.85      0.26
   14    2   21     -0.43     -0.11
   16    2   21     -2.45     -0.34
   18    2   21     -2.92     -0.25
   20    2   21     -2.83     -0.06
   22    2   21     -3.10      0.08
   24    2   21     -5.86      0.18
   26    2   21     -7.90      0.21
   28    2   21     -3.58      0.23
   30    2   21      1.48      0.31
    1    3   21      8.27      0.04
    3    3   21      3.35      0.00
    5    3   21      0.74      0.00
    7    3   21      1.18      0.05
    9    3   21     -0.32      0.17
   11    3   21     -0.66      0.09
   13    3   21      3.67     -0.11
   15    3   21      4.97     -0.06
   17    3   21     -0.39      0.04
   19    3   21     -6.25     -0.06
   21    3   21    -10.23     -0.13
   23    3   21    -12.07     -0.13
   25    3   21    -10.59     -0.09
   27    3   21    -10.06      0.02
   29    3   21    -12.06      0.09
    2    4   21      2.91      0.06
    4    4   21     -0.30     -0.02
    6    4   21     -2.23      0.06
    8    4   21      1.07      0.09
   10    4   21      0.46     -0.09
   12    4   21     -4.08     -0.20
   14    4   21     -3.16     -0.07
   16    4   21      1.80      0.04
   18    4   21      5.46     -0.01
   20    4   21      6.26     -0.05
   22    4   21      5.01     -0.10
   24    4   21      7.08     -0.20
   26    4   21      9.50     -0.22
   28    4   21      4.30     -0.19
   30    4   21     -0.48     -0.25
    1    5   21    -16.98      0.18
    3    5   21     -7.08      0.07
    5    5   21      0.58     -0.09
    7    5   21      4.68     -0.20
    9    5   21     10.30     -0.32
   11    5   21     10.01     -0.29
   13    5   21      1.60     -0.07
   15    5   21     -0.94      0.10
   17    5   21      3.33      0.20
   19    5   21      3.47      0.23
   21    5   21      2.23      0.13
   23    5   21      2.91      0.05
   25    5   21      0.56     -0.01
   27    5   21     -0.18     -0.18
   29    5   21      5.88     -0.27
    2    6   21      3.98      0.01
    4    6   21     10.41      0.00
    6    6   21      9.98     -0.18
    8    6   21      0.21     -0.41
   10    6   21     -3.36     -0.33
   12    6   21      3.70     -0.01
   14    6   21      7.29      0.24
   16    6   21      2.93      0.36
   18    6   21     -2.75      0.35
   20    6   21     -4.40      0.19
   22    6   21     -2.52      0.07
   24    6   21     -4.22      0.07
   26    6   21     -7.01      0.02
   28    6   21     -3.13     -0.09
    1    7   21      3.48     -0.13
    3    7   21     -5.18     -0.06
    5    7   21    -11.05      0.00
    7    7   21    -14.70     -0.10
    9    7   21    -20.84     -0.13
   11    7   21    -19.37     -0.06
   13    7   21     -9.17     -0.02
   15    7   21     -6.42      0.00
   17    7   21     -7.83     -0.02
   19    7   21     -0.91     -0.02
   21    7   21      4.72      0.05
   23    7   21      4.27      0.03
   25    7   21      8.93     -0.01
   27    7   21     13.99      0.06
   29    7   21      7.98      0.08
    2    8   21     -6.51     -0.02
    4    8   21    -11.81      0.01
    6    8   21     -8.10      0.06
    8    8   21      6.26      0.25
   10    8   21     13.82      0.29
   12    8   21      4.69      0.09
   14    8   21     -5.53     -0.11
   16    8   21     -4.84     -0.22
   18    8   21      0.58     -0.28
   20    8   21      2.14     -0.23
   22    8   21      1.28     -0.16
   24    8   21      4.66     -0.08
   26    8   21      7.79      0.07
   28    8   21      4.08      0.20
    1    9   21      6.66     -0.08
    3    9   21      8.60     -0.03
    5    9   21      9.26      0.11
    7    9   21     10.60      0.37
    9    9   21     13.19      0.45
   11    9   21      8.66      0.32
   13    9   21      0.43      0.14
   15    9   21      2.31     -0.05
   17    9   21      5.95     -0.22
   19    9   21      0.32     -0.31
   21    9   21     -0.77     -0.29
   23    9   21      5.20     -0.11
   25    9   21      1.81      0.07
   27    9   21     -6.83      0.09
    2   10   21      7.26     -0.10
    4   10   21     10.51     -0.06
    6   10   21      6.48      0.13
    8   10   21     -6.41      0.20
   10   10   21    -15.01      0.19
   12   10   21     -6.55      0.17
   14   10   21      5.37      0.04
   16   10   21      4.21     -0.09
   18   10   21     -2.49     -0.03
   20   10   21     -2.34      0.09
   22   10   21     -0.06      0.17
   24   10   21     -3.32      0.18
   26   10   21     -5.74      0.09
   28   10   21     -2.78      0.00
    1   11   21     -3.13      0.04
    3   11   21      2.02     -0.02
    5   11   21      1.85     -0.17
    7   11   21     -3.30     -0.24
    9   11   21     -3.27     -0.06
   11   11   21      5.02      0.09
   13   11   21     10.40      0.01
   15   11   21      4.84     -0.03
   17   11   21      0.45      0.08
   19   11   21      3.11      0.21
   21   11   21     -1.16      0.20
   23   11   21    -10.62      0.00
   25   11   21     -9.52     -0.16
   27   11   21     -2.41     -0.12
    2   12   21     -9.01      0.23
    4   12   21    -12.02      0.09
    6   12   21    -10.43     -0.26
    8   12   21     -2.48     -0.47
   10   12   21      5.81     -0.49
   12   12   21      1.44     -0.37
   14   12   21     -6.65     -0.06
   16   12   21     -1.28      0.20
   18   12   21      7.96      0.25
   20   12   21      5.53      0.23
   22   12   21      0.23      0.13
   24   12   21      1.65     -0.09
   26   12   21      2.05     -0.23
    1   13   21      5.43      0.17
    3   13   21     -6.52      0.10
    5   13   21     -4.09      0.13
    7   13   21      8.50     -0.04
    9   13   21      7.88     -0.45
   11   13   21     -2.73     -0.54
   13   13   21     -5.17     -0.14
   15   13   21      0.11      0.24
   17   13   21     -0.06      0.31
   19   13   21     -3.63      0.23
   21   13   21      0.22      0.16
   23   13   21      5.70      0.17
   25   13   21      3.98      0.12
    2   14   21      6.84     -0.07
    4   14   21      8.17      0.00
    6   14   21      7.63      0.18
    8   14   21      3.46      0.19
   10   14   21     -3.56      0.08
   12   14   21     -1.43     -0.03
   14   14   21      5.85     -0.11
   16   14   21      1.14     -0.05
   18   14   21     -8.21     -0.01
   20   14   21     -6.75     -0.23
   22   14   21     -4.14     -0.35
   24   14   21     -7.77     -0.09
   26   14   21     -6.73      0.16
    1   15   21    -16.61     -0.08
    3   15   21      2.81      0.03
    5   15   21      2.38     -0.01
    7   15   21    -12.84      0.11
    9   15   21    -11.78      0.42
   11   15   21     -2.51      0.39
   13   15   21     -4.88      0.00
   15   15   21     -9.34     -0.26
   17   15   21     -4.51     -0.32
   19   15   21      0.32     -0.34
   21   15   21     -0.62     -0.29
   23   15   21      0.45     -0.17
   25   15   21      3.72     -0.01
    2   16   21     -3.18     -0.20
    4   16   21     -3.17     -0.08
    6   16   21     -2.25      0.01
    8   16   21      0.54      0.21
   10   16   21      5.35      0.40
   12   16   21      2.56      0.42
   14   16   21     -7.02      0.15
   16   16   21     -7.46     -0.41
   18   16   21     -0.86     -0.72
   20   16   21      0.16     -0.34
   22   16   21      2.63      0.10
   24   16   21      9.82      0.07
    1   17   21     18.20     -0.22
    3   17   21     -4.21     -0.21
    5   17   21     -7.88     -0.04
    7   17   21      3.92      0.03
    9   17   21      2.53     -0.05
   11   17   21     -1.86      0.04
   13   17   21      5.84      0.19
   15   17   21     10.48      0.08
   17   17   21      5.13     -0.03
   19   17   21      2.00      0.06
   21   17   21      1.68      0.15
   23   17   21     -1.90      0.13
    2   18   21      2.85      0.08
    4   18   21      4.62      0.02
    6   18   21      3.53     -0.05
    8   18   21      0.54     -0.12
   10   18   21     -2.67     -0.18
   12   18   21     -1.70     -0.19
   14   18   21      4.21      0.05
   16   18   21      5.07      0.66
   18   18   21      0.46      1.01
   20   18   21     -0.11      0.61
   22   18   21     -0.66      0.11
    1   19   21     -8.30      0.31
    3   19   21      5.85      0.21
    5   19   21      7.80     -0.02
    7   19   21      1.17     -0.14
    9   19   21      3.27     -0.12
   11   19   21      3.99     -0.20
   13   19   21     -3.79     -0.25
   15   19   21     -6.21     -0.03
   17   19   21     -2.42      0.15
   19   19   21     -1.43      0.10
   21   19   21      0.30      0.03
    2   20   21     -2.60      0.18
    4   20   21     -6.25      0.03
    6   20   21     -5.43     -0.11
    8   20   21     -3.25     -0.29
   10   20   21     -2.78     -0.35
   12   20   21     -1.05     -0.18
   14   20   21      0.28     -0.05
   16   20   21      2.40     -0.25
   18   20   21      6.45     -0.40
   20   20   21      6.48     -0.14
    1   21   21     -0.04     -0.03
    3   21   21      0.63     -0.01
    5   21   21      3.95      0.08
    7   21   21      4.76      0.06
    9   21   21      1.29     -0.07
   11   21   21      1.29     -0.01
   13   21   21      3.74      0.15
   15   21   21      2.10      0.15
   17   21   21      1.16      0.09
   19   21   21      1.62      0.07
    2   22   21      0.98     -0.17
    4   22   21      4.69      0.01
    6   22   21      3.81      0.15
    8   22   21      2.87      0.32
   10   22   21      5.15      0.36
   12   22   21      2.74      0.16
   14   22   21     -0.90     -0.04
   16   22   21     -0.83     -0.04
   18   22   21     -1.83     -0.04
    1   23   21      2.67     -0.30
    3   23   21     -6.18     -0.17
    5   23   21     -8.48     -0.05
    7   23   21     -2.60      0.12
    9   23   21     -0.18      0.30
   11   23   21     -2.32      0.24
   13   23   21     -0.40     -0.01
   15   23   21      3.06     -0.20
    2   24   21     -1.65     -0.05
    4   24   21     -5.13     -0.08
    6   24   21     -3.35      0.01
    8   24   21     -1.70      0.05
   10   24   21     -3.20      0.06
   12   24   21      0.17      0.08
   14   24   21      2.56     -0.01
    1   25   21     -1.32      0.32
    3   25   21      5.89      0.20
    5   25   21      2.14      0.06
    7   25   21     -6.67     -0.07
    9   25   21     -3.92     -0.18
   11   25   21      2.20     -0.14
    2   26   21      3.40      0.23
    4   26   21      5.85      0.15
    6   26   21      2.93     -0.08
    8   26   21      0.75     -0.23
   10   26   21      1.24     -0.28
    1   27   21     -1.02     -0.07
    3   27   21     -4.56     -0.08
    5   27   21      1.26     -0.12
    0    0   22      0.67     -0.33
    2    0   22     -0.40      0.23
    4    0   22     -5.15      0.47
    6    0   22    -18.64      0.55
    8    0   22    -30.93      0.44
   10    0   22    -18.77      0.09
   12    0   22      2.72      0.03
   14    0   22     -1.71      0.10
   16    0   22    -15.35     -0.13
   18    0   22     -5.14     -0.27
   20    0   22     10.37     -0.09
   22    0   22      6.23      0.11
   24    0   22     -2.33      0.22
   26    0   22     -1.41      0.28
   28    0   22      0.85      0.32
    1    1   22     -2.42     -0.11
    3    1   22     -3.90      0.03
    5    1   22     -1.10      0.09
    7    1   22      0.64      0.05
    9    1   22      1.28      0.00
   11    1   22      3.33      0.00
   13    1   22      4.44      0.04
   15    1   22      3.19      0.05
   17    1   22      1.41      0.00
   19    1   22     -0.26     -0.09
   21    1   22     -0.80     -0.17
   23    1   22     -0.04     -0.11
   25    1   22      0.45      0.09
   27    1   22      1.82      0.25
   29    1   22      3.82      0.25
    0    2   22      3.59      0.07
    2    2   22      1.76     -0.11
    4    2   22      0.68     -0.01
    6    2   22      9.31     -0.01
    8    2   22     18.67     -0.07
   10    2   22      7.23      0.06
   12    2   22    -10.26      0.03
   14    2   22     -3.65     -0.08
   16    2   22      9.89      0.03
   18    2   22      2.86      0.06
   20    2   22     -7.02     -0.07
   22    2   22     -0.91     -0.12
   24    2   22      6.12     -0.07
   26    2   22      4.32     -0.01
   28    2   22      2.49     -0.04
    1    3   22      6.60      0.14
    3    3   22     10.62     -0.07
    5    3   22      3.69     -0.20
    7    3   22      0.73     -0.15
    9    3   22      1.66     -0.05
   11    3   22     -1.73     -0.02
   13    3   22     -4.40     -0.03
   15    3   22     -3.13     -0.03
   17    3   22     -2.39      0.01
   19    3   22     -1.68      0.10
   21    3   22     -1.05      0.22
   23    3   22     -0.67      0.16
   25    3   22      1.58     -0.15
   27    3   22      0.25     -0.40
   29    3   22     -5.09     -0.40
    0    4   22    -10.46      0.36
    2    4   22     -4.96      0.08
    4    4   22      2.47     -0.46
    6    4   22     -0.93     -0.64
    8    4   22     -5.09     -0.40
   10    4   22      5.96     -0.24
   12    4   22     15.98     -0.07
   14    4   22      7.29      0.11
   16    4   22     -1.22      0.19
   18    4   22      3.70      0.27
   20    4   22      5.02      0.23
   22    4   22     -2.32      0.00
   24    4   22     -4.30     -0.26
   26    4   22     -0.71     -0.44
   28    4   22     -0.58     -0.40
    1    5   22     -8.28      0.10
    3    5   22    -12.77      0.07
    5    5   22     -4.09      0.02
    7    5   22     -3.08     -0.05
    9    5   22     -8.89     -0.09
   11    5   22     -7.94     -0.10
   13    5   22     -5.41     -0.12
   15    5   22     -5.36     -0.08
   17    5   22     -1.67      0.06
   19    5   22      2.64      0.20
   21    5   22      3.74      0.18
   23    5   22      1.12      0.08
   25    5   22     -5.54      0.05
   27    5   22     -6.52      0.05
   29    5   22      0.13      0.05
    0    6   22     11.36     -0.29
    2    6   22      7.16     -0.23
    4    6   22      4.53      0.17
    6    6   22     10.95      0.40
    8    6   22     10.25      0.31
   10    6   22     -4.11      0.22
   12    6   22     -9.39      0.14
   14    6   22     -1.17     -0.02
   16    6   22     -1.50     -0.14
   18    6   22     -7.81     -0.14
   20    6   22     -3.46      0.08
   22    6   22      2.62      0.33
   24    6   22     -0.69      0.38
   26    6   22     -4.33      0.45
   28    6   22     -2.33      0.46
    1    7   22      6.31     -0.25
    3    7   22      7.58     -0.03
    5    7   22     -2.73      0.20
    7    7   22     -3.53      0.29
    9    7   22      4.04      0.27
   11    7   22      4.62      0.17
   13    7   22      3.53      0.03
   15    7   22      6.05     -0.15
   17    7   22      4.21     -0.33
   19    7   22     -0.79     -0.48
   21    7   22     -3.85     -0.49
   23    7   22     -3.35     -0.28
   25    7   22      1.32      0.03
   27    7   22      2.07      0.25
    0    8   22     -5.92     -0.12
    2    8   22     -4.94      0.25
    4    8   22    -10.08      0.30
    6    8   22    -20.32      0.15
    8    8   22    -14.42      0.04
   10    8   22      4.47     -0.11
   12    8   22      7.22     -0.21
   14    8   22     -1.04     -0.21
   16    8   22      3.34     -0.18
   18    8   22      7.31     -0.29
   20    8   22     -2.55     -0.53
   22    8   22     -7.59     -0.48
   24    8   22     -2.31     -0.08
   26    8   22     -1.82      0.09
   28    8   22     -5.72     -0.03
    1    9   22     -4.92      0.00
    3    9   22     -5.58     -0.03
    5    9   22      4.47     -0.05
    7    9   22      8.40     -0.05
    9    9   22      4.87     -0.06
   11    9   22      5.93     -0.03
   13    9   22      6.84      0.11
   15    9   22      1.14      0.22
   17    9   22     -2.82      0.18
   19    9   22     -1.62      0.09
   21    9   22      1.35      0.09
   23    9   22      3.83      0.09
   25    9   22      4.44     -0.03
   27    9   22      6.60     -0.18
    0   10   22     -0.29      0.17
    2   10   22     -0.76     -0.12
    4   10   22      4.52     -0.23
    6   10   22     12.84     -0.18
    8   10   22      5.53     -0.12
   10   10   22    -10.28     -0.04
   12   10   22     -8.93      0.09
   14   10   22     -1.07      0.23
   16   10   22     -6.24      0.30
   18   10   22     -6.87      0.39
   20   10   22      4.20      0.52
   22   10   22      5.40      0.32
   24   10   22     -1.01     -0.17
   26   10   22      2.40     -0.35
    1   11   22      7.26      0.20
    3   11   22     14.55     -0.02
    5   11   22      9.69     -0.25
    7   11   22      3.38     -0.36
    9   11   22      1.75     -0.23
   11   11   22     -1.47     -0.03
   13   11   22     -4.58      0.09
   15   11   22     -1.39      0.20
   17   11   22      2.84      0.40
   19   11   22      2.70      0.55
   21   11   22      1.05      0.42
   23   11   22      1.09      0.14
   25   11   22      1.24     -0.01
   27   11   22     -1.74     -0.03
    0   12   22      2.13      0.15
    2   12   22      3.17      0.06
    4   12   22      1.60     -0.07
    6   12   22     -2.63     -0.16
    8   12   22      0.28     -0.11
   10   12   22      5.10      0.02
   12   12   22     -0.76      0.01
   14   12   22     -4.99     -0.12
   16   12   22      2.08     -0.15
   18   12   22      2.79     -0.10
   20   12   22     -3.49     -0.14
   22   12   22      1.36     -0.11
   24   12   22      8.64      0.03
   26   12   22      3.39     -0.01
    1   13   22     -7.13      0.01
    3   13   22    -16.91      0.12
    5   13   22    -16.33      0.23
    7   13   22    -10.28      0.27
    9   13   22     -7.28      0.15
   11   13   22     -5.41     -0.05
   13   13   22     -2.04     -0.22
   15   13   22     -1.47     -0.34
   17   13   22     -2.14     -0.41
   19   13   22      1.55     -0.43
   21   13   22      5.15     -0.29
   23   13   22      1.86     -0.07
   25   13   22     -3.75      0.02
    0   14   22      0.13     -0.28
    2   14   22      0.73     -0.07
    4   14   22      2.23      0.13
    6   14   22      3.63      0.28
    8   14   22      4.17      0.32
   10   14   22      7.12      0.21
   12   14   22     12.51      0.11
   14   14   22     10.65      0.11
   16   14   22      2.59     -0.01
   18   14   22      2.06     -0.19
   20   14   22      4.31     -0.17
   22   14   22     -2.67     -0.05
   24   14   22     -8.18      0.07
    1   15   22      2.01     -0.29
    3   15   22      4.93     -0.13
    5   15   22      4.21      0.05
    7   15   22      0.70      0.13
    9   15   22      0.11      0.15
   11   15   22      2.21      0.12
   13   15   22      2.63      0.09
   15   15   22      3.70      0.05
   17   15   22      5.02     -0.04
   19   15   22     -0.75     -0.08
   21   15   22     -9.00     -0.05
   23   15   22     -8.38     -0.03
    0   16   22     -1.91     -0.05
    2   16   22     -4.54     -0.13
    4   16   22     -7.27     -0.05
    6   16   22     -5.37     -0.02
    8   16   22     -3.80     -0.13
   10   16   22     -6.47     -0.17
   12   16   22     -7.47     -0.10
   14   16   22     -1.53     -0.06
   16   16   22      3.83      0.04
   18   16   22      0.66      0.13
   20   16   22     -2.96      0.07
   22   16   22      0.58      0.03
    1   17   22      0.90      0.30
    3   17   22      2.58      0.09
    5   17   22      3.32     -0.13
    7   17   22      3.90     -0.25
    9   17   22      3.90     -0.27
   11   17   22      2.19     -0.19
   13   17   22      0.26     -0.11
   15   17   22     -3.31     -0.03
   17   17   22     -7.88      0.09
   19   17   22     -5.13      0.09
   21   17   22      2.56     -0.02
    0   18   22      3.22      0.38
    2   18   22      5.05      0.36
    4   18   22      5.67      0.05
    6   18   22      0.58     -0.23
    8   18   22     -3.95     -0.24
   10   18   22     -3.39     -0.18
   12   18   22     -4.21     -0.16
   14   18   22     -9.68     -0.05
   16   18   22    -11.74      0.08
   18   18   22     -5.62      0.20
   20   18   22      1.51      0.28
   22   18   22      2.83      0.15
    1   19   22      0.71     -0.04
    3   19   22      0.84      0.02
    5   19   22      1.46      0.03
    7   19   22      2.34      0.01
    9   19   22     -0.29      0.04
   11   19   22     -2.89      0.10
   13   19   22     -2.32      0.13
   15   19   22      0.46      0.13
   17   19   22      3.92      0.06
   19   19   22      3.23      0.08
    0   20   22     -6.40     -0.17
    2   20   22     -5.54     -0.21
    4   20   22     -3.45     -0.07
    6   20   22      0.12      0.12
    8   20   22      3.30      0.18
   10   20   22      2.83      0.21
   12   20   22      1.87      0.21
   14   20   22      4.79      0.08
   16   20   22      7.96     -0.11
   18   20   22      5.45     -0.26
    1   21   22     -1.62     -0.19
    3   21   22     -2.50     -0.16
    5   21   22     -3.59     -0.02
    7   21   22     -5.49      0.17
    9   21   22     -1.58      0.22
   11   21   22      2.24      0.14
   13   21   22     -0.28      0.04
   15   21   22     -3.40     -0.03
   17   21   22     -3.14     -0.03
    0   22   22      7.13     -0.29
    2   22   22      3.71     -0.14
    4   22   22      0.75      0.05
    6   22   22      2.28      0.17
    8   22   22      1.96      0.23
   10   22   22      1.47      0.15
   12   22   22      4.35      0.02
   14   22   22      4.41     -0.03
   16   22   22     -1.37     -0.03
    1   23   22      0.26      0.07
    3   23   22     -0.86      0.09
    5   23   22      0.30      0.06
    7   23   22      3.53     -0.08
    9   23   22      0.01     -0.17
   11   23   22     -3.50     -0.17
   13   23   22      0.77     -0.10
   15   23   22      4.84     -0.01
    0   24   22     -4.69      0.38
    2   24   22      0.59      0.22
    4   24   22      3.97     -0.04
    6   24   22     -1.01     -0.24
    8   24   22     -1.09     -0.35
   10   24   22      2.45     -0.30
   12   24   22     -0.51     -0.15
    1   25   22      0.63      0.17
    3   25   22      2.40      0.06
    5   25   22      0.48     -0.07
    7   25   22     -3.75     -0.12
    9   25   22     -1.31     -0.10
    0   26   22      4.40     -0.04
    2   26   22     -1.15      0.04
    4   26   22     -4.13      0.08
    6   26   22      1.75      0.08
    1    1   23     -6.35      0.20
    3    1   23     -6.46      0.10
    5    1   23     -9.02     -0.05
    7    1   23    -10.56     -0.27
    9    1   23     -6.19     -0.32
   11    1   23      1.77     -0.34
   13    1   23      7.65     -0.30
   15    1   23      9.37      0.09
   17    1   23      7.63      0.33
   19    1   23      3.81      0.07
   21    1   23      0.58     -0.19
   23    1   23     -0.39     -0.31
   25    1   23     -0.28     -0.39
   27    1   23      0.03     -0.42
    2    2   23     12.06     -0.16
    4    2   23     14.06     -0.27
    6    2   23     10.28     -0.31
    8    2   23      8.67     -0.32
   10    2   23      7.24     -0.32
   12    2   23      3.94     -0.13
   14    2   23      2.30      0.20
   16    2   23      2.85      0.35
   18    2   23      4.00      0.22
   20    2   23      3.82     -0.01
   22    2   23      1.67     -0.16
   24    2   23      2.32     -0.21
   26    2   23      4.58     -0.18
   28    2   23      0.76     -0.18
    1    3   23     -1.25     -0.05
    3    3   23      2.79     -0.07
    5    3   23      6.35     -0.11
    7    3   23      6.44     -0.05
    9    3   23      2.23     -0.03
   11    3   23     -6.35      0.13
   13    3   23    -13.95      0.37
   15    3   23    -13.11      0.28
   17    3   23     -5.89      0.11
   19    3   23      0.41      0.10
   21    3   23      4.52      0.03
   23    3   23      7.82     -0.02
   25    3   23      9.83      0.00
   27    3   23     10.54     -0.05
    2    4   23     -8.87      0.14
    4    4   23     -5.49      0.20
    6    4   23      0.94      0.13
    8    4   23     -0.68      0.04
   10    4   23     -1.98      0.14
   12    4   23      2.77      0.24
   14    4   23      4.74      0.16
   16    4   23      0.82      0.07
   18    4   23     -4.23      0.09
   20    4   23     -5.03      0.14
   22    4   23     -0.79      0.20
   24    4   23     -0.67      0.26
   26    4   23     -4.40      0.23
   28    4   23     -0.65      0.19
    1    5   23      8.74     -0.06
    3    5   23     -1.51      0.11
    5    5   23     -8.18      0.30
    7    5   23     -8.93      0.31
    9    5   23     -8.08      0.28
   11    5   23     -0.88      0.12
   13    5   23      9.56     -0.19
   15    5   23      9.44     -0.31
   17    5   23      2.24     -0.29
   19    5   23      0.75     -0.18
   21    5   23      1.46      0.07
   23    5   23     -1.44      0.18
   25    5   23     -3.54      0.17
   27    5   23     -3.91      0.26
    2    6   23     -0.17     -0.07
    4    6   23     -9.25      0.01
    6    6   23    -14.68      0.18
    8    6   23     -5.96      0.37
   10    6   23      0.81      0.21
   12    6   23     -5.27     -0.22
   14    6   23    -10.13     -0.51
   16    6   23     -5.62     -0.54
   18    6   23      1.30     -0.38
   20    6   23      2.68     -0.17
   22    6   23     -1.54     -0.06
   24    6   23     -1.26     -0.06
   26    6   23      3.14     -0.01
   28    6   23      0.84      0.05
    1    7   23     -6.45      0.03
    3    7   23      6.06     -0.10
    5    7   23     12.67     -0.18
    7    7   23     12.63     -0.05
    9    7   23     14.06      0.01
   11    7   23      8.94     -0.02
   13    7   23     -2.06     -0.01
   15    7   23     -2.51     -0.04
   17    7   23      2.29     -0.02
   19    7   23     -2.29     -0.02
   21    7   23     -6.77     -0.14
   23    7   23     -3.43     -0.13
   25    7   23     -2.26     -0.05
   27    7   23     -4.62     -0.13
    2    8   23     -0.01      0.05
    4    8   23      6.21     -0.10
    6    8   23      7.62     -0.20
    8    8   23     -5.18     -0.35
   10    8   23    -14.45     -0.27
   12    8   23     -5.83      0.04
   14    8   23      4.44      0.25
   16    8   23      3.21      0.27
   18    8   23     -1.97      0.19
   20    8   23     -2.36      0.09
   22    8   23      0.17      0.00
   24    8   23     -1.94     -0.04
   26    8   23     -5.38     -0.12
    1    9   23     -2.55      0.08
    3    9   23    -10.64      0.00
    5    9   23    -12.80     -0.15
    7    9   23     -9.65     -0.38
    9    9   23     -8.61     -0.38
   11    9   23     -3.00     -0.17
   13    9   23      5.77      0.04
   15    9   23      3.78      0.26
   17    9   23     -1.26      0.34
   19    9   23      3.01      0.32
   21    9   23      4.31      0.27
   23    9   23     -2.43      0.11
   25    9   23     -3.68     -0.02
   27    9   23      0.74      0.04
    2   10   23      2.07      0.02
    4   10   23      0.23      0.07
    6   10   23     -0.56     -0.02
    8   10   23      8.10     -0.04
   10   10   23     15.03     -0.08
   12   10   23      6.55     -0.11
   14   10   23     -3.78      0.04
   16   10   23     -1.81      0.21
   18   10   23      3.41      0.17
   20   10   23      2.02      0.05
   22   10   23     -0.64     -0.02
   24   10   23      1.86     -0.05
   26   10   23      3.54     -0.02
    1   11   23      5.55     -0.05
    3   11   23      6.52      0.06
    5   11   23      6.59      0.22
    7   11   23      4.78      0.29
    9   11   23      0.82      0.11
   11   11   23     -6.67     -0.05
   13   11   23    -11.96     -0.04
   15   11   23     -8.07     -0.10
   17   11   23     -3.86     -0.22
   19   11   23     -5.22     -0.27
   21   11   23     -1.62     -0.20
   23   11   23      5.78     -0.02
   25   11   23      5.70      0.07
    2   12   23      1.93     -0.18
    4   12   23      3.39     -0.09
    6   12   23      6.31      0.14
    8   12   23      4.73      0.25
   10   12   23      0.19      0.30
   12   12   23      3.47      0.24
   14   12   23      7.74     -0.08
   16   12   23      1.16     -0.38
   18   12   23     -6.32     -0.40
   20   12   23     -3.59     -0.33
   22   12   23      0.65     -0.22
   24   12   23     -0.85     -0.01
    1   13   23     -5.82     -0.09
    3   13   23      0.74     -0.01
    5   13   23     -0.20     -0.04
    7   13   23     -4.49      0.06
    9   13   23     -0.26      0.33
   11   13   23      7.34      0.33
   13   13   23      7.93      0.00
   15   13   23      4.12     -0.19
   17   13   23      3.83     -0.15
   19   13   23      3.62     -0.09
   21   13   23     -1.98     -0.07
   23   13   23     -4.75     -0.08
   25   13   23     -0.52     -0.01
    2   14   23     -3.66      0.13
    4   14   23     -2.75      0.12
    6   14   23     -4.02      0.03
    8   14   23     -5.65      0.09
   10   14   23     -2.46      0.12
   12   14   23     -2.14      0.09
   14   14   23     -4.68      0.18
   16   14   23      0.57      0.23
   18   14   23      7.65      0.23
   20   14   23      5.85      0.40
   22   14   23      3.61      0.49
   24   14   23      6.62      0.22
    1   15   23     13.97      0.08
    3   15   23     -0.95     -0.03
    5   15   23     -2.16      0.02
    7   15   23      5.67      0.00
    9   15   23      2.33     -0.20
   11   15   23     -2.52     -0.17
   13   15   23      2.31      0.08
   15   15   23      4.71      0.19
   17   15   23     -0.19      0.19
   19   15   23     -0.23      0.23
   21   15   23      4.78      0.20
   23   15   23      2.39      0.06
    2   16   23      0.95      0.08
    4   16   23     -3.73     -0.09
    6   16   23     -6.14     -0.23
    8   16   23     -3.96     -0.44
   10   16   23     -4.39     -0.54
   12   16   23     -3.61     -0.41
   14   16   23      2.31     -0.15
   16   16   23      3.43      0.26
   18   16   23     -0.55      0.45
   20   16   23     -0.56      0.07
   22   16   23     -1.68     -0.35
    1   17   23    -19.27      0.06
    3   17   23      0.05     -0.01
    5   17   23      5.08     -0.21
    7   17   23     -1.31     -0.34
    9   17   23      1.27     -0.25
   11   17   23      1.78     -0.19
   13   17   23     -7.13     -0.13
   15   17   23     -7.88      0.05
   17   17   23      0.24      0.11
   19   17   23      0.87     -0.07
   21   17   23     -2.96     -0.19
    2   18   23     -0.19     -0.05
    4   18   23      3.81      0.05
    6   18   23      6.95      0.11
    8   18   23      4.43      0.19
   10   18   23      2.43      0.24
   12   18   23      2.30      0.21
   14   18   23     -1.47     -0.01
   16   18   23     -3.46     -0.50
   18   18   23     -0.83     -0.77
   20   18   23     -1.02     -0.37
    1   19   23     10.76     -0.12
    3   19   23     -1.91      0.06
    5   19   23     -4.73      0.29
    7   19   23     -1.17      0.42
    9   19   23     -3.88      0.36
   11   19   23     -1.94      0.26
   13   19   23      6.87      0.12
   15   19   23      6.17     -0.13
   17   19   23     -1.22     -0.24
   19   19   23     -2.13     -0.09
    2   20   23      1.09     -0.09
    4   20   23      0.74      0.04
    6   20   23     -0.76      0.18
    8   20   23      1.96      0.31
   10   20   23      5.01      0.27
   12   20   23      2.19      0.06
   14   20   23     -0.33     -0.09
   16   20   23     -1.38      0.09
   18   20   23     -4.16      0.25
    1   21   23      0.14     -0.05
    3   21   23     -0.18     -0.09
    5   21   23     -2.86     -0.16
    7   21   23     -2.70     -0.15
    9   21   23      1.07     -0.04
   11   21   23     -0.54     -0.02
   13   21   23     -5.30     -0.07
   15   21   23     -3.86     -0.03
   17   21   23     -1.00      0.03
    2   22   23     -0.46      0.08
    4   22   23     -2.06     -0.09
    6   22   23     -1.03     -0.22
    8   22   23     -2.38     -0.33
   10   22   23     -5.13     -0.28
   12   22   23     -1.42     -0.06
   14   22   23      2.19      0.14
    1   23   23     -2.26      0.23
    3   23   23      4.44      0.10
    5   23   23      5.87     -0.03
    7   23   23      0.52     -0.16
    9   23   23     -2.24     -0.28
   11   23   23     -0.03     -0.22
   13   23   23      0.38     -0.02
    2   24   23      0.31      0.00
    4   24   23      2.09      0.03
    6   24   23     -0.29     -0.01
    8   24   23     -1.81     -0.03
   10   24   23     -0.72     -0.05
    1   25   23     -1.32     -0.23
    3   25   23     -5.96     -0.11
    5   25   23     -1.93      0.04
    7   25   23      5.11      0.13
    2   26   23     -1.61     -0.04
    0    0   24     -1.90      0.14
    2    0   24      2.48     -0.50
    4    0   24      9.52     -0.73
    6    0   24     16.09     -0.89
[truncated: 2,017,862 more chars]
